# Supplementary material for: Switchable Na+ and K+ selectivity in an amino acid functionalized 2D covalent organic framework membrane
Source: Nat Commun. 2022 Dec 22;13:7894. doi: 10.1038/s41467-022-35594-7 (PMC9780323; doi:10.1038/s41467-022-35594-7)
Supplement: Supplementary file 3 — Source Data [file 41467_2022_35594_MOESM3_ESM.xlsx]

## Sheet: Fig.2
	COF-V-60% powder		COF-V-30%		COF-V-60%		COF-V-80%		AA stacking				COF-V-60% powder		COF-Cys-30%		COF-Cys-60%		COF-Cys-80%		AA stacking
1.5	2948	1.5	273.098	1.5	297.854	1.5	260.463	1.5	0			1.5	2948	1.5	322.254	1.5	200.567	1.5	269.623	1.5	0
1.51893	2845	1.51	235.416	1.51	267.95	1.51	253.567	1.55	0			1.51893	2845	1.51	316.467	1.51	204.29	1.51	247.488	1.55	0
1.53785	2720	1.52	217.456	1.52	255.334	1.52	246.662	1.6	0			1.53785	2720	1.52	310.416	1.52	198.215	1.52	228.42	1.6	0
1.55678	2630	1.53	207.981	1.53	243.746	1.53	237.509	1.65	0			1.55678	2630	1.53	305.556	1.53	193.373	1.53	215.693	1.65	0
1.57571	2552	1.54	203.982	1.54	229.758	1.54	233.755	1.7	0			1.57571	2552	1.54	301.34	1.54	191.02	1.54	209.99	1.7	0
1.59463	2545	1.55	198.613	1.55	219.806	1.55	231.636	1.75	0			1.59463	2545	1.55	297.24	1.55	186.176	1.55	204.22	1.75	0
1.61356	2419	1.56	194.593	1.56	212.782	1.56	226.06	1.8	0			1.61356	2419	1.56	289.773	1.56	182.789	1.56	197.863	1.8	0
1.63249	2375	1.57	186.117	1.57	209.834	1.57	220.245	1.85	0			1.63249	2375	1.57	288.544	1.57	181.556	1.57	193.309	1.85	0
1.65141	2461	1.58	179.813	1.58	206.279	1.58	212.984	1.9	0			1.65141	2461	1.58	283.981	1.58	177.745	1.58	189.533	1.9	0
1.67034	2275	1.59	179.24	1.59	203.115	1.59	211.852	1.95	0			1.67034	2275	1.59	276.775	1.59	174.158	1.59	184.605	1.95	0
1.68927	2139	1.6	178.809	1.6	197.661	1.6	208.14	2	0			1.68927	2139	1.6	272.922	1.6	172.277	1.6	180.634	2	0
1.70819	2204	1.61	175.747	1.61	191.685	1.61	201.805	2.05	0			1.70819	2204	1.61	269.594	1.61	169.135	1.61	180.817	2.05	0
1.72712	2130	1.62	171.654	1.62	186.491	1.62	196.199	2.1	0			1.72712	2130	1.62	266.953	1.62	167.454	1.62	179.073	2.1	0
1.74605	2143	1.63	170.75	1.63	184.564	1.63	197.028	2.15	0			1.74605	2143	1.63	264.089	1.63	164.536	1.63	174.942	2.15	0
1.76497	2096	1.64	167.17	1.64	183.997	1.64	198.225	2.2	0			1.76497	2096	1.64	261.443	1.64	161.022	1.64	171.731	2.2	0
1.7839	2066	1.65	163.29	1.65	181.63	1.65	195.504	2.25	0			1.7839	2066	1.65	259.703	1.65	159.32	1.65	169.932	2.25	0
1.80283	2070	1.66	161.138	1.66	177.72	1.66	188.926	2.3	0.12412			1.80283	2070	1.66	251.284	1.66	156.634	1.66	167.345	2.3	0.12412
1.82175	2012	1.67	155.686	1.67	173.011	1.67	182.255	2.35	0.16602			1.82175	2012	1.67	245.242	1.67	154.169	1.67	165.352	2.35	0.16602
1.84068	2086	1.68	152.545	1.68	169.219	1.68	179.596	2.4	0.22477			1.84068	2086	1.68	245.79	1.68	151.892	1.68	162.883	2.4	0.22477
1.85961	1978	1.69	151.403	1.69	165.118	1.69	173.941	2.45	0.32114			1.85961	1978	1.69	244.058	1.69	150.9	1.69	160.414	2.45	0.32114
1.87853	2009	1.7	149.288	1.7	161.385	1.7	168.053	2.5	0.49559			1.87853	2009	1.7	243.374	1.7	149.389	1.7	159.493	2.5	0.49559
1.89746	1968	1.71	145.762	1.71	158.12	1.71	166.797	2.55	0.86159			1.89746	1968	1.71	240.974	1.71	147.175	1.71	157.903	2.55	0.86159
1.91639	2063	1.72	142.823	1.72	155.476	1.72	168.401	2.6	1.84316			1.91639	2063	1.72	237.512	1.72	146.685	1.72	156.237	2.6	1.84316
1.93531	2031	1.73	140.386	1.73	153.137	1.73	165.6	2.65	7.21135			1.93531	2031	1.73	235.778	1.73	143.806	1.73	155.312	2.65	7.21135
1.95424	2074	1.74	137.993	1.74	151.605	1.74	159.643	2.7	100			1.95424	2074	1.74	231.069	1.74	141.328	1.74	153.846	2.7	100
1.97317	2176	1.75	135.469	1.75	149.643	1.75	157.228	2.75	11.7794			1.97317	2176	1.75	226.684	1.75	141.546	1.75	151.955	2.75	11.7794
1.99209	2210	1.76	135.105	1.76	146.482	1.76	154.332	2.8	2.17456			1.99209	2210	1.76	225.498	1.76	141.171	1.76	151.037	2.8	2.17456
2.01102	2189	1.77	132.652	1.77	144.59	1.77	151.828	2.85	0.96457			2.01102	2189	1.77	223.679	1.77	140.248	1.77	150.181	2.85	0.96457
2.02995	2151	1.78	129.011	1.78	144.355	1.78	151.878	2.9	0.53979			2.02995	2151	1.78	219.81	1.78	138.727	1.78	149.534	2.9	0.53979
2.04887	2163	1.79	126.551	1.79	142.375	1.79	150.214	2.95	0.34395			2.04887	2163	1.79	218.485	1.79	136.874	1.79	149.136	2.95	0.34395
2.0678	2176	1.8	123.928	1.8	138.783	1.8	145.607	3	0.23802			2.0678	2176	1.8	216.863	1.8	133.694	1.8	147.94	3	0.23802
2.08673	2274	1.81	125.005	1.81	136.186	1.81	145.357	3.05	0.17439			2.08673	2274	1.81	215.829	1.81	133.025	1.81	149.234	3.05	0.17439
2.10566	2375	1.82	123.31	1.82	133.963	1.82	143.251	3.1	0.13323			2.10566	2375	1.82	215.074	1.82	130.88	1.82	149.256	3.1	0.13323
2.12458	2471	1.83	122.987	1.83	132.194	1.83	143.024	3.15	0.000909522			2.12458	2471	1.83	211.983	1.83	130.317	1.83	147.528	3.15	0.000909522
2.14351	2545	1.84	121.4	1.84	132.844	1.84	139.306	3.2	0			2.14351	2545	1.84	206.09	1.84	127.941	1.84	145.081	3.2	0
2.16244	2665	1.85	118.47	1.85	131.903	1.85	137.202	3.25	0			2.16244	2665	1.85	207.283	1.85	126.928	1.85	144.746	3.25	0
2.18136	2796	1.86	117.749	1.86	130.329	1.86	134.941	3.3	0			2.18136	2796	1.86	204.703	1.86	124.403	1.86	142.24	3.3	0
2.20029	2879	1.87	116.269	1.87	127.24	1.87	131.837	3.35	0			2.20029	2879	1.87	200.901	1.87	123.251	1.87	139.799	3.35	0
2.21922	2958	1.88	114.816	1.88	124.56	1.88	131.021	3.4	0			2.21922	2958	1.88	198.493	1.88	124.191	1.88	138.274	3.4	0
2.23814	3187	1.89	114.606	1.89	121.957	1.89	130.68	3.45	0			2.23814	3187	1.89	195.297	1.89	122.897	1.89	136.019	3.45	0
2.25707	3322	1.9	112.573	1.9	120.917	1.9	127.553	3.5	0			2.25707	3322	1.9	194.209	1.9	120.057	1.9	132.79	3.5	0
2.276	3561	1.91	111.106	1.91	119.06	1.91	125.014	3.55	0			2.276	3561	1.91	192.63	1.91	118.893	1.91	131.489	3.55	0
2.29492	3696	1.92	111.021	1.92	117.427	1.92	124.566	3.6	0			2.29492	3696	1.92	190.321	1.92	118.008	1.92	130.791	3.6	0
2.31385	3786	1.93	108.3	1.93	117.447	1.93	124.114	3.65	0			2.31385	3786	1.93	190.489	1.93	116.702	1.93	129.086	3.65	0
2.33278	4046	1.94	105.695	1.94	116.007	1.94	121.634	3.7	0			2.33278	4046	1.94	188.476	1.94	114.463	1.94	125.627	3.7	0
2.3517	4159	1.95	105.733	1.95	113.341	1.95	120.688	3.75	0			2.3517	4159	1.95	187.95	1.95	114.233	1.95	124.405	3.75	0
2.37063	4499	1.96	103.698	1.96	112.025	1.96	119.459	3.8	0			2.37063	4499	1.96	184.664	1.96	112.372	1.96	121.743	3.8	0
2.38956	4720	1.97	102.528	1.97	110.122	1.97	116.263	3.85	0			2.38956	4720	1.97	182.664	1.97	109.886	1.97	120.583	3.85	0
2.40848	5273	1.98	103.08	1.98	110.538	1.98	115.24	3.9	0			2.40848	5273	1.98	181.503	1.98	108.343	1.98	119.739	3.9	0
2.42741	5504	1.99	102.745	1.99	109.134	1.99	113.019	3.95	0			2.42741	5504	1.99	180.47	1.99	106.762	1.99	117.882	3.95	0
2.44634	5950	2	102.566	2	108.161	2	112.919	4	0			2.44634	5950	2	179	2	106.161	2	116.785	4	0
2.46526	6463	2.01	99.9016	2.01	106.456	2.01	111.987	4.05	0			2.46526	6463	2.01	177.535	2.01	105.445	2.01	115.669	4.05	0
2.48419	6829	2.02	97.5702	2.02	105.173	2.02	109.865	4.1	0			2.48419	6829	2.02	176.327	2.02	104.357	2.02	114.623	4.1	0
2.50312	7454	2.03	94.8659	2.03	104.265	2.03	110.972	4.15	0			2.50312	7454	2.03	172.667	2.03	101.586	2.03	114.132	4.15	0
2.52204	7965	2.04	95.4753	2.04	102.504	2.04	110.598	4.2	0			2.52204	7965	2.04	169.985	2.04	101.671	2.04	112.165	4.2	0
2.54097	8563	2.05	95.9727	2.05	101.66	2.05	108.972	4.25	0.00159			2.54097	8563	2.05	170.382	2.05	101.701	2.05	110.814	4.25	0.00159
2.5599	9247	2.06	95.1925	2.06	101.42	2.06	106.555	4.3	0.01232			2.5599	9247	2.06	168.62	2.06	100.265	2.06	109.407	4.3	0.01232
2.57882	10193	2.07	94.5783	2.07	101.38	2.07	106.266	4.35	0.01627			2.57882	10193	2.07	168.744	2.07	99.3069	2.07	108.954	4.35	0.01627
2.59775	10795	2.08	94.378	2.08	99.3628	2.08	106.115	4.4	0.02244			2.59775	10795	2.08	166.968	2.08	97.2431	2.08	107.85	4.4	0.02244
2.61668	12144	2.09	92.4046	2.09	99.5537	2.09	105.217	4.45	0.03294			2.61668	12144	2.09	165.705	2.09	96.0047	2.09	106.961	4.45	0.03294
2.6356	12794	2.1	90.222	2.1	98.9901	2.1	103.778	4.5	0.05292			2.6356	12794	2.1	164.5	2.1	96.0014	2.1	105.776	4.5	0.05292
2.65453	14121	2.11	90.3311	2.11	97.3619	2.11	102.623	4.55	0.0984			2.65453	14121	2.11	161.431	2.11	94.409	2.11	104.641	4.55	0.0984
2.67346	15084	2.12	89.7012	2.12	96.7848	2.12	100.36	4.6	0.24056			2.67346	15084	2.12	162.148	2.12	92.8173	2.12	104.329	4.6	0.24056
2.69238	16458	2.13	88.1877	2.13	97.2757	2.13	99.5571	4.65	2.19032			2.69238	16458	2.13	159.199	2.13	92.5234	2.13	103.953	4.65	2.19032
2.71131	17826	2.14	85.5704	2.14	96.3919	2.14	100.255	4.7	6.42956			2.71131	17826	2.14	158.667	2.14	91.2656	2.14	103.017	4.7	6.42956
2.73024	18950	2.15	86.1758	2.15	95.9959	2.15	98.7832	4.75	0.41623			2.73024	18950	2.15	158.18	2.15	90.7426	2.15	102.067	4.75	0.41623
2.74916	19565	2.16	86.3562	2.16	93.0063	2.16	98.3234	4.8	0.13407			2.74916	19565	2.16	156.763	2.16	89.3847	2.16	101.524	4.8	0.13407
2.76809	19749	2.17	86.2806	2.17	92.509	2.17	97.1455	4.85	0.06617			2.76809	19749	2.17	155.405	2.17	87.7441	2.17	100.6	4.85	0.06617
2.78702	19010	2.18	86.312	2.18	90.6259	2.18	95.6442	4.9	0.03922			2.78702	19010	2.18	153.801	2.18	87.4416	2.18	100.124	4.9	0.03922
2.80594	18239	2.19	85.5154	2.19	90.5851	2.19	95.3804	4.95	0.0259			2.80594	18239	2.19	151.757	2.19	86.3343	2.19	99.3938	4.95	0.0259
2.82487	16702	2.2	83.9708	2.2	90.4746	2.2	95.7374	5	0.03097			2.82487	16702	2.2	149.315	2.2	85.8716	2.2	97.6599	5	0.03097
2.8438	14714	2.21	84.3303	2.21	90.1872	2.21	94.8719	5.05	0.03281			2.8438	14714	2.21	150.45	2.21	85.3541	2.21	97.7663	5.05	0.03281
2.86272	12367	2.22	83.3289	2.22	89.0615	2.22	93.9048	5.1	0.03359			2.86272	12367	2.22	150.428	2.22	84.8525	2.22	98.5882	5.1	0.03359
2.88165	10450	2.23	82.9394	2.23	89.5627	2.23	94.3781	5.15	0.03655			2.88165	10450	2.23	148.558	2.23	84.5969	2.23	97.3105	5.15	0.03655
2.90058	8746	2.24	83.54	2.24	90.4155	2.24	93.7951	5.2	0.05584			2.90058	8746	2.24	145.948	2.24	84.3427	2.24	95.9616	5.2	0.05584
2.9195	7324	2.25	81.109	2.25	88.2715	2.25	91.6327	5.25	0.09557			2.9195	7324	2.25	145.04	2.25	82.9889	2.25	95.0035	5.25	0.09557
2.93843	6368	2.26	80.1451	2.26	87.6008	2.26	90.4171	5.3	0.19871			2.93843	6368	2.26	146.196	2.26	81.6454	2.26	94.2958	5.3	0.19871
2.95736	5472	2.27	79.2215	2.27	86.6919	2.27	89.9653	5.35	0.68595			2.95736	5472	2.27	145.518	2.27	81.14	2.27	93.9659	5.35	0.68595
2.97628	4835	2.28	80.3867	2.28	86.8752	2.28	90.2315	5.4	10.3403			2.97628	4835	2.28	144.059	2.28	80.1212	2.28	93.0468	5.4	10.3403
2.99521	4058	2.29	78.9603	2.29	86.2586	2.29	90.7317	5.45	2.20965			2.99521	4058	2.29	145.022	2.29	79.5902	2.29	93.0029	5.45	2.20965
3.01414	3695	2.3	79.0667	2.3	85.7052	2.3	90.1181	5.5	0.29463			3.01414	3695	2.3	143.359	2.3	80.9844	2.3	93.1578	5.5	0.29463
3.03306	3084	2.31	80.1808	2.31	86.6312	2.31	89.64	5.55	0.12479			3.03306	3084	2.31	141.174	2.31	80.4148	2.31	91.7558	5.55	0.12479
3.05199	2865	2.32	80.3173	2.32	86.3107	2.32	88.8443	5.6	0.0683			3.05199	2865	2.32	139.54	2.32	79.9267	2.32	91.3948	5.6	0.0683
3.07092	2648	2.33	79.2361	2.33	85.277	2.33	89.1095	5.65	0.04296			3.07092	2648	2.33	139.526	2.33	80.6214	2.33	91.3181	5.65	0.04296
3.08984	2340	2.34	78.7731	2.34	85.4006	2.34	89.4742	5.7	0.02948			3.08984	2340	2.34	139.162	2.34	80.2564	2.34	90.9119	5.7	0.02948
3.10877	2181	2.35	77.9	2.35	86.5666	2.35	89.5392	5.75	0.02147			3.10877	2181	2.35	139.404	2.35	78.8966	2.35	90.3171	5.75	0.02147
3.1277	1936	2.36	78.4751	2.36	85.2685	2.36	88.4971	5.8	0.01633			3.1277	1936	2.36	140.535	2.36	78.1786	2.36	90.1108	5.8	0.01633
3.14662	1851	2.37	77.9164	2.37	85.7492	2.37	87.8085	5.85	0.00107			3.14662	1851	2.37	138.175	2.37	78.3618	2.37	89.3542	5.85	0.00107
3.16555	1734	2.38	77.897	2.38	85.5916	2.38	87.9044	5.9	0			3.16555	1734	2.38	136.893	2.38	79.2257	2.38	88.5616	5.9	0
3.18448	1493	2.39	77.0526	2.39	86.1592	2.39	86.5067	5.95	0			3.18448	1493	2.39	136.622	2.39	79.4974	2.39	88.6284	5.95	0
3.2034	1374	2.4	75.8304	2.4	86.0302	2.4	86.3119	6	0			3.2034	1374	2.4	136.23	2.4	78.5158	2.4	88.3127	6	0
3.22233	1303	2.41	76.9051	2.41	85.864	2.41	86.5992	6.05	0			3.22233	1303	2.41	138.566	2.41	77.5482	2.41	87.8245	6.05	0
3.24126	1247	2.42	77.652	2.42	86.3102	2.42	87.1395	6.1	0			3.24126	1247	2.42	138.65	2.42	77.9851	2.42	87.4322	6.1	0
3.26019	1147	2.43	77.792	2.43	86.661	2.43	88.2914	6.15	0			3.26019	1147	2.43	138.083	2.43	78.774	2.43	87.2554	6.15	0
3.27911	1082	2.44	76.999	2.44	86.5377	2.44	87.787	6.2	0			3.27911	1082	2.44	135.258	2.44	78.5983	2.44	87.1186	6.2	0
3.29804	1020	2.45	77.5757	2.45	86.1596	2.45	86.5917	6.25	0			3.29804	1020	2.45	135.566	2.45	79.1413	2.45	87.0017	6.25	0
3.31697	942	2.46	77.1458	2.46	87.5965	2.46	86.9779	6.3	0			3.31697	942	2.46	136.157	2.46	79.4069	2.46	86.9921	6.3	0
3.33589	979	2.47	76.7613	2.47	89.3443	2.47	87.5542	6.35	0			3.33589	979	2.47	138.139	2.47	80.7394	2.47	86.8212	6.35	0
3.35482	931	2.48	77.2812	2.48	89.5924	2.48	87.4201	6.4	0			3.35482	931	2.48	137.91	2.48	82.4004	2.48	86.5879	6.4	0
3.37375	844	2.49	78.7957	2.49	89.1097	2.49	88.2033	6.45	0			3.37375	844	2.49	137.967	2.49	83.7989	2.49	86.5873	6.45	0
3.39267	793	2.5	80.066	2.5	89.9189	2.5	88.1946	6.5	0			3.39267	793	2.5	139.432	2.5	84.1849	2.5	86.0353	6.5	0
3.4116	767	2.51	80.3069	2.51	90.6269	2.51	89.2247	6.55	0			3.4116	767	2.51	140.974	2.51	86.2511	2.51	86.2442	6.55	0
3.43053	725	2.52	80.8141	2.52	92.6843	2.52	90.2642	6.6	0			3.43053	725	2.52	142.23	2.52	89.0135	2.52	86.3474	6.6	0
3.44945	717	2.53	80.8557	2.53	94.6074	2.53	90.3349	6.65	0			3.44945	717	2.53	145.137	2.53	92.0023	2.53	85.8008	6.65	0
3.46838	674	2.54	81.1103	2.54	97.5711	2.54	92.3744	6.7	0			3.46838	674	2.54	148.096	2.54	95.8275	2.54	85.3257	6.7	0
3.48731	688	2.55	81.8372	2.55	99.9322	2.55	94.9389	6.75	0.00999			3.48731	688	2.55	150.413	2.55	99.391	2.55	86.221	6.75	0.00999
3.50623	647	2.56	82.825	2.56	100.847	2.56	95.2608	6.8	0.01507			3.50623	647	2.56	153.016	2.56	105.028	2.56	86.5811	6.8	0.01507
3.52516	619	2.57	84.3855	2.57	103.269	2.57	96.6454	6.85	0.02032			3.52516	619	2.57	155.104	2.57	110.006	2.57	85.867	6.85	0.02032
3.54409	597	2.58	86.4433	2.58	107.547	2.58	97.6883	6.9	0.02889			3.54409	597	2.58	160.126	2.58	114.353	2.58	86.8097	6.9	0.02889
3.56301	607	2.59	88.1371	2.59	109.581	2.59	101.404	6.95	0.04426			3.56301	607	2.59	167.824	2.59	120.232	2.59	86.9471	6.95	0.04426
3.58194	576	2.6	90.6867	2.6	112.999	2.6	103.336	7	0.07611			3.58194	576	2.6	173.915	2.6	127.357	2.6	86.7306	7	0.07611
3.60087	558	2.61	93.6869	2.61	118.338	2.61	106.886	7.05	0.15976			3.60087	558	2.61	178.137	2.61	134.557	2.61	87.4665	7.05	0.15976
3.61979	501	2.62	96.4922	2.62	124.474	2.62	109.522	7.1	0.58704			3.61979	501	2.62	186.412	2.62	143.164	2.62	88.0005	7.1	0.58704
3.63872	543	2.63	101.018	2.63	131.289	2.63	113.796	7.15	8.15571			3.63872	543	2.63	195.811	2.63	151.7	2.63	88.6579	7.15	8.15571
3.65765	490	2.64	104.214	2.64	137.882	2.64	119.415	7.2	1.72314			3.65765	490	2.64	200.92	2.64	157.86	2.64	88.2031	7.2	1.72314
3.67657	450	2.65	110.126	2.65	146.573	2.65	124.111	7.25	0.22717			3.67657	450	2.65	214.669	2.65	170.655	2.65	89.9943	7.25	0.22717
3.6955	456	2.66	116.514	2.66	154.995	2.66	130.555	7.3	0.09643			3.6955	456	2.66	222.459	2.66	180.297	2.66	90.513	7.3	0.09643
3.71443	449	2.67	123.386	2.67	165.521	2.67	136.208	7.35	0.0529			3.71443	449	2.67	229.24	2.67	185.894	2.67	91.2054	7.35	0.0529
3.73335	448	2.68	133.439	2.68	178.991	2.68	142.01	7.4	0.03332			3.73335	448	2.68	245.91	2.68	197.736	2.68	92.6159	7.4	0.03332
3.75228	459	2.69	142.349	2.69	193.235	2.69	149.554	7.45	0.02289			3.75228	459	2.69	257.936	2.69	206.748	2.69	93.8027	7.45	0.02289
3.77121	466	2.7	152.171	2.7	208.239	2.7	159.614	7.5	0.01669			3.77121	466	2.7	267.997	2.7	212.878	2.7	94.4652	7.5	0.01669
3.79013	431	2.71	164.899	2.71	223.023	2.71	169.508	7.55	0.0127			3.79013	431	2.71	284.915	2.71	222.192	2.71	96.0511	7.55	0.0127
3.80906	425	2.72	179.81	2.72	241.598	2.72	178.929	7.6	0.00105			3.80906	425	2.72	299.165	2.72	229.342	2.72	97.2943	7.6	0.00105
3.82799	414	2.73	194.805	2.73	263.896	2.73	189.852	7.65	0			3.82799	414	2.73	310.347	2.73	232.273	2.73	98.4499	7.65	0
3.84691	407	2.74	207.014	2.74	283.566	2.74	199.535	7.7	3.50772e-05			3.84691	407	2.74	323.52	2.74	240.977	2.74	100.018	7.7	3.50772e-05
3.86584	384	2.75	220.403	2.75	306.005	2.75	208.853	7.75	7.03075e-05			3.86584	384	2.75	334.715	2.75	246.141	2.75	101.138	7.75	7.03075e-05
3.88477	424	2.76	236.025	2.76	326.527	2.76	219.98	7.8	9.40199e-05			3.88477	424	2.76	347.922	2.76	249.073	2.76	101.731	7.8	9.40199e-05
3.90369	382	2.77	247.755	2.77	343.423	2.77	231.359	7.85	0.000132094			3.90369	382	2.77	354.568	2.77	250.551	2.77	101.938	7.85	0.000132094
3.92262	384	2.78	259.184	2.78	360.994	2.78	241.785	7.9	0.000198958			3.92262	384	2.78	365.545	2.78	255.722	2.78	103.627	7.9	0.000198958
3.94155	372	2.79	265.316	2.79	376.911	2.79	251.922	7.95	0.000332925			3.94155	372	2.79	373.261	2.79	256.844	2.79	105.768	7.95	0.000332925
3.96047	381	2.8	267.866	2.8	386.204	2.8	260.433	8	0.00066525			3.96047	381	2.8	379.717	2.8	254.953	2.8	105.714	8	0.00066525
3.9794	383	2.81	267.744	2.81	393.474	2.81	264.486	8.05	0.00198			3.9794	383	2.81	382.28	2.81	256.569	2.81	106.042	8.05	0.00198
3.99833	325	2.82	264.094	2.82	398.658	2.82	267.846	8.1	0.02959			3.99833	325	2.82	384.799	2.82	253.333	2.82	107.718	8.1	0.02959
4.01725	363	2.83	259.882	2.83	397.774	2.83	269.54	8.15	0.0161			4.01725	363	2.83	390.334	2.83	251.037	2.83	108.236	8.15	0.0161
4.03618	366	2.84	250.206	2.84	389.564	2.84	268.471	8.2	0.00143			4.03618	366	2.84	390.584	2.84	246.801	2.84	108.733	8.2	0.00143
4.05511	340	2.85	239.671	2.85	374.347	2.85	261.136	8.25	0.000551754			4.05511	340	2.85	388.128	2.85	238.377	2.85	109.543	8.25	0.000551754
4.07403	377	2.86	227.723	2.86	359.291	2.86	251.756	8.3	0.000290767			4.07403	377	2.86	386.986	2.86	233.432	2.86	110.439	8.3	0.000290767
4.09296	352	2.87	214.257	2.87	340.723	2.87	241.642	8.35	0.00017897			4.09296	352	2.87	380.649	2.87	227.186	2.87	109.674	8.35	0.00017897
4.11189	309	2.88	200.114	2.88	318.637	2.88	230.153	8.4	0.000121105			4.11189	309	2.88	374.798	2.88	216.869	2.88	108.695	8.4	0.000121105
4.13081	368	2.89	184.639	2.89	295.398	2.89	215.203	8.45	8.73473e-05			4.13081	368	2.89	364.807	2.89	205.821	2.89	107.886	8.45	8.73473e-05
4.14974	351	2.9	170.042	2.9	272.457	2.9	201.595	8.5	6.59579e-05			4.14974	351	2.9	352.511	2.9	194.8	2.9	107.314	8.5	6.59579e-05
4.16867	336	2.91	154.966	2.91	251.314	2.91	189.821	8.55	1.52365e-05			4.16867	336	2.91	343.246	2.91	185.472	2.91	106.153	8.55	1.52365e-05
4.18759	347	2.92	142.999	2.92	229.953	2.92	174.464	8.6	0			4.18759	347	2.92	329.097	2.92	172.652	2.92	104.173	8.6	0
4.20652	370	2.93	131.775	2.93	208.265	2.93	159.393	8.65	0			4.20652	370	2.93	317.074	2.93	162.283	2.93	102.528	8.65	0
4.22545	364	2.94	122.452	2.94	193.891	2.94	146.974	8.7	0			4.22545	364	2.94	298.918	2.94	149.028	2.94	100.678	8.7	0
4.24437	370	2.95	113.475	2.95	177.354	2.95	136.17	8.75	0			4.24437	370	2.95	283.9	2.95	141.863	2.95	99.2801	8.75	0
4.2633	396	2.96	104.924	2.96	162.484	2.96	126.043	8.8	0			4.2633	396	2.96	265.516	2.96	129.499	2.96	96.4793	8.8	0
4.28223	376	2.97	97.905	2.97	149.546	2.97	118.402	8.85	0			4.28223	376	2.97	253.198	2.97	123.589	2.97	95.0612	8.85	0
4.30115	358	2.98	91.995	2.98	136.745	2.98	111.709	8.9	0			4.30115	358	2.98	238.453	2.98	113.771	2.98	93.1106	8.9	0
4.32008	378	2.99	86.9388	2.99	125.683	2.99	105.923	8.95	0.00111			4.32008	378	2.99	223.115	2.99	105.811	2.99	91.4021	8.95	0.00111
4.33901	373	3	82.6464	3	117.232	3	98.8667	9	0.00319			4.33901	373	3	212.498	3	99.9394	3	88.6676	9	0.00319
4.35793	397	3.01	79.0373	3.01	109.868	3.01	92.5211	9.05	0.00424			4.35793	397	3.01	198.543	3.01	93.7435	3.01	86.6194	9.05	0.00424
4.37686	424	3.02	75.1076	3.02	104.627	3.02	87.8754	9.1	0.0059			4.37686	424	3.02	183.524	3.02	86.6982	3.02	84.5388	9.1	0.0059
4.39579	361	3.03	72.3994	3.03	99.3923	3.03	84.3992	9.15	0.00877			4.39579	361	3.03	174.838	3.03	82.2597	3.03	83.2203	9.15	0.00877
4.41471	447	3.04	69.9514	3.04	93.8538	3.04	81.7292	9.2	0.01437			4.41471	447	3.04	166.614	3.04	79.3817	3.04	81.372	9.2	0.01437
4.43364	423	3.05	68.2778	3.05	88.1038	3.05	79.1229	9.25	0.02767			4.43364	423	3.05	157.076	3.05	74.5385	3.05	80.4213	9.25	0.02767
4.45257	412	3.06	67.1513	3.06	85.9577	3.06	76.3054	9.3	0.07404			4.45257	412	3.06	148.606	3.06	70.7968	3.06	78.5665	9.3	0.07404
4.4715	466	3.07	65.338	3.07	82.5301	3.07	72.8723	9.35	0.96006			4.4715	466	3.07	143.489	3.07	68.3574	3.07	76.7101	9.35	0.96006
4.49042	515	3.08	62.9282	3.08	79.1681	3.08	71.6226	9.4	1.17359			4.49042	515	3.08	135.561	3.08	65.8386	3.08	75.3155	9.4	1.17359
4.50935	505	3.09	60.8203	3.09	75.6279	3.09	69.5845	9.45	0.09073			4.50935	505	3.09	129.159	3.09	63.043	3.09	74.0704	9.45	0.09073
4.52828	562	3.1	60.0085	3.1	73.8788	3.1	69.1884	9.5	0.03154			4.52828	562	3.1	125.366	3.1	62.2918	3.1	72.6562	9.5	0.03154
4.5472	548	3.11	59.8224	3.11	71.6244	3.11	67.0208	9.55	0.01736			4.5472	548	3.11	120.141	3.11	60.1992	3.11	71.5506	9.55	0.01736
4.56613	553	3.12	58.9178	3.12	69.4758	3.12	64.9428	9.6	0.01277			4.56613	553	3.12	116.477	3.12	59.1387	3.12	70.5656	9.6	0.01277
4.58506	669	3.13	57.0487	3.13	68.0692	3.13	62.8164	9.65	0.01358			4.58506	669	3.13	114.193	3.13	57.2515	3.13	69.4015	9.65	0.01358
4.60398	743	3.14	56.3936	3.14	65.9431	3.14	61.7466	9.7	0.03136			4.60398	743	3.14	111.871	3.14	55.9855	3.14	68.5459	9.7	0.03136
4.62291	745	3.15	56.5571	3.15	64.8274	3.15	60.98	9.75	0.36556			4.62291	745	3.15	107.99	3.15	55.0806	3.15	67.7609	9.75	0.36556
4.64184	802	3.16	55.3541	3.16	62.7995	3.16	60.7795	9.8	0.11125			4.64184	802	3.16	105.792	3.16	53.7921	3.16	66.6535	9.8	0.11125
4.66076	855	3.17	54.9997	3.17	62.5005	3.17	59.632	9.85	0.01187			4.66076	855	3.17	104.278	3.17	53.2808	3.17	66.0636	9.85	0.01187
4.67969	953	3.18	53.0879	3.18	61.1163	3.18	58.8658	9.9	0.00486			4.67969	953	3.18	101.815	3.18	53.1477	3.18	65.4742	9.9	0.00486
4.69862	1023	3.19	52.7427	3.19	59.6156	3.19	57.9632	9.95	0.00263			4.69862	1023	3.19	99.2082	3.19	52.0562	3.19	64.5634	9.95	0.00263
4.71754	1128	3.2	52.083	3.2	59.1679	3.2	56.1722	10	0.00164			4.71754	1128	3.2	98.5453	3.2	51.6971	3.2	64.3729	10	0.00164
4.73647	1232	3.21	51.5555	3.21	58.6745	3.21	55.8302	10.05	0.00112			4.73647	1232	3.21	97.7872	3.21	50.4842	3.21	63.8413	10.05	0.00112
4.7554	1327	3.22	51.388	3.22	57.0689	3.22	56.0245	10.1	0.000816998			4.7554	1327	3.22	96.3776	3.22	50.2923	3.22	63.6035	10.1	0.000816998
4.77432	1396	3.23	50.5573	3.23	55.7863	3.23	56.0052	10.15	0.000620373			4.77432	1396	3.23	94.0404	3.23	50.3514	3.23	63.0473	10.15	0.000620373
4.79325	1512	3.24	51.1308	3.24	55.6725	3.24	54.6636	10.2	9.88282e-05			4.79325	1512	3.24	92.5901	3.24	49.0432	3.24	62.9328	10.2	9.88282e-05
4.81218	1572	3.25	50.5207	3.25	54.4933	3.25	53.2062	10.25	0			4.81218	1572	3.25	92.594	3.25	49.3704	3.25	61.8222	10.25	0
4.8311	1539	3.26	50.0971	3.26	53.9289	3.26	53.0549	10.3	0			4.8311	1539	3.26	92.6218	3.26	48.7141	3.26	61.2906	10.3	0
4.85003	1539	3.27	49.3759	3.27	53.0103	3.27	52.3723	10.35	0			4.85003	1539	3.27	91.241	3.27	48.2478	3.27	61.1401	10.35	0
4.86896	1449	3.28	49.137	3.28	52.5784	3.28	51.722	10.4	5.83807e-05			4.86896	1449	3.28	89.5671	3.28	47.7392	3.28	60.4614	10.4	5.83807e-05
4.88788	1284	3.29	48.4591	3.29	51.5915	3.29	52.6647	10.45	0.000193345			4.88788	1284	3.29	89.6163	3.29	47.4899	3.29	60.0367	10.45	0.000193345
4.90681	1092	3.3	47.8904	3.3	51.2469	3.3	52.0037	10.5	0.000255862			4.90681	1092	3.3	88.8842	3.3	47.1694	3.3	59.7708	10.5	0.000255862
4.92574	921	3.31	47.648	3.31	50.7618	3.31	50.7717	10.55	0.000354426			4.92574	921	3.31	88.0157	3.31	46.7818	3.31	59.9347	10.55	0.000354426
4.94466	870	3.32	47.5462	3.32	50.9279	3.32	49.5736	10.6	0.00052316			4.94466	870	3.32	87.8243	3.32	47.1087	3.32	59.1555	10.6	0.00052316
4.96359	747	3.33	47.6891	3.33	50.2021	3.33	49.3086	10.65	0.000848602			4.96359	747	3.33	87.6439	3.33	47.0904	3.33	59.3105	10.65	0.000848602
4.98252	641	3.34	46.8589	3.34	49.932	3.34	48.5664	10.7	0.00161			4.98252	641	3.34	86.9488	3.34	46.3573	3.34	59.3919	10.7	0.00161
5.00144	541	3.35	47.1744	3.35	49.2952	3.35	48.3091	10.75	0.00412			5.00144	541	3.35	86.5471	3.35	45.6815	3.35	58.3989	10.75	0.00412
5.02037	508	3.36	46.0162	3.36	48.0692	3.36	48.8994	10.8	0.04798			5.02037	508	3.36	86.0108	3.36	45.0816	3.36	57.6147	10.8	0.04798
5.0393	448	3.37	45.8795	3.37	48.0142	3.37	48.3181	10.85	0.08328			5.0393	448	3.37	85.3192	3.37	45.4426	3.37	57.5493	10.85	0.08328
5.05822	473	3.38	45.7238	3.38	48.6272	3.38	48.249	10.9	0.00707			5.05822	473	3.38	83.4544	3.38	45.2485	3.38	57.4012	10.9	0.00707
5.07715	452	3.39	45.438	3.39	48.2933	3.39	47.07	10.95	0.00205			5.07715	452	3.39	83.8816	3.39	45.1522	3.39	57.0273	10.95	0.00205
5.09608	421	3.4	45.2002	3.4	46.7799	3.4	46.7049	11	0.00101			5.09608	421	3.4	84.8887	3.4	44.4983	3.4	56.6023	11	0.00101
5.115	391	3.41	44.2598	3.41	47.2902	3.41	46.2058	11.05	0.000597276			5.115	391	3.41	84.2509	3.41	44.09	3.41	56.5292	11.05	0.000597276
5.13393	425	3.42	44.3508	3.42	46.4918	3.42	45.8394	11.1	0.000394908			5.13393	425	3.42	82.079	3.42	44.0646	3.42	56.5944	11.1	0.000394908
5.15286	442	3.43	44.6029	3.43	46.2345	3.43	45.4134	11.15	0.000280347			5.15286	442	3.43	82.0451	3.43	43.9349	3.43	56.5201	11.15	0.000280347
5.17178	431	3.44	44.4339	3.44	46.1031	3.44	45.577	11.2	0.000209267			5.17178	431	3.44	81.9894	3.44	43.8141	3.44	56.092	11.2	0.000209267
5.19071	462	3.45	44.4187	3.45	45.61	3.45	45.932	11.25	0.000105294			5.19071	462	3.45	82.2508	3.45	43.9101	3.45	55.6165	11.25	0.000105294
5.20964	460	3.46	43.8278	3.46	45.5197	3.46	45.5173	11.3	0			5.20964	460	3.46	81.6741	3.46	43.475	3.46	55.2011	11.3	0
5.22856	539	3.47	43.0782	3.47	45.0721	3.47	45.1285	11.35	0			5.22856	539	3.47	80.9507	3.47	43.244	3.47	55.1946	11.35	0
5.24749	502	3.48	43.379	3.48	44.5796	3.48	44.7455	11.4	0.00061819			5.24749	502	3.48	81.1173	3.48	43.7068	3.48	55.0215	11.4	0.00061819
5.26642	604	3.49	43.1145	3.49	44.808	3.49	44.2413	11.45	0.000960507			5.26642	604	3.49	81.2749	3.49	43.3211	3.49	54.896	11.45	0.000960507
5.28534	660	3.5	43.2587	3.5	44.1415	3.5	44.5558	11.5	0.0013			5.28534	660	3.5	80.3641	3.5	42.2925	3.5	54.8014	11.5	0.0013
5.30427	682	3.51	42.9656	3.51	44.0594	3.51	44.338	11.55	0.00185			5.30427	682	3.51	79.1154	3.51	42.3737	3.51	54.9393	11.55	0.00185
5.3232	698	3.52	42.7876	3.52	43.7804	3.52	45.2117	11.6	0.00285			5.3232	698	3.52	78.7765	3.52	41.8457	3.52	54.5479	11.6	0.00285
5.34212	780	3.53	43.004	3.53	43.1189	3.53	44.3671	11.65	0.00494			5.34212	780	3.53	79.0897	3.53	41.8217	3.53	54.0829	11.65	0.00494
5.36105	892	3.54	42.7884	3.54	43.0305	3.54	44.5894	11.7	0.01058			5.36105	892	3.54	79.5171	3.54	42.0625	3.54	53.6583	11.7	0.01058
5.37998	962	3.55	41.6892	3.55	42.9991	3.55	44.0719	11.75	0.04588			5.37998	962	3.55	78.0172	3.55	41.957	3.55	53.4252	11.75	0.04588
5.3989	1124	3.56	41.4539	3.56	42.4954	3.56	43.8011	11.8	0.47765			5.3989	1124	3.56	78.7073	3.56	41.8929	3.56	53.6666	11.8	0.47765
5.41783	1224	3.57	41.0263	3.57	42.2433	3.57	42.9631	11.85	0.13015			5.41783	1224	3.57	78.614	3.57	41.1876	3.57	53.5431	11.85	0.13015
5.43676	1343	3.58	41.6719	3.58	41.6643	3.58	44.0546	11.9	0.01463			5.43676	1343	3.58	78.2025	3.58	40.5125	3.58	53.2899	11.9	0.01463
5.45568	1508	3.59	41.9574	3.59	41.6675	3.59	43.6439	11.95	0.00609			5.45568	1508	3.59	77.9702	3.59	41.3027	3.59	52.906	11.95	0.00609
5.47461	1714	3.6	40.6972	3.6	41.3426	3.6	42.599	12	0.00374			5.47461	1714	3.6	76.6398	3.6	40.7844	3.6	52.9154	12	0.00374
5.49354	1907	3.61	40.4015	3.61	41.0547	3.61	42.6081	12.05	0.0028			5.49354	1907	3.61	76.1808	3.61	40.8503	3.61	52.6729	12.05	0.0028
5.51246	2069	3.62	40.686	3.62	40.7977	3.62	42.2473	12.1	0.00239			5.51246	2069	3.62	75.1356	3.62	40.4734	3.62	52.5397	12.1	0.00239
5.53139	2277	3.63	40.7451	3.63	40.9614	3.63	41.4053	12.15	0.00239			5.53139	2277	3.63	76.0428	3.63	40.7007	3.63	52.351	12.15	0.00239
5.55032	2431	3.64	40.4955	3.64	41.159	3.64	41.7679	12.2	0.00283			5.55032	2431	3.64	76.1477	3.64	40.5179	3.64	52.1523	12.2	0.00283
5.56924	2589	3.65	41.0193	3.65	40.9832	3.65	41.4255	12.25	0.00359			5.56924	2589	3.65	75.6349	3.65	40.3109	3.65	52.096	12.25	0.00359
5.58817	2581	3.66	40.1698	3.66	40.8716	3.66	41.5135	12.3	0.00707			5.58817	2581	3.66	76.0126	3.66	40.0337	3.66	51.9544	12.3	0.00707
5.6071	2490	3.67	39.5936	3.67	40.3562	3.67	41.2361	12.35	0.02417			5.6071	2490	3.67	75.769	3.67	39.4504	3.67	51.987	12.35	0.02417
5.62603	2429	3.68	39.0536	3.68	39.4865	3.68	40.861	12.4	0.32814			5.62603	2429	3.68	74.7344	3.68	39.6643	3.68	52.3455	12.4	0.32814
5.64495	2183	3.69	39.2122	3.69	39.4163	3.69	40.7432	12.45	0.15592			5.64495	2183	3.69	74.0637	3.69	39.3493	3.69	52.1815	12.45	0.15592
5.66388	1894	3.7	39.5197	3.7	39.9604	3.7	40.4173	12.5	0.01402			5.66388	1894	3.7	73.7524	3.7	39.8403	3.7	52.1984	12.5	0.01402
5.68281	1643	3.71	39.0657	3.71	39.8052	3.71	39.9513	12.55	0.00532			5.68281	1643	3.71	73.859	3.71	39.5079	3.71	51.6574	12.55	0.00532
5.70173	1375	3.72	38.663	3.72	40.0016	3.72	39.5213	12.6	0.00281			5.70173	1375	3.72	74.0933	3.72	39.5847	3.72	51.4289	12.6	0.00281
5.72066	1201	3.73	39.2525	3.73	40.0472	3.73	39.8242	12.65	0.00173			5.72066	1201	3.73	73.394	3.73	39.0893	3.73	51.5585	12.65	0.00173
5.73959	1047	3.74	38.8313	3.74	38.9974	3.74	40.1846	12.7	0.00118			5.73959	1047	3.74	73.4443	3.74	38.9219	3.74	51.2262	12.7	0.00118
5.75851	833	3.75	37.5831	3.75	38.0049	3.75	39.7349	12.75	0.00084972			5.75851	833	3.75	72.7963	3.75	39.0465	3.75	50.9947	12.75	0.00084972
5.77744	771	3.76	38.1026	3.76	37.9847	3.76	40.4629	12.8	0.000642677			5.77744	771	3.76	72.7284	3.76	38.7843	3.76	51.0056	12.8	0.000642677
5.79637	679	3.77	38.5468	3.77	38.3998	3.77	39.4941	12.85	0.000170345			5.79637	679	3.77	72.2954	3.77	39.0733	3.77	50.7502	12.85	0.000170345
5.81529	604	3.78	37.7612	3.78	38.4735	3.78	39.2	12.9	0			5.81529	604	3.78	71.3727	3.78	38.4899	3.78	50.5826	12.9	0
5.83422	592	3.79	37.3724	3.79	37.8203	3.79	38.2314	12.95	0			5.83422	592	3.79	71.7661	3.79	38.1947	3.79	50.3029	12.95	0
5.85315	535	3.8	37.6709	3.8	38.1216	3.8	38.9067	13	0			5.85315	535	3.8	71.7306	3.8	38.0322	3.8	50.3546	13	0
5.87207	501	3.81	37.8482	3.81	37.2751	3.81	39.2393	13.05	0			5.87207	501	3.81	71.4893	3.81	37.9691	3.81	50.5219	13.05	0
5.891	415	3.82	37.299	3.82	37.2518	3.82	38.9046	13.1	0.000101862			5.891	415	3.82	70.979	3.82	38.5612	3.82	50.3455	13.1	0.000101862
5.90993	373	3.83	37.1688	3.83	37.4538	3.83	38.5111	13.15	0.00141			5.90993	373	3.83	70.9341	3.83	38.432	3.83	50.013	13.15	0.00141
5.92885	334	3.84	37.5781	3.84	37.7948	3.84	38.1	13.2	0.00207			5.92885	334	3.84	71.5009	3.84	38.0395	3.84	49.9451	13.2	0.00207
5.94778	369	3.85	37.0729	3.85	37.4207	3.85	38.0705	13.25	0.00282			5.94778	369	3.85	71.5357	3.85	37.8676	3.85	49.6922	13.25	0.00282
5.96671	345	3.86	37.209	3.86	37.6212	3.86	38.3352	13.3	0.00405			5.96671	345	3.86	70.71	3.86	37.5242	3.86	49.881	13.3	0.00405
5.98563	301	3.87	37.4146	3.87	37.078	3.87	37.6655	13.35	0.00631			5.98563	301	3.87	70.6246	3.87	37.7232	3.87	49.3313	13.35	0.00631
6.00456	290	3.88	36.6529	3.88	36.5264	3.88	37.5292	13.4	0.01117			6.00456	290	3.88	71.5583	3.88	37.7931	3.88	49.5687	13.4	0.01117
6.02349	260	3.89	36.1689	3.89	36.4229	3.89	37.8092	13.45	0.02491			6.02349	260	3.89	71.0422	3.89	38.03	3.89	49.5936	13.45	0.02491
6.04241	262	3.9	36.2954	3.9	36.2219	3.9	37.7417	13.5	0.14511			6.04241	262	3.9	70.3528	3.9	37.6225	3.9	49.4454	13.5	0.14511
6.06134	255	3.91	35.9552	3.91	35.837	3.91	37.5796	13.55	0.91671			6.06134	255	3.91	69.0841	3.91	37.1183	3.91	49.149	13.55	0.91671
6.08027	229	3.92	36.0065	3.92	36.2641	3.92	37.4646	13.6	0.22173			6.08027	229	3.92	68.604	3.92	37.5143	3.92	49.2299	13.6	0.22173
6.09919	244	3.93	35.9445	3.93	36.5037	3.93	38.0005	13.65	0.02759			6.09919	244	3.93	69.292	3.93	36.937	3.93	49.54	13.65	0.02759
6.11812	216	3.94	36.0442	3.94	36.2528	3.94	37.4914	13.7	0.012			6.11812	216	3.94	68.8617	3.94	36.3214	3.94	48.8161	13.7	0.012
6.13705	204	3.95	36.36	3.95	36.0078	3.95	37.3981	13.75	0.0068			6.13705	204	3.95	68.3996	3.95	36.6922	3.95	48.645	13.75	0.0068
6.15597	180	3.96	36.0578	3.96	36.1499	3.96	36.9686	13.8	0.00449			6.15597	180	3.96	68.3604	3.96	36.7834	3.96	48.7208	13.8	0.00449
6.1749	204	3.97	35.8187	3.97	35.9735	3.97	36.7215	13.85	0.00335			6.1749	204	3.97	68.5489	3.97	36.6804	3.97	48.6526	13.85	0.00335
6.19383	170	3.98	35.3501	3.98	35.7236	3.98	37.0634	13.9	0.00292			6.19383	170	3.98	67.9744	3.98	36.8662	3.98	48.3234	13.9	0.00292
6.21275	215	3.99	35.3867	3.99	35.7113	3.99	36.7874	13.95	0.00332			6.21275	215	3.99	68.458	3.99	36.6763	3.99	48.4346	13.95	0.00332
6.23168	194	4	35.3806	4	35.4281	4	37.0342	14	0.00425			6.23168	194	4	67.939	4	35.8001	4	48.174	14	0.00425
6.25061	177	4.01	35.3795	4.01	35.4447	4.01	36.1649	14.05	0.03985			6.25061	177	4.01	68.0331	4.01	35.9746	4.01	48.0991	14.05	0.03985
6.26953	177	4.02	35.1147	4.02	35.2972	4.02	35.9251	14.1	0.07143			6.26953	177	4.02	67.6478	4.02	36.0025	4.02	48.2832	14.1	0.07143
6.28846	193	4.03	34.5592	4.03	35.3835	4.03	36.0485	14.15	0.01088			6.28846	193	4.03	68.0914	4.03	36.3117	4.03	48.1997	14.15	0.01088
6.30739	160	4.04	35.1296	4.04	35.1685	4.04	35.6167	14.2	0.0048			6.30739	160	4.04	67.3804	4.04	36.3967	4.04	48.0934	14.2	0.0048
6.32631	181	4.05	35.3141	4.05	34.6738	4.05	36.1933	14.25	0.00745			6.32631	181	4.05	67.0199	4.05	36.2278	4.05	47.9816	14.25	0.00745
6.34524	159	4.06	35.2344	4.06	34.6022	4.06	35.961	14.3	0.05103			6.34524	159	4.06	68.0544	4.06	36.0157	4.06	48.2749	14.3	0.05103
6.36417	166	4.07	34.6821	4.07	34.5934	4.07	35.6091	14.35	0.18726			6.36417	166	4.07	67.6581	4.07	35.8864	4.07	48.1223	14.35	0.18726
6.38309	155	4.08	34.4091	4.08	34.5319	4.08	35.0586	14.4	0.03903			6.38309	155	4.08	66.652	4.08	35.9188	4.08	48.0667	14.4	0.03903
6.40202	150	4.09	34.6327	4.09	34.3354	4.09	35.5512	14.45	0.00584			6.40202	150	4.09	66.5926	4.09	35.7174	4.09	47.6898	14.45	0.00584
6.42095	154	4.1	34.4077	4.1	34.2432	4.1	35.4898	14.5	0.00263			6.42095	154	4.1	66.1088	4.1	35.04	4.1	47.6066	14.5	0.00263
6.43987	158	4.11	33.996	4.11	34.2568	4.11	35.3353	14.55	0.00143			6.43987	158	4.11	66.4471	4.11	35.1636	4.11	47.7315	14.55	0.00143
6.4588	152	4.12	34.3123	4.12	34.4317	4.12	35.0583	14.6	0.000916785			6.4588	152	4.12	65.6434	4.12	35.2482	4.12	47.4714	14.6	0.000916785
6.47773	135	4.13	34.5622	4.13	33.9101	4.13	34.8213	14.65	0.000711321			6.47773	135	4.13	65.6932	4.13	34.9577	4.13	47.3135	14.65	0.000711321
6.49665	148	4.14	34.3544	4.14	33.9773	4.14	35.0357	14.7	0.000884767			6.49665	148	4.14	65.2733	4.14	34.879	4.14	47.3092	14.7	0.000884767
6.51558	133	4.15	33.877	4.15	34.1159	4.15	34.4897	14.75	0.000930862			6.51558	133	4.15	65.1992	4.15	34.624	4.15	47.2109	14.75	0.000930862
6.53451	189	4.16	33.7033	4.16	34.3483	4.16	34.4757	14.8	0.000862387			6.53451	189	4.16	64.5081	4.16	35.1245	4.16	47.2798	14.8	0.000862387
6.55343	175	4.17	33.8312	4.17	34.3963	4.17	34.6986	14.85	0.00117			6.55343	175	4.17	64.5915	4.17	34.8596	4.17	47.2302	14.85	0.00117
6.57236	132	4.18	34.0412	4.18	34.2539	4.18	34.9044	14.9	0.00184			6.57236	132	4.18	64.9087	4.18	34.9749	4.18	47.1671	14.9	0.00184
6.59129	147	4.19	34.024	4.19	34.1185	4.19	34.3471	14.95	0.0033			6.59129	147	4.19	65.5135	4.19	34.7866	4.19	46.8752	14.95	0.0033
6.61021	170	4.2	33.9214	4.2	33.8892	4.2	34.4487	15	0.00754			6.61021	170	4.2	66.1022	4.2	34.373	4.2	46.9078	15	0.00754
6.62914	140	4.21	33.5684	4.21	33.918	4.21	34.5283	15.05	0.05251			6.62914	140	4.21	65.2183	4.21	34.2389	4.21	46.7293	15.05	0.05251
6.64807	147	4.22	33.1734	4.22	34.2374	4.22	34.0978	15.1	0.23313			6.64807	147	4.22	65.2707	4.22	34.5589	4.22	46.6266	15.1	0.23313
6.66699	142	4.23	33.865	4.23	34.3492	4.23	34.1928	15.15	0.06075			6.66699	142	4.23	64.3549	4.23	34.4724	4.23	46.6406	15.15	0.06075
6.68592	143	4.24	33.1678	4.24	33.4847	4.24	34.2108	15.2	0.00753			6.68592	143	4.24	63.9398	4.24	34.7259	4.24	46.6855	15.2	0.00753
6.70485	158	4.25	33.0293	4.25	33.5889	4.25	33.8228	15.25	0.00326			6.70485	158	4.25	63.6208	4.25	34.2044	4.25	46.6249	15.25	0.00326
6.72377	137	4.26	33.6933	4.26	34.0485	4.26	34.1118	15.3	0.00182			6.72377	137	4.26	64.6885	4.26	34.7144	4.26	46.3939	15.3	0.00182
6.7427	173	4.27	33.5128	4.27	33.7735	4.27	34.1668	15.35	0.00116			6.7427	173	4.27	64.7565	4.27	34.6612	4.27	46.3894	15.35	0.00116
6.76163	133	4.28	33.3869	4.28	33.7207	4.28	33.6815	15.4	0.000806078			6.76163	133	4.28	64.6978	4.28	34.2007	4.28	46.4355	15.4	0.000806078
6.78056	152	4.29	33.609	4.29	33.5861	4.29	33.5451	15.45	0.000591773			6.78056	152	4.29	63.4885	4.29	33.8158	4.29	46.5137	15.45	0.000591773
6.79948	130	4.3	32.8688	4.3	33.6711	4.3	33.5439	15.5	0.000438771			6.79948	130	4.3	63.6115	4.3	33.7418	4.3	46.19	15.5	0.000438771
6.81841	151	4.31	32.1258	4.31	33.3622	4.31	33.7863	15.55	8.66514e-05			6.81841	151	4.31	63.7043	4.31	33.8362	4.31	45.9608	15.55	8.66514e-05
6.83734	179	4.32	32.6795	4.32	33.5556	4.32	33.3143	15.6	0			6.83734	179	4.32	62.8873	4.32	34.495	4.32	46.1913	15.6	0
6.85626	151	4.33	32.69	4.33	33.2448	4.33	32.8143	15.65	0			6.85626	151	4.33	62.5686	4.33	34.1404	4.33	45.9465	15.65	0
6.87519	165	4.34	33.0752	4.34	32.7939	4.34	33.1618	15.7	0			6.87519	165	4.34	63.2478	4.34	34.2202	4.34	45.7505	15.7	0
6.89412	158	4.35	33.1388	4.35	33.2583	4.35	33.2556	15.75	0			6.89412	158	4.35	62.523	4.35	34.2446	4.35	45.935	15.75	0
6.91304	181	4.36	32.8519	4.36	32.6654	4.36	32.8862	15.8	0			6.91304	181	4.36	62.6161	4.36	33.8946	4.36	46.0915	15.8	0
6.93197	178	4.37	32.0721	4.37	31.9876	4.37	33.1587	15.85	2.55046e-05			6.93197	178	4.37	62.4937	4.37	33.8982	4.37	45.812	15.85	2.55046e-05
6.9509	178	4.38	32.3274	4.38	32.0108	4.38	32.8385	15.9	4.90161e-05			6.9509	178	4.38	63.382	4.38	33.8327	4.38	45.7692	15.9	4.90161e-05
6.96982	186	4.39	31.3242	4.39	32.0621	4.39	32.9648	15.95	6.51138e-05			6.96982	186	4.39	62.7208	4.39	33.836	4.39	45.6131	15.95	6.51138e-05
6.98875	234	4.4	31.4459	4.4	31.9421	4.4	33.0585	16	9.06874e-05			6.98875	234	4.4	62.8324	4.4	33.8244	4.4	45.8671	16	9.06874e-05
7.00768	235	4.41	32.1846	4.41	31.8542	4.41	32.9343	16.05	0.00018847			7.00768	235	4.41	62.2749	4.41	34.1291	4.41	45.8698	16.05	0.00018847
7.0266	257	4.42	31.3786	4.42	32.5049	4.42	32.5885	16.1	0.000601398			7.0266	257	4.42	61.7664	4.42	33.744	4.42	45.7639	16.1	0.000601398
7.04553	248	4.43	31.2288	4.43	31.9315	4.43	32.2355	16.15	0.00101			7.04553	248	4.43	61.7783	4.43	33.8899	4.43	45.4933	16.15	0.00101
7.06446	272	4.44	31.8769	4.44	31.7467	4.44	32.6472	16.2	0.002			7.06446	272	4.44	62.3481	4.44	34.3292	4.44	45.2798	16.2	0.002
7.08338	286	4.45	32.0299	4.45	31.5717	4.45	32.5791	16.25	0.01772			7.08338	286	4.45	62.5457	4.45	34.1509	4.45	45.1058	16.25	0.01772
7.10231	272	4.46	31.5324	4.46	31.5669	4.46	32.7953	16.3	0.01779			7.10231	272	4.46	63.1939	4.46	34.1601	4.46	45.1558	16.3	0.01779
7.12124	336	4.47	31.5752	4.47	31.4579	4.47	32.4669	16.35	0.00516			7.12124	336	4.47	62.5106	4.47	34.1677	4.47	45.1767	16.35	0.00516
7.14016	365	4.48	31.2422	4.48	31.6152	4.48	32.0368	16.4	0.00731			7.14016	365	4.48	62.2041	4.48	34.5672	4.48	45.1953	16.4	0.00731
7.15909	420	4.49	30.7953	4.49	32.456	4.49	31.9688	16.45	0.03905			7.15909	420	4.49	62.578	4.49	34.6739	4.49	45.1687	16.45	0.03905
7.17802	418	4.5	31.1054	4.5	32.0096	4.5	31.6964	16.5	0.24002			7.17802	418	4.5	61.9142	4.5	35.051	4.5	45.2792	16.5	0.24002
7.19694	467	4.51	31.0323	4.51	31.7075	4.51	32.4529	16.55	0.09022			7.19694	467	4.51	61.47	4.51	34.6228	4.51	44.7945	16.55	0.09022
7.21587	532	4.52	30.9384	4.52	31.9846	4.52	32.3081	16.6	0.00929			7.21587	532	4.52	61.497	4.52	34.8177	4.52	44.585	16.6	0.00929
7.2348	583	4.53	31.3525	4.53	32.1154	4.53	31.9835	16.65	0.00406			7.2348	583	4.53	61.6906	4.53	34.7054	4.53	44.7052	16.65	0.00406
7.25372	625	4.54	31.5477	4.54	32.0557	4.54	31.8877	16.7	0.00258			7.25372	625	4.54	62.436	4.54	34.8232	4.54	44.762	16.7	0.00258
7.27265	704	4.55	31.2848	4.55	32.3733	4.55	31.9807	16.75	0.00218			7.27265	704	4.55	62.8375	4.55	35.5604	4.55	44.6439	16.75	0.00218
7.29158	803	4.56	31.4714	4.56	32.5358	4.56	31.9609	16.8	0.00256			7.29158	803	4.56	61.8229	4.56	35.6389	4.56	44.5166	16.8	0.00256
7.3105	903	4.57	31.8006	4.57	32.3555	4.57	32.4626	16.85	0.00459			7.3105	903	4.57	62.0875	4.57	35.9464	4.57	44.573	16.85	0.00459
7.32943	1003	4.58	31.1529	4.58	32.2825	4.58	32.5733	16.9	0.03122			7.32943	1003	4.58	62.5376	4.58	36.2118	4.58	44.69	16.9	0.03122
7.34836	1058	4.59	31.1024	4.59	32.4243	4.59	32.3918	16.95	0.10715			7.34836	1058	4.59	63.0087	4.59	36.8402	4.59	44.3265	16.95	0.10715
7.36728	1175	4.6	31.5706	4.6	32.1772	4.6	32.0044	17	0.03435			7.36728	1175	4.6	63.7783	4.6	36.3709	4.6	44.3389	17	0.03435
7.38621	1266	4.61	31.6077	4.61	32.5237	4.61	32.3222	17.05	0.00392			7.38621	1266	4.61	63.1506	4.61	36.4398	4.61	44.4308	17.05	0.00392
7.40514	1227	4.62	31.3595	4.62	32.3528	4.62	32.4395	17.1	0.00168			7.40514	1227	4.62	62.5932	4.62	36.5919	4.62	44.7859	17.1	0.00168
7.42406	1198	4.63	31.52	4.63	32.878	4.63	32.8113	17.15	0.000932322			7.42406	1198	4.63	63.5125	4.63	36.8137	4.63	44.5576	17.15	0.000932322
7.44299	1149	4.64	31.3515	4.64	33.3975	4.64	33.6106	17.2	0.000594166			7.44299	1149	4.64	63.6478	4.64	37.3346	4.64	44.6946	17.2	0.000594166
7.46192	1054	4.65	31.6824	4.65	33.9208	4.65	33.5527	17.25	0.000411826			7.46192	1054	4.65	64.024	4.65	37.4279	4.65	44.5827	17.25	0.000411826
7.48084	929	4.66	32.0109	4.66	34.6481	4.66	33.1514	17.3	0.000302286			7.48084	929	4.66	64.3937	4.66	37.8268	4.66	44.3026	17.3	0.000302286
7.49977	796	4.67	32.7261	4.67	35.046	4.67	33.3235	17.35	0.00023133			7.49977	796	4.67	64.869	4.67	37.9377	4.67	44.1033	17.35	0.00023133
7.5187	727	4.68	32.4759	4.68	35.3126	4.68	33.5671	17.4	7.84899e-05			7.5187	727	4.68	65.0305	4.68	37.5773	4.68	44.0462	17.4	7.84899e-05
7.53762	563	4.69	33.2044	4.69	35.8557	4.69	33.7445	17.45	3.3646e-05			7.53762	563	4.69	65.0892	4.69	38.2424	4.69	43.9481	17.45	3.3646e-05
7.55655	545	4.7	33.8607	4.7	36.4633	4.7	34.5804	17.5	4.5741e-05			7.55655	545	4.7	65.669	4.7	38.3102	4.7	44.2931	17.5	4.5741e-05
7.57548	433	4.71	34.2671	4.71	37.2785	4.71	34.8282	17.55	6.57798e-05			7.57548	433	4.71	65.9736	4.71	38.174	4.71	44.3869	17.55	6.57798e-05
7.5944	409	4.72	34.441	4.72	38.0632	4.72	34.8835	17.6	0.000102644			7.5944	409	4.72	66.1239	4.72	38.1091	4.72	44.5077	17.6	0.000102644
7.61333	367	4.73	34.7854	4.73	39.224	4.73	35.2555	17.65	0.000182303			7.61333	367	4.73	66.7311	4.73	38.4086	4.73	44.323	17.65	0.000182303
7.63226	308	4.74	35.1773	4.74	39.8769	4.74	35.3709	17.7	0.000410261			7.63226	308	4.74	66.9026	4.74	38.345	4.74	44.2039	17.7	0.000410261
7.65118	300	4.75	36.1056	4.75	39.9071	4.75	35.9465	17.75	0.00269			7.65118	300	4.75	66.7117	4.75	38.2536	4.75	44.263	17.75	0.00269
7.67011	261	4.76	37.1388	4.76	40.6814	4.76	35.8131	17.8	0.01262			7.67011	261	4.76	67.4719	4.76	38.5784	4.76	44.193	17.8	0.01262
7.68904	269	4.77	37.6139	4.77	42.2504	4.77	36.5752	17.85	0.00509			7.68904	269	4.77	67.6427	4.77	38.3226	4.77	44.2242	17.85	0.00509
7.70796	200	4.78	38.2952	4.78	43.1577	4.78	36.8716	17.9	0.000502625			7.70796	200	4.78	68.0659	4.78	38.9195	4.78	44.4118	17.9	0.000502625
7.72689	194	4.79	39.5395	4.79	44.1751	4.79	36.9948	17.95	0.000202506			7.72689	194	4.79	67.9287	4.79	38.7598	4.79	44.2921	17.95	0.000202506
7.74582	196	4.8	39.9767	4.8	44.6718	4.8	36.7848	18	0.00011047			7.74582	196	4.8	67.3874	4.8	39.3361	4.8	44.273	18	0.00011047
7.76474	198	4.81	39.9847	4.81	44.9378	4.81	37.5036	18.05	6.96158e-05			7.76474	198	4.81	67.7681	4.81	39.241	4.81	44.1968	18.05	6.96158e-05
7.78367	181	4.82	39.9803	4.82	45.6245	4.82	38.1124	18.1	4.79064e-05			7.78367	181	4.82	67.5146	4.82	39.1403	4.82	44.1958	18.1	4.79064e-05
7.8026	187	4.83	40.5159	4.83	46.2195	4.83	38.5883	18.15	3.49888e-05			7.8026	187	4.83	67.4724	4.83	39.1751	4.83	44.2581	18.15	3.49888e-05
7.82152	152	4.84	40.9545	4.84	46.2064	4.84	38.4601	18.2	2.66765e-05			7.82152	152	4.84	67.8269	4.84	39.1914	4.84	44.0397	18.2	2.66765e-05
7.84045	151	4.85	41.1462	4.85	46.7266	4.85	39.1315	18.25	7.68676e-06			7.84045	151	4.85	68.3733	4.85	38.943	4.85	44.0931	18.25	7.68676e-06
7.85938	140	4.86	40.988	4.86	46.8417	4.86	39.9633	18.3	0			7.85938	140	4.86	68.1747	4.86	38.9189	4.86	44.2484	18.3	0
7.8783	154	4.87	40.628	4.87	47.4607	4.87	40.0111	18.35	1.5177e-06			7.8783	154	4.87	68.4684	4.87	39.1049	4.87	44.4592	18.35	1.5177e-06
7.89723	139	4.88	40.0683	4.88	46.514	4.88	40.3265	18.4	3.71615e-05			7.89723	139	4.88	68.2587	4.88	39.3937	4.88	44.4468	18.4	3.71615e-05
7.91616	121	4.89	39.6928	4.89	46.5973	4.89	40.2088	18.45	6.4344e-05			7.91616	121	4.89	68.4164	4.89	39.2161	4.89	44.3323	18.45	6.4344e-05
7.93508	99	4.9	39.2692	4.9	46.8336	4.9	39.9731	18.5	8.62817e-05			7.93508	99	4.9	68.2259	4.9	39.1277	4.9	44.2925	18.5	8.62817e-05
7.95401	130	4.91	38.5402	4.91	46.182	4.91	40.1161	18.55	0.000136127			7.95401	130	4.91	68.6177	4.91	38.9928	4.91	44.2135	18.55	0.000136127
7.97294	109	4.92	37.6443	4.92	45.641	4.92	39.7617	18.6	0.000334197			7.97294	109	4.92	68.4015	4.92	38.9979	4.92	44.3387	18.6	0.000334197
7.99187	121	4.93	37.3327	4.93	44.4355	4.93	40.0353	18.65	0.000564559			7.99187	121	4.93	68.1629	4.93	38.7225	4.93	44.4198	18.65	0.000564559
8.01079	116	4.94	37.0907	4.94	43.166	4.94	38.8279	18.7	0.000983128			8.01079	116	4.94	67.912	4.94	38.8204	4.94	44.1035	18.7	0.000983128
8.02972	119	4.95	35.9967	4.95	42.2212	4.95	37.4593	18.75	0.00288			8.02972	119	4.95	67.963	4.95	38.3961	4.95	44.0243	18.75	0.00288
8.04865	114	4.96	34.971	4.96	41.3734	4.96	37.251	18.8	0.0288			8.04865	114	4.96	68.0839	4.96	38.4552	4.96	44.1493	18.8	0.0288
8.06757	113	4.97	34.6826	4.97	40.1877	4.97	37.2015	18.85	0.01788			8.06757	113	4.97	67.8627	4.97	37.8031	4.97	44.3596	18.85	0.01788
8.0865	124	4.98	33.7574	4.98	38.4375	4.98	36.5875	18.9	0.00449			8.0865	124	4.98	67.2368	4.98	37.4098	4.98	44.0859	18.9	0.00449
8.10543	120	4.99	33.1201	4.99	37.6003	4.99	35.658	18.95	0.01147			8.10543	120	4.99	67.0326	4.99	36.8355	4.99	44.2026	18.95	0.01147
8.12435	101	5	32.9513	5	36.8213	5	35.2442	19	0.11017			8.12435	101	5	65.9805	5	37.026	5	43.9989	19	0.11017
8.14328	100	5.01	31.8538	5.01	35.5971	5.01	34.1066	19.05	0.06129			8.14328	100	5.01	66.1494	5.01	36.2279	5.01	43.9935	19.05	0.06129
8.16221	101	5.02	31.4145	5.02	33.8321	5.02	33.5884	19.1	0.00641			8.16221	101	5.02	66.3205	5.02	35.8629	5.02	43.7949	19.1	0.00641
8.18113	100	5.03	30.9725	5.03	33.2129	5.03	33.0479	19.15	0.00208			8.18113	100	5.03	65.3167	5.03	35.3486	5.03	43.9772	19.15	0.00208
8.20006	89	5.04	30.5019	5.04	32.9187	5.04	32.365	19.2	0.00113			8.20006	89	5.04	65.564	5.04	35.2034	5.04	43.777	19.2	0.00113
8.21899	105	5.05	29.7817	5.05	32.2165	5.05	31.5765	19.25	0.000720503			8.21899	105	5.05	65.243	5.05	34.8199	5.05	43.7003	19.25	0.000720503
8.23791	87	5.06	29.3867	5.06	31.8124	5.06	30.9563	19.3	0.000525699			8.23791	87	5.06	64.5436	5.06	34.347	5.06	43.4856	19.3	0.000525699
8.25684	91	5.07	29.3312	5.07	31.4775	5.07	30.5533	19.35	0.00045538			8.25684	91	5.07	63.88	5.07	34.3067	5.07	43.4221	19.35	0.00045538
8.27577	123	5.08	29.1065	5.08	30.6604	5.08	30.7703	19.4	0.000472734			8.27577	123	5.08	63.7996	5.08	34.0319	5.08	43.2097	19.4	0.000472734
8.29469	106	5.09	28.5972	5.09	30.5164	5.09	30.2799	19.45	0.000532346			8.29469	106	5.09	63.3062	5.09	33.4129	5.09	43.0342	19.45	0.000532346
8.31362	107	5.1	28.3218	5.1	29.751	5.1	29.8477	19.5	0.0011			8.31362	107	5.1	62.6343	5.1	32.5171	5.1	42.975	19.5	0.0011
8.33255	109	5.11	28.0517	5.11	29.6991	5.11	29.3373	19.55	0.01093			8.33255	109	5.11	62.1277	5.11	32.4837	5.11	43.0161	19.55	0.01093
8.35147	107	5.12	27.6426	5.12	28.8115	5.12	28.8305	19.6	0.02064			8.35147	107	5.12	61.6772	5.12	32.4832	5.12	42.5759	19.6	0.02064
8.3704	106	5.13	27.6966	5.13	28.8628	5.13	28.7737	19.65	0.00832			8.3704	106	5.13	60.5154	5.13	32.3848	5.13	42.3399	19.65	0.00832
8.38933	110	5.14	27.3801	5.14	28.5705	5.14	28.3352	19.7	0.00092513			8.38933	110	5.14	60.0906	5.14	32.5241	5.14	42.1838	19.7	0.00092513
8.40825	120	5.15	27.1862	5.15	28.3122	5.15	28.2437	19.75	0.000396235			8.40825	120	5.15	59.6975	5.15	32.5586	5.15	42.2889	19.75	0.000396235
8.42718	116	5.16	27.328	5.16	27.8168	5.16	28.2609	19.8	0.000221679			8.42718	116	5.16	59.2593	5.16	32.4882	5.16	41.9792	19.8	0.000221679
8.44611	96	5.17	27.2811	5.17	27.8762	5.17	28.406	19.85	0.000141859			8.44611	96	5.17	58.8092	5.17	32.2827	5.17	41.979	19.85	0.000141859
8.46503	111	5.18	27.152	5.18	27.998	5.18	28.2983	19.9	9.86401e-05			8.46503	111	5.18	57.8499	5.18	32.1658	5.18	41.8556	19.9	9.86401e-05
8.48396	113	5.19	27.2207	5.19	28.0555	5.19	28.0633	19.95	7.25855e-05			8.48396	113	5.19	57.6853	5.19	32.3082	5.19	41.7032	19.95	7.25855e-05
8.50289	116	5.2	27.1585	5.2	27.7275	5.2	27.515	20	5.38723e-05			8.50289	116	5.2	57.4692	5.2	32.8324	5.2	41.6709	20	5.38723e-05
8.52181	102	5.21	27.0391	5.21	27.4123	5.21	27.5367	20.05	1.58386e-05			8.52181	102	5.21	57.6962	5.21	32.765	5.21	41.4545	20.05	1.58386e-05
8.54074	120	5.22	26.959	5.22	27.6215	5.22	27.7323	20.1	7.59831e-07			8.54074	120	5.22	57.5045	5.22	32.6592	5.22	41.4209	20.1	7.59831e-07
8.55967	113	5.23	27.2581	5.23	27.7195	5.23	28.0056	20.15	1.34927e-06			8.55967	113	5.23	57.0399	5.23	32.5538	5.23	41.2221	20.15	1.34927e-06
8.57859	115	5.24	27.4204	5.24	28.1519	5.24	28.1972	20.2	1.80103e-06			8.57859	115	5.24	57.1069	5.24	33.1073	5.24	41.397	20.2	1.80103e-06
8.59752	104	5.25	26.9054	5.25	27.8282	5.25	27.855	20.25	2.52553e-06			8.59752	104	5.25	57.7351	5.25	33.492	5.25	41.3317	20.25	2.52553e-06
8.61645	104	5.26	27.0189	5.26	27.827	5.26	28.1051	20.3	3.79752e-06			8.61645	104	5.26	57.4141	5.26	33.5707	5.26	41.2979	20.3	3.79752e-06
8.63537	92	5.27	26.6586	5.27	27.8707	5.27	28.3263	20.35	6.35259e-06			8.63537	92	5.27	56.6529	5.27	33.8976	5.27	41.2846	20.35	6.35259e-06
8.6543	99	5.28	26.6264	5.28	27.4859	5.28	28.4697	20.4	1.27606e-05			8.6543	99	5.28	56.9879	5.28	34.2497	5.28	41.1562	20.4	1.27606e-05
8.67323	83	5.29	27.2462	5.29	27.5422	5.29	28.3593	20.45	4.21979e-05			8.67323	83	5.29	57.0742	5.29	34.2271	5.29	41.0095	20.45	4.21979e-05
8.69215	92	5.3	27.2263	5.3	27.9134	5.3	28.3778	20.5	0.000547576			8.69215	92	5.3	57.4942	5.3	34.1407	5.3	40.8753	20.5	0.000547576
8.71108	88	5.31	27.0599	5.31	28.2897	5.31	28.0446	20.55	0.00034343			8.71108	88	5.31	57.4637	5.31	34.4572	5.31	40.6882	20.55	0.00034343
8.73001	82	5.32	27.3027	5.32	28.3373	5.32	28.4128	20.6	6.23367e-05			8.73001	82	5.32	57.9083	5.32	34.5039	5.32	40.3174	20.6	6.23367e-05
8.74893	92	5.33	27.5289	5.33	28.8888	5.33	28.5824	20.65	1.31695e-05			8.74893	92	5.33	58.9009	5.33	35.2562	5.33	40.3628	20.65	1.31695e-05
8.76786	81	5.34	27.6517	5.34	29.4869	5.34	28.8492	20.7	6.41906e-06			8.76786	81	5.34	59.1856	5.34	35.9393	5.34	40.3935	20.7	6.41906e-06
8.78679	75	5.35	27.2504	5.35	30.029	5.35	29.175	20.75	3.81244e-06			8.78679	75	5.35	59.552	5.35	35.9809	5.35	40.3493	20.75	3.81244e-06
8.80571	89	5.36	27.3761	5.36	30.5174	5.36	28.9815	20.8	5.50859e-05			8.80571	89	5.36	59.9414	5.36	35.8582	5.36	40.2308	20.8	5.50859e-05
8.82464	83	5.37	27.6275	5.37	30.7379	5.37	29.3432	20.85	9.56585e-05			8.82464	83	5.37	59.3787	5.37	35.9201	5.37	40.2036	20.85	9.56585e-05
8.84357	85	5.38	28.0528	5.38	31.9035	5.38	29.6147	20.9	0.000127318			8.84357	85	5.38	59.6756	5.38	36.5561	5.38	40.6346	20.9	0.000127318
8.86249	91	5.39	28.4966	5.39	32.5558	5.39	30.1574	20.95	0.000174324			8.86249	91	5.39	59.9567	5.39	36.9731	5.39	40.1051	20.95	0.000174324
8.88142	81	5.4	29.2913	5.4	33.2724	5.4	30.8762	21	0.000254832			8.88142	81	5.4	60.4284	5.4	37.0678	5.4	40.1361	21	0.000254832
8.90035	80	5.41	29.8181	5.41	33.9471	5.41	31.3566	21.05	0.000409759			8.90035	80	5.41	60.6233	5.41	37.1557	5.41	40.2471	21.05	0.000409759
8.91927	95	5.42	30.5247	5.42	34.0346	5.42	31.7656	21.1	0.000767779			8.91927	95	5.42	61.6382	5.42	37.1529	5.42	40.4928	21.1	0.000767779
8.9382	76	5.43	30.7382	5.43	35.4663	5.43	32.4277	21.15	0.00198			8.9382	76	5.43	61.6932	5.43	37.0017	5.43	40.2457	21.15	0.00198
8.95713	96	5.44	31.666	5.44	36.692	5.44	32.954	21.2	0.02308			8.95713	96	5.44	62.5238	5.44	37.0846	5.44	40.1568	21.2	0.02308
8.97605	84	5.45	32.4139	5.45	38.0381	5.45	33.4464	21.25	0.02736			8.97605	84	5.45	62.7937	5.45	37.3449	5.45	39.9303	21.25	0.02736
8.99498	66	5.46	32.9099	5.46	39.2378	5.46	33.7439	21.3	0.01243			8.99498	66	5.46	63.0789	5.46	37.5546	5.46	39.8396	21.3	0.01243
9.01391	93	5.47	34.1815	5.47	40.401	5.47	34.1794	21.35	0.00148			9.01391	93	5.47	63.278	5.47	37.6765	5.47	39.9084	21.35	0.00148
9.03283	86	5.48	35.3786	5.48	41.6862	5.48	34.5496	21.4	0.000729849			9.03283	86	5.48	64.0383	5.48	37.4873	5.48	40.3829	21.4	0.000729849
9.05176	82	5.49	36.642	5.49	42.7591	5.49	34.9352	21.45	0.00056969			9.05176	82	5.49	63.997	5.49	38.2138	5.49	40.5292	21.45	0.00056969
9.07069	97	5.5	37.4066	5.5	44.3826	5.5	35.6536	21.5	0.000801998			9.07069	97	5.5	64.5804	5.5	38.5305	5.5	40.4194	21.5	0.000801998
9.08961	95	5.51	38.6425	5.51	46.1969	5.51	36.1666	21.55	0.00709			9.08961	95	5.51	64.9947	5.51	38.4333	5.51	40.483	21.55	0.00709
9.10854	83	5.52	40.1981	5.52	46.9881	5.52	36.896	21.6	0.00777			9.10854	83	5.52	65.2333	5.52	38.3716	5.52	40.4601	21.6	0.00777
9.12747	95	5.53	41.1423	5.53	48.2222	5.53	37.2943	21.65	0.00369			9.12747	95	5.53	65.767	5.53	38.5691	5.53	40.4698	21.65	0.00369
9.1464	62	5.54	42.5553	5.54	50.0122	5.54	37.8954	21.7	0.000530098			9.1464	62	5.54	66.313	5.54	38.8154	5.54	40.5842	21.7	0.000530098
9.16532	96	5.55	43.8282	5.55	51.3489	5.55	38.2412	21.75	0.000880774			9.16532	96	5.55	66.1453	5.55	39.1407	5.55	40.7924	21.75	0.000880774
9.18425	88	5.56	44.4285	5.56	52.5406	5.56	39.1471	21.8	0.00050214			9.18425	88	5.56	66.2348	5.56	38.911	5.56	40.7855	21.8	0.00050214
9.20318	99	5.57	44.6695	5.57	53.7481	5.57	39.7874	21.85	0.000131444			9.20318	99	5.57	66.0167	5.57	38.9419	5.57	40.709	21.85	0.000131444
9.2221	88	5.58	44.6128	5.58	54.2524	5.58	39.9005	21.9	9.53459e-05			9.2221	88	5.58	66.3085	5.58	39.3877	5.58	40.7865	21.9	9.53459e-05
9.24103	95	5.59	45.4208	5.59	54.8404	5.59	40.5662	21.95	8.97923e-05			9.24103	95	5.59	66.5576	5.59	39.2296	5.59	41.0808	21.95	8.97923e-05
9.25996	82	5.6	45.4974	5.6	56.039	5.6	41.2383	22	9.87067e-05			9.25996	82	5.6	66.2946	5.6	39.2801	5.6	40.9708	22	9.87067e-05
9.27888	77	5.61	45.6838	5.61	56.3082	5.61	41.8411	22.05	0.000116715			9.27888	77	5.61	65.653	5.61	39.4328	5.61	40.8834	22.05	0.000116715
9.29781	86	5.62	45.6989	5.62	56.0632	5.62	42.2532	22.1	0.00018081			9.29781	86	5.62	66.1889	5.62	39.6499	5.62	40.8327	22.1	0.00018081
9.31674	101	5.63	45.5166	5.63	56.105	5.63	42.9612	22.15	0.000364871			9.31674	101	5.63	66.4496	5.63	39.865	5.63	41.0311	22.15	0.000364871
9.33566	84	5.64	45.1837	5.64	55.8925	5.64	43.1131	22.2	0.0013			9.33566	84	5.64	66.9484	5.64	40.2529	5.64	41.29	22.2	0.0013
9.35459	101	5.65	44.5748	5.65	55.7609	5.65	43.7974	22.25	0.01548			9.35459	101	5.65	67.0971	5.65	40.0475	5.65	41.37	22.25	0.01548
9.37352	111	5.66	43.7771	5.66	55.2089	5.66	43.7183	22.3	0.00863			9.37352	111	5.66	67.2936	5.66	39.8002	5.66	41.4264	22.3	0.00863
9.39244	125	5.67	42.858	5.67	54.4646	5.67	44.1077	22.35	0.00188			9.39244	125	5.67	66.8736	5.67	39.86	5.67	41.5444	22.35	0.00188
9.41137	105	5.68	41.479	5.68	53.3216	5.68	43.5309	22.4	0.000364866			9.41137	105	5.68	66.4689	5.68	39.96	5.68	41.0937	22.4	0.000364866
9.4303	93	5.69	40.6834	5.69	52.0846	5.69	42.89	22.45	0.000176682			9.4303	93	5.69	66.556	5.69	39.5425	5.69	41.2104	22.45	0.000176682
9.44922	107	5.7	39.1772	5.7	50.5499	5.7	42.4131	22.5	0.000104742			9.44922	107	5.7	66.6536	5.7	39.2184	5.7	41.3484	22.5	0.000104742
9.46815	143	5.71	38.2607	5.71	49.7061	5.71	41.7533	22.55	6.94466e-05			9.46815	143	5.71	66.3039	5.71	39.1715	5.71	41.3734	22.55	6.94466e-05
9.48708	119	5.72	37.2376	5.72	47.6464	5.72	41.0978	22.6	4.94655e-05			9.48708	119	5.72	66.1831	5.72	39.0187	5.72	41.3248	22.6	4.94655e-05
9.506	144	5.73	36.4189	5.73	45.5544	5.73	40.2781	22.65	3.70412e-05			9.506	144	5.73	66.0745	5.73	38.9719	5.73	41.464	22.65	3.70412e-05
9.52493	161	5.74	35.4695	5.74	44.4115	5.74	39.204	22.7	2.03512e-05			9.52493	161	5.74	65.8971	5.74	38.3933	5.74	41.3176	22.7	2.03512e-05
9.54386	170	5.75	33.9579	5.75	42.5624	5.75	38.2304	22.75	6.31083e-06			9.54386	170	5.75	65.8788	5.75	38.1249	5.75	41.3564	22.75	6.31083e-06
9.56278	183	5.76	32.8129	5.76	41.2406	5.76	36.6403	22.8	1.02631e-05			9.56278	183	5.76	65.121	5.76	37.1965	5.76	41.0814	22.8	1.02631e-05
9.58171	164	5.77	31.5162	5.77	39.2296	5.77	35.4154	22.85	2.30899e-05			9.58171	164	5.77	64.7132	5.77	36.8596	5.77	41.0691	22.85	2.30899e-05
9.60064	209	5.78	30.3299	5.78	38.0395	5.78	34.0576	22.9	3.61143e-05			9.60064	209	5.78	65.2933	5.78	36.5528	5.78	40.9288	22.9	3.61143e-05
9.61956	245	5.79	29.5856	5.79	36.7287	5.79	33.1911	22.95	4.87577e-05			9.61956	245	5.79	64.0174	5.79	36.2168	5.79	40.7817	22.95	4.87577e-05
9.63849	226	5.8	29.0419	5.8	35.4298	5.8	32.273	23	6.9469e-05			9.63849	226	5.8	63.7713	5.8	35.2898	5.8	40.875	23	6.9469e-05
9.65742	258	5.81	28.5157	5.81	34.197	5.81	31.1323	23.05	0.000106978			9.65742	258	5.81	62.9205	5.81	34.6699	5.81	40.5951	23.05	0.000106978
9.67634	261	5.82	27.9357	5.82	32.725	5.82	30.1859	23.1	0.000189826			9.67634	261	5.82	63.0267	5.82	34.175	5.82	40.3186	23.1	0.000189826
9.69527	271	5.83	27.5909	5.83	31.2486	5.83	29.4931	23.15	0.000463456			9.69527	271	5.83	62.8096	5.83	33.644	5.83	40.058	23.15	0.000463456
9.7142	292	5.84	26.8651	5.84	30.2668	5.84	28.8761	23.2	0.00231			9.7142	292	5.84	62.1855	5.84	32.9442	5.84	39.6631	23.2	0.00231
9.73312	269	5.85	26.6015	5.85	29.567	5.85	28.5008	23.25	0.01394			9.73312	269	5.85	61.5813	5.85	32.4488	5.85	39.7344	23.25	0.01394
9.75205	272	5.86	26.3425	5.86	29.0763	5.86	27.7132	23.3	0.00814			9.75205	272	5.86	60.9114	5.86	31.7862	5.86	39.6155	23.3	0.00814
9.77098	221	5.87	26.2659	5.87	28.554	5.87	27.248	23.35	0.00134			9.77098	221	5.87	60.438	5.87	31.3279	5.87	39.3577	23.35	0.00134
9.7899	229	5.88	25.543	5.88	28.3854	5.88	26.7516	23.4	0.000757799			9.7899	229	5.88	59.5993	5.88	30.7275	5.88	39.1339	23.4	0.000757799
9.80883	175	5.89	25.0716	5.89	27.5664	5.89	26.2887	23.45	0.00107			9.80883	175	5.89	57.6634	5.89	30.621	5.89	38.9237	23.45	0.00107
9.82776	171	5.9	24.9679	5.9	27.0174	5.9	26.1319	23.5	0.00277			9.82776	171	5.9	57.7789	5.9	30.0783	5.9	38.8504	23.5	0.00277
9.84668	180	5.91	25.1375	5.91	26.6	5.91	25.8438	23.55	0.03572			9.84668	180	5.91	56.8139	5.91	29.6377	5.91	38.6801	23.55	0.03572
9.86561	147	5.92	24.7009	5.92	26.3205	5.92	25.6933	23.6	0.02267			9.86561	147	5.92	56.393	5.92	29.2041	5.92	38.3705	23.6	0.02267
9.88454	159	5.93	24.1606	5.93	26.0366	5.93	25.1236	23.65	0.01125			9.88454	159	5.93	55.2469	5.93	28.8794	5.93	38.2028	23.65	0.01125
9.90346	147	5.94	24.3854	5.94	25.4462	5.94	24.9892	23.7	0.0017			9.90346	147	5.94	54.5603	5.94	28.8945	5.94	38.0568	23.7	0.0017
9.92239	139	5.95	24.2503	5.95	24.9315	5.95	25.012	23.75	0.000972433			9.92239	139	5.95	54.1926	5.95	28.403	5.95	37.8155	23.75	0.000972433
9.94132	126	5.96	23.8755	5.96	24.8465	5.96	24.6867	23.8	0.000605757			9.94132	126	5.96	53.1476	5.96	27.8167	5.96	37.6634	23.8	0.000605757
9.96024	106	5.97	23.6553	5.97	24.3159	5.97	24.289	23.85	0.000290971			9.96024	106	5.97	52.8631	5.97	27.3714	5.97	37.5221	23.85	0.000290971
9.97917	113	5.98	23.721	5.98	24.4913	5.98	24.0918	23.9	0.000225615			9.97917	113	5.98	52.7007	5.98	27.692	5.98	37.4624	23.9	0.000225615
9.9981	107	5.99	23.4061	5.99	24.5892	5.99	23.8354	23.95	0.000205379			9.9981	107	5.99	51.6822	5.99	27.3094	5.99	37.2048	23.95	0.000205379
10.017	122	6	22.9581	6	23.892	6	23.9336	24	0.000214666			10.017	122	6	50.9043	6	27.3379	6	37.1101	24	0.000214666
10.036	115	6.01	22.7272	6.01	23.8257	6.01	24.2392	24.05	0.000259634			10.036	115	6.01	50.9947	6.01	26.8971	6.01	36.9432	24.05	0.000259634
10.0549	104	6.02	22.66	6.02	23.3439	6.02	24.0242	24.1	0.000955466			10.0549	104	6.02	50.8392	6.02	27.0527	6.02	36.7885	24.1	0.000955466
10.0738	116	6.03	22.7556	6.03	23.3072	6.03	23.3538	24.15	0.00366			10.0738	116	6.03	50.5443	6.03	26.8338	6.03	36.7712	24.15	0.00366
10.0927	116	6.04	22.51	6.04	23.9421	6.04	23.078	24.2	0.01804			10.0927	116	6.04	50.365	6.04	26.5217	6.04	36.5862	24.2	0.01804
10.1117	119	6.05	22.6159	6.05	23.5816	6.05	23.2551	24.25	0.01183			10.1117	119	6.05	49.2341	6.05	26.6121	6.05	36.3448	24.25	0.01183
10.1306	99	6.06	22.337	6.06	23.3068	6.06	23.2375	24.3	0.00542			10.1306	99	6.06	48.9442	6.06	26.5164	6.06	36.4812	24.3	0.00542
10.1495	91	6.07	22.3831	6.07	23.084	6.07	22.9051	24.35	0.00655			10.1495	91	6.07	48.5644	6.07	26.242	6.07	36.5011	24.35	0.00655
10.1684	115	6.08	22.166	6.08	22.8389	6.08	23.1003	24.4	0.01037			10.1684	115	6.08	48.1262	6.08	26.3382	6.08	36.2619	24.4	0.01037
10.1874	100	6.09	22.1845	6.09	22.6248	6.09	22.803	24.45	0.02095			10.1874	100	6.09	48.0978	6.09	26.2807	6.09	35.9605	24.45	0.02095
10.2063	100	6.1	22.3478	6.1	22.1373	6.1	22.8247	24.5	0.09672			10.2063	100	6.1	48.0666	6.1	26.2738	6.1	35.9489	24.5	0.09672
10.2252	84	6.11	22.5041	6.11	22.3094	6.11	22.7453	24.55	0.66182			10.2252	84	6.11	47.4306	6.11	26.3102	6.11	35.6967	24.55	0.66182
10.2441	78	6.12	22.3804	6.12	22.7982	6.12	22.4332	24.6	0.35032			10.2441	78	6.12	47.4837	6.12	26.1364	6.12	35.4376	24.6	0.35032
10.2631	90	6.13	21.9221	6.13	22.9032	6.13	22.5416	24.65	0.12983			10.2631	90	6.13	46.6167	6.13	25.8627	6.13	35.252	24.65	0.12983
10.282	76	6.14	21.905	6.14	22.3197	6.14	22.3032	24.7	0.5649			10.282	76	6.14	46.6379	6.14	26.08	6.14	35.2799	24.7	0.5649
10.3009	79	6.15	21.8295	6.15	22.3034	6.15	22.2333	24.75	0.27794			10.3009	79	6.15	46.4517	6.15	25.8822	6.15	35.3397	24.75	0.27794
10.3199	79	6.16	21.7817	6.16	22.0645	6.16	22.2573	24.8	0.07937			10.3199	79	6.16	46.1679	6.16	25.8595	6.16	35.5593	24.8	0.07937
10.3388	85	6.17	21.9759	6.17	21.7243	6.17	22.2906	24.85	0.01864			10.3388	85	6.17	46.4459	6.17	25.9161	6.17	35.3605	24.85	0.01864
10.3577	77	6.18	22.0854	6.18	21.5687	6.18	22.474	24.9	0.01346			10.3577	77	6.18	46.3647	6.18	25.7811	6.18	35.1067	24.9	0.01346
10.3766	67	6.19	21.6691	6.19	21.6107	6.19	22.048	24.95	0.02255			10.3766	67	6.19	45.8015	6.19	25.8534	6.19	34.9959	24.95	0.02255
10.3956	80	6.2	21.7956	6.2	21.6943	6.2	22.169	25	0.14608			10.3956	80	6.2	46.0312	6.2	25.6684	6.2	35.1231	25	0.14608
10.4145	77	6.21	21.4234	6.21	21.8167	6.21	22.2293	25.05	0.07627			10.4145	77	6.21	45.8905	6.21	25.6907	6.21	34.964	25.05	0.07627
10.4334	59	6.22	21.5709	6.22	21.4241	6.22	21.9737	25.1	0.05835			10.4334	59	6.22	45.7993	6.22	25.6096	6.22	35.0167	25.1	0.05835
10.4523	61	6.23	21.703	6.23	21.8157	6.23	21.9808	25.15	0.37566			10.4523	61	6.23	45.7254	6.23	25.3581	6.23	35.0768	25.15	0.37566
10.4713	72	6.24	21.7365	6.24	21.7453	6.24	22.0612	25.2	0.17561			10.4713	72	6.24	45.1946	6.24	25.6861	6.24	34.902	25.2	0.17561
10.4902	65	6.25	21.8416	6.25	21.1924	6.25	22.0411	25.25	0.06808			10.4902	65	6.25	45.2498	6.25	25.5636	6.25	34.7468	25.25	0.06808
10.5091	70	6.26	21.4915	6.26	21.6307	6.26	22.1598	25.3	0.01183			10.5091	70	6.26	44.8699	6.26	25.446	6.26	34.5431	25.3	0.01183
10.528	78	6.27	21.4974	6.27	21.4324	6.27	22.0178	25.35	0.00706			10.528	78	6.27	45.1325	6.27	24.99	6.27	34.6729	25.35	0.00706
10.547	77	6.28	21.4072	6.28	21.4517	6.28	21.6994	25.4	0.00611			10.547	77	6.28	45.2421	6.28	25.0252	6.28	34.4605	25.4	0.00611
10.5659	57	6.29	21.3319	6.29	21.5724	6.29	22.032	25.45	0.00727			10.5659	57	6.29	45.2494	6.29	25.2459	6.29	34.5384	25.45	0.00727
10.5848	62	6.3	21.5509	6.3	21.3021	6.3	21.8281	25.5	0.01237			10.5848	62	6.3	44.6198	6.3	25.0685	6.3	34.3379	25.5	0.01237
10.6038	72	6.31	21.4324	6.31	21.1485	6.31	21.9157	25.55	0.04859			10.6038	72	6.31	45.2863	6.31	25.223	6.31	34.3708	25.55	0.04859
10.6227	63	6.32	21.2324	6.32	21.1762	6.32	21.9595	25.6	0.43602			10.6227	63	6.32	45.1469	6.32	25.1026	6.32	34.2546	25.6	0.43602
10.6416	69	6.33	21.3715	6.33	21.036	6.33	21.7781	25.65	0.20384			10.6416	69	6.33	45.0182	6.33	24.6865	6.33	34.1418	25.65	0.20384
10.6605	87	6.34	21.3142	6.34	20.7859	6.34	21.5216	25.7	0.06439			10.6605	87	6.34	44.6808	6.34	24.6598	6.34	34.2259	25.7	0.06439
10.6795	71	6.35	21.1776	6.35	20.9994	6.35	21.3596	25.75	0.0106			10.6795	71	6.35	44.4462	6.35	25.0758	6.35	34.1329	25.75	0.0106
10.6984	68	6.36	21.0914	6.36	21.1164	6.36	21.5573	25.8	0.00514			10.6984	68	6.36	44.111	6.36	24.8365	6.36	33.9257	25.8	0.00514
10.7173	62	6.37	21.1711	6.37	21.0386	6.37	21.5985	25.85	0.00334			10.7173	62	6.37	44.2952	6.37	24.8431	6.37	33.8356	25.85	0.00334
10.7362	75	6.38	21.3978	6.38	20.9829	6.38	21.451	25.9	0.00398			10.7362	75	6.38	44.1859	6.38	24.7833	6.38	33.7764	25.9	0.00398
10.7552	85	6.39	21.0307	6.39	20.9784	6.39	21.1228	25.95	0.0041			10.7552	85	6.39	44.2209	6.39	24.8573	6.39	33.7732	25.95	0.0041
10.7741	70	6.4	21.2253	6.4	20.8793	6.4	21.0106	26	0.01189			10.7741	70	6.4	44.018	6.4	24.7096	6.4	33.8893	26	0.01189
10.793	79	6.41	21.3551	6.41	20.7508	6.41	21.5606	26.05	0.00673			10.793	79	6.41	43.6757	6.41	24.6491	6.41	33.6317	26.05	0.00673
10.8119	61	6.42	20.9976	6.42	20.8183	6.42	21.2828	26.1	0.00327			10.8119	61	6.42	43.7444	6.42	24.7726	6.42	33.8265	26.1	0.00327
10.8309	66	6.43	20.9106	6.43	20.813	6.43	21.1755	26.15	0.00295			10.8309	66	6.43	43.2598	6.43	24.8375	6.43	33.5342	26.15	0.00295
10.8498	74	6.44	20.8272	6.44	20.7216	6.44	21	26.2	0.00506			10.8498	74	6.44	43.7435	6.44	25.2636	6.44	33.5845	26.2	0.00506
10.8687	66	6.45	20.8751	6.45	20.4945	6.45	20.9338	26.25	0.01326			10.8687	66	6.45	43.6985	6.45	24.899	6.45	33.5148	26.25	0.01326
10.8877	56	6.46	20.8427	6.46	20.1501	6.46	20.9984	26.3	0.11808			10.8877	56	6.46	43.2653	6.46	24.7763	6.46	33.6925	26.3	0.11808
10.9066	60	6.47	20.707	6.47	20.7143	6.47	20.6703	26.35	0.16662			10.9066	60	6.47	43.2993	6.47	24.7069	6.47	33.706	26.35	0.16662
10.9255	72	6.48	20.7523	6.48	20.6532	6.48	20.6308	26.4	0.13906			10.9255	72	6.48	43.268	6.48	24.6727	6.48	33.7033	26.4	0.13906
10.9444	68	6.49	20.4182	6.49	20.7937	6.49	20.5622	26.45	0.05175			10.9444	68	6.49	43.0322	6.49	24.4834	6.49	33.6924	26.45	0.05175
10.9634	58	6.5	20.4193	6.5	20.5419	6.5	21.0189	26.5	0.03548			10.9634	58	6.5	43.5049	6.5	24.3894	6.5	33.4956	26.5	0.03548
10.9823	70	6.51	20.8164	6.51	20.116	6.51	20.8015	26.55	0.03036			10.9823	70	6.51	43.4325	6.51	24.5644	6.51	33.4713	26.55	0.03036
11.0012	86	6.52	20.8091	6.52	20.5334	6.52	20.7911	26.6	0.00426			11.0012	86	6.52	43.2744	6.52	24.5488	6.52	33.2112	26.6	0.00426
11.0201	55	6.53	20.3923	6.53	20.632	6.53	20.6501	26.65	0.0021			11.0201	55	6.53	43.16	6.53	24.6763	6.53	33.1265	26.65	0.0021
11.0391	57	6.54	20.509	6.54	20.2492	6.54	20.7854	26.7	0.00137			11.0391	57	6.54	43.115	6.54	24.5293	6.54	33.1615	26.7	0.00137
11.058	70	6.55	20.3645	6.55	19.8981	6.55	20.5095	26.75	0.00101			11.058	70	6.55	42.9839	6.55	24.4328	6.55	33.1284	26.75	0.00101
11.0769	85	6.56	20.2332	6.56	19.8301	6.56	20.4736	26.8	0.000666863			11.0769	85	6.56	42.5787	6.56	24.2973	6.56	33.0871	26.8	0.000666863
11.0958	83	6.57	20.4434	6.57	20.1573	6.57	20.7997	26.85	0.00219			11.0958	83	6.57	42.7082	6.57	24.0429	6.57	32.7347	26.85	0.00219
11.1148	83	6.58	20.444	6.58	20.143	6.58	20.8069	26.9	0.00401			11.1148	83	6.58	42.6973	6.58	24.1409	6.58	32.7004	26.9	0.00401
11.1337	70	6.59	20.466	6.59	20.0115	6.59	20.4475	26.95	0.00224			11.1337	70	6.59	42.5261	6.59	24.0246	6.59	32.7432	26.95	0.00224
11.1526	75	6.6	20.2685	6.6	20.1627	6.6	20.5888	27	0.0011			11.1526	75	6.6	42.3724	6.6	24.4131	6.6	32.7044	27	0.0011
11.1716	77	6.61	20.0642	6.61	19.9667	6.61	20.5268	27.05	0.000917497			11.1716	77	6.61	42.5487	6.61	24.4675	6.61	32.7026	27.05	0.000917497
11.1905	63	6.62	20.1151	6.62	20.2946	6.62	20.2085	27.1	0.00127			11.1905	63	6.62	42.8282	6.62	24.392	6.62	32.4465	27.1	0.00127
11.2094	86	6.63	20.0805	6.63	19.983	6.63	19.9777	27.15	0.00205			11.2094	86	6.63	43.047	6.63	24.2865	6.63	32.5192	27.15	0.00205
11.2283	67	6.64	20.1559	6.64	19.7493	6.64	20.1336	27.2	0.00391			11.2283	67	6.64	42.8293	6.64	24.0544	6.64	32.3678	27.2	0.00391
11.2473	65	6.65	20.1524	6.65	20.1338	6.65	20.3843	27.25	0.01138			11.2473	65	6.65	42.5243	6.65	24.0896	6.65	32.5003	27.25	0.01138
11.2662	83	6.66	19.9658	6.66	20.2027	6.66	20.1551	27.3	0.13922			11.2662	83	6.66	42.0459	6.66	24.2945	6.66	32.4317	27.3	0.13922
11.2851	75	6.67	19.568	6.67	19.8547	6.67	20.0411	27.35	0.07937			11.2851	75	6.67	41.9404	6.67	24.1439	6.67	32.3241	27.35	0.07937
11.304	77	6.68	19.5476	6.68	19.6434	6.68	19.871	27.4	0.07627			11.304	77	6.68	42.4099	6.68	24.2129	6.68	32.2577	27.4	0.07627
11.323	81	6.69	19.8327	6.69	19.8422	6.69	20.0495	27.45	0.00778			11.323	81	6.69	41.9652	6.69	24.6178	6.69	32.5395	27.45	0.00778
11.3419	77	6.7	20.0292	6.7	19.7024	6.7	20.0225	27.5	0.00372			11.3419	77	6.7	41.8214	6.7	24.3518	6.7	32.4532	27.5	0.00372
11.3608	65	6.71	19.7506	6.71	19.7712	6.71	20.0453	27.55	0.0064			11.3608	65	6.71	41.5912	6.71	24.2403	6.71	32.2452	27.55	0.0064
11.3797	75	6.72	19.7841	6.72	19.6274	6.72	20.1184	27.6	0.0259			11.3797	75	6.72	41.9285	6.72	24.2751	6.72	32.1121	27.6	0.0259
11.3987	78	6.73	19.7318	6.73	19.6499	6.73	20.0404	27.65	0.01374			11.3987	78	6.73	42.0505	6.73	24.0903	6.73	32.3696	27.65	0.01374
11.4176	78	6.74	19.5134	6.74	19.6978	6.74	19.9941	27.7	0.00569			11.4176	78	6.74	41.7412	6.74	24.1104	6.74	32.1196	27.7	0.00569
11.4365	70	6.75	19.5492	6.75	19.4927	6.75	20.1213	27.75	0.00205			11.4365	70	6.75	41.6056	6.75	23.8027	6.75	31.8611	27.75	0.00205
11.4555	83	6.76	19.7373	6.76	19.5909	6.76	20.0493	27.8	0.000811033			11.4555	83	6.76	41.3092	6.76	23.852	6.76	31.9747	27.8	0.000811033
11.4744	79	6.77	19.7731	6.77	19.441	6.77	19.9321	27.85	0.000497587			11.4744	79	6.77	41.5875	6.77	24.08	6.77	32.0835	27.85	0.000497587
11.4933	82	6.78	19.5742	6.78	19.5289	6.78	20.1065	27.9	0.00048069			11.4933	82	6.78	41.6925	6.78	24.2085	6.78	31.9168	27.9	0.00048069
11.5122	68	6.79	19.6118	6.79	19.4552	6.79	19.6742	27.95	0.000671508			11.5122	68	6.79	41.6176	6.79	23.9895	6.79	31.8902	27.95	0.000671508
11.5312	71	6.8	19.4152	6.8	19.5397	6.8	19.7985	28	0.00109			11.5312	71	6.8	41.3217	6.8	24.1306	6.8	31.8484	28	0.00109
11.5501	87	6.81	19.8072	6.81	19.6513	6.81	19.5371	28.05	0.00229			11.5501	87	6.81	41.3787	6.81	24.0041	6.81	31.7322	28.05	0.00229
11.569	76	6.82	19.424	6.82	19.506	6.82	20.0023	28.1	0.01573			11.569	76	6.82	41.4871	6.82	24.184	6.82	31.6443	28.1	0.01573
11.5879	67	6.83	19.4241	6.83	19.3977	6.83	20.0231	28.15	0.05345			11.5879	67	6.83	41.6549	6.83	24.1614	6.83	31.6102	28.15	0.05345
11.6069	88	6.84	19.4637	6.84	19.2227	6.84	20.2925	28.2	0.03254			11.6069	88	6.84	41.4642	6.84	24.333	6.84	31.613	28.2	0.03254
11.6258	76	6.85	19.5098	6.85	19.3073	6.85	20.0221	28.25	0.00801			11.6258	76	6.85	41.4492	6.85	24.1506	6.85	31.6617	28.25	0.00801
11.6447	88	6.86	19.3617	6.86	19.4029	6.86	20.0763	28.3	0.00325			11.6447	88	6.86	40.9304	6.86	24.2577	6.86	31.6117	28.3	0.00325
11.6636	78	6.87	19.2509	6.87	19.3189	6.87	19.6645	28.35	0.0061			11.6636	78	6.87	41.0946	6.87	24.0932	6.87	31.7173	28.35	0.0061
11.6826	73	6.88	19.1697	6.88	19.4976	6.88	19.4989	28.4	0.05052			11.6826	73	6.88	41.0658	6.88	24.1753	6.88	31.5981	28.4	0.05052
11.7015	91	6.89	19.3934	6.89	19.4736	6.89	19.5724	28.45	0.02293			11.7015	91	6.89	41.1649	6.89	24.3587	6.89	31.5422	28.45	0.02293
11.7204	75	6.9	19.538	6.9	19.4851	6.9	19.4531	28.5	0.04654			11.7204	75	6.9	41.2172	6.9	24.3311	6.9	31.5159	28.5	0.04654
11.7394	66	6.91	19.488	6.91	19.4213	6.91	19.6614	28.55	0.10512			11.7394	66	6.91	41.0588	6.91	24.5558	6.91	31.3218	28.55	0.10512
11.7583	95	6.92	19.4704	6.92	19.3503	6.92	19.733	28.6	0.0554			11.7583	95	6.92	40.9661	6.92	24.4745	6.92	31.3866	28.6	0.0554
11.7772	75	6.93	19.6735	6.93	19.4075	6.93	19.7684	28.65	0.01604			11.7772	75	6.93	40.9982	6.93	24.5336	6.93	31.3621	28.65	0.01604
11.7961	78	6.94	19.3741	6.94	19.6707	6.94	19.9721	28.7	0.00327			11.7961	78	6.94	40.758	6.94	24.7383	6.94	31.0124	28.7	0.00327
11.8151	70	6.95	19.516	6.95	19.3245	6.95	19.4047	28.75	0.00233			11.8151	70	6.95	41.0134	6.95	25.015	6.95	31.122	28.75	0.00233
11.834	87	6.96	19.3136	6.96	19.3848	6.96	19.403	28.8	0.0019			11.834	87	6.96	41.3444	6.96	24.8912	6.96	31.1149	28.8	0.0019
11.8529	61	6.97	19.2072	6.97	19.3894	6.97	19.5143	28.85	0.00314			11.8529	61	6.97	40.8446	6.97	24.9194	6.97	31.143	28.85	0.00314
11.8718	87	6.98	19.2855	6.98	19.628	6.98	19.636	28.9	0.01749			11.8718	87	6.98	40.9193	6.98	25.2008	6.98	31.1166	28.9	0.01749
11.8908	80	6.99	19.4095	6.99	19.5475	6.99	19.433	28.95	0.0293			11.8908	80	6.99	41.3856	6.99	25.2903	6.99	31.0997	28.95	0.0293
11.9097	84	7	19.148	7	19.6543	7	19.4879	29	0.01695			11.9097	84	7	41.4068	7	25.0336	7	31.175	29	0.01695
11.9286	82	7.01	19.4496	7.01	19.8593	7.01	19.5521	29.05	0.00414			11.9286	82	7.01	41.4201	7.01	25.139	7.01	31.1362	29.05	0.00414
11.9475	80	7.02	19.4426	7.02	19.8695	7.02	19.5476	29.1	0.000830594			11.9475	80	7.02	41.3641	7.02	25.3343	7.02	30.987	29.1	0.000830594
11.9665	67	7.03	19.4733	7.03	19.7577	7.03	19.671	29.15	0.000431457			11.9665	67	7.03	41.8557	7.03	25.3425	7.03	30.9974	29.15	0.000431457
11.9854	63	7.04	19.5697	7.04	20.2233	7.04	19.6474	29.2	0.000280338			11.9854	63	7.04	41.7961	7.04	25.5153	7.04	30.8922	29.2	0.000280338
12.0043	82	7.05	19.5128	7.05	20.2876	7.05	19.7892	29.25	0.000274357			12.0043	82	7.05	41.6425	7.05	25.8563	7.05	30.8083	29.25	0.000274357
12.0233	76	7.06	19.7125	7.06	20.3918	7.06	19.7691	29.3	0.00032278			12.0233	76	7.06	41.9389	7.06	25.6497	7.06	30.8383	29.3	0.00032278
12.0422	83	7.07	19.5616	7.07	20.275	7.07	19.9012	29.35	0.000425726			12.0422	83	7.07	41.9907	7.07	25.5321	7.07	30.7879	29.35	0.000425726
12.0611	66	7.08	19.5848	7.08	20.2867	7.08	19.8333	29.4	0.000519507			12.0611	66	7.08	42.2074	7.08	25.8229	7.08	30.7396	29.4	0.000519507
12.08	89	7.09	19.4871	7.09	20.2062	7.09	20.2041	29.45	0.00074953			12.08	89	7.09	42.4829	7.09	26.1208	7.09	30.8009	29.45	0.00074953
12.099	74	7.1	19.6402	7.1	20.364	7.1	20.5593	29.5	0.00177			12.099	74	7.1	42.7323	7.1	26.0514	7.1	30.8473	29.5	0.00177
12.1179	83	7.11	19.5636	7.11	20.834	7.11	20.4937	29.55	0.01049			12.1179	83	7.11	42.4809	7.11	26.0242	7.11	30.6146	29.55	0.01049
12.1368	75	7.12	19.5902	7.12	20.9572	7.12	20.5454	29.6	0.00763			12.1368	75	7.12	42.9478	7.12	25.8099	7.12	30.8556	29.6	0.00763
12.1557	89	7.13	19.6911	7.13	20.9902	7.13	20.6527	29.65	0.00974			12.1557	89	7.13	43.0469	7.13	25.9624	7.13	30.6716	29.65	0.00974
12.1747	77	7.14	19.812	7.14	21.1958	7.14	21.2019	29.7	0.07345			12.1747	77	7.14	43.0696	7.14	25.9204	7.14	30.8048	29.7	0.07345
12.1936	90	7.15	19.8981	7.15	21.2641	7.15	21.1041	29.75	0.04433			12.1936	90	7.15	43.0959	7.15	25.7163	7.15	30.6876	29.75	0.04433
12.2125	95	7.16	20.2838	7.16	21.4526	7.16	21.0025	29.8	0.05363			12.2125	95	7.16	42.6697	7.16	25.8932	7.16	30.5296	29.8	0.05363
12.2315	102	7.17	20.2467	7.17	21.7927	7.17	21.0536	29.85	0.007			12.2315	102	7.17	43.1501	7.17	25.7667	7.17	30.4533	29.85	0.007
12.2504	78	7.18	20.5087	7.18	22.1875	7.18	21.2525	29.9	0.00526			12.2504	78	7.18	43.4113	7.18	26.1096	7.18	30.5782	29.9	0.00526
12.2693	93	7.19	20.5585	7.19	22.6479	7.19	21.5686	29.95	0.03916			12.2693	93	7.19	43.5815	7.19	25.9895	7.19	30.4322	29.95	0.03916
12.2882	81	7.2	20.7347	7.2	22.9182	7.2	21.4518	30	0.03799			12.2882	81	7.2	43.2664	7.2	25.8618	7.2	30.6227	30	0.03799
12.3072	100	7.21	20.9186	7.21	23.332	7.21	21.7391					12.3072	100	7.21	43.4482	7.21	26.242	7.21	30.5788
12.3261	82	7.22	21.1348	7.22	23.6758	7.22	21.6944					12.3261	82	7.22	43.6159	7.22	26.1315	7.22	30.4364
12.345	74	7.23	21.6276	7.23	24.3806	7.23	21.6709					12.345	74	7.23	43.4514	7.23	26.1447	7.23	30.5225
12.3639	83	7.24	22.3177	7.24	24.7241	7.24	21.8907					12.3639	83	7.24	43.3507	7.24	26.0224	7.24	30.3756
12.3829	82	7.25	22.6083	7.25	25.227	7.25	21.9529					12.3829	82	7.25	43.5422	7.25	26.1716	7.25	30.4023
12.4018	75	7.26	22.8849	7.26	25.0645	7.26	22.2904					12.4018	75	7.26	43.5988	7.26	26.1071	7.26	30.5183
12.4207	60	7.27	23.424	7.27	25.5931	7.27	22.7378					12.4207	60	7.27	43.9445	7.27	26.3728	7.27	30.6013
12.4396	75	7.28	24.0478	7.28	26.4851	7.28	22.8588					12.4396	75	7.28	43.7083	7.28	26.438	7.28	30.5549
12.4586	64	7.29	24.5648	7.29	26.9608	7.29	22.7908					12.4586	64	7.29	43.8895	7.29	26.6136	7.29	30.2932
12.4775	79	7.3	25.0233	7.3	27.2203	7.3	22.6363					12.4775	79	7.3	44.1187	7.3	26.5121	7.3	30.4829
12.4964	73	7.31	25.2718	7.31	27.7403	7.31	23.0431					12.4964	73	7.31	43.806	7.31	26.573	7.31	30.4129
12.5154	72	7.32	25.9654	7.32	28.4326	7.32	23.4495					12.5154	72	7.32	43.9111	7.32	26.6751	7.32	30.449
12.5343	73	7.33	26.2339	7.33	28.8566	7.33	23.4158					12.5343	73	7.33	44.1804	7.33	26.4307	7.33	30.4049
12.5532	70	7.34	26.3876	7.34	29.4508	7.34	23.4725					12.5532	70	7.34	44.4912	7.34	26.8911	7.34	30.2465
12.5721	76	7.35	26.5231	7.35	29.4442	7.35	23.5734					12.5721	76	7.35	44.7486	7.35	26.6646	7.35	30.4922
12.5911	79	7.36	26.9702	7.36	29.8963	7.36	23.7834					12.5911	79	7.36	44.6561	7.36	26.5754	7.36	30.2603
12.61	79	7.37	26.8996	7.37	30.1	7.37	24.2199					12.61	79	7.37	44.0543	7.37	26.6674	7.37	30.5284
12.6289	63	7.38	27.348	7.38	30.4082	7.38	24.2595					12.6289	63	7.38	44.2397	7.38	26.6283	7.38	30.4121
12.6478	72	7.39	27.8478	7.39	31.0748	7.39	24.7449					12.6478	72	7.39	43.9627	7.39	26.6932	7.39	30.4277
12.6668	64	7.4	27.7721	7.4	30.922	7.4	25.1103					12.6668	64	7.4	43.8235	7.4	26.8522	7.4	30.3162
12.6857	78	7.41	27.6364	7.41	30.9204	7.41	25.3958					12.6857	78	7.41	44.289	7.41	27.0622	7.41	30.5001
12.7046	79	7.42	27.6294	7.42	31.2465	7.42	25.368					12.7046	79	7.42	43.8357	7.42	27.098	7.42	30.5176
12.7235	71	7.43	27.4069	7.43	31.3953	7.43	25.7309					12.7235	71	7.43	44.3502	7.43	27.1379	7.43	30.8973
12.7425	75	7.44	27.4202	7.44	31.4225	7.44	25.3635					12.7425	75	7.44	44.5113	7.44	26.956	7.44	30.6627
12.7614	91	7.45	27.1824	7.45	31.7352	7.45	25.9842					12.7614	91	7.45	44.2146	7.45	27.1137	7.45	30.3923
12.7803	69	7.46	26.9691	7.46	31.6359	7.46	26.26					12.7803	69	7.46	44.3714	7.46	26.9856	7.46	30.4274
12.7993	75	7.47	26.8591	7.47	31.6354	7.47	26.6192					12.7993	75	7.47	44.1736	7.47	27.0412	7.47	30.3494
12.8182	79	7.48	26.7487	7.48	31.3847	7.48	26.5134					12.8182	79	7.48	44.3191	7.48	27.0474	7.48	30.6894
12.8371	64	7.49	26.5076	7.49	30.9496	7.49	26.8645					12.8371	64	7.49	43.923	7.49	26.9777	7.49	30.6987
12.856	67	7.5	26.3468	7.5	30.797	7.5	26.5582					12.856	67	7.5	43.983	7.5	27.0352	7.5	30.7502
12.875	62	7.51	25.8686	7.51	30.405	7.51	26.4343					12.875	62	7.51	44.0396	7.51	26.7487	7.51	30.7196
12.8939	70	7.52	24.8569	7.52	29.5039	7.52	26.1386					12.8939	70	7.52	43.9194	7.52	27.0408	7.52	30.5651
12.9128	83	7.53	24.4984	7.53	29.0421	7.53	25.8446					12.9128	83	7.53	43.8852	7.53	26.7682	7.53	30.7215
12.9317	84	7.54	24.449	7.54	28.6107	7.54	25.6814					12.9317	84	7.54	43.5838	7.54	26.9721	7.54	30.7624
12.9507	103	7.55	23.6616	7.55	27.5947	7.55	25.6782					12.9507	103	7.55	43.48	7.55	26.9721	7.55	30.9173
12.9696	74	7.56	23.109	7.56	27.2728	7.56	24.924					12.9696	74	7.56	43.7402	7.56	27.128	7.56	30.9798
12.9885	68	7.57	22.494	7.57	26.4426	7.57	24.3127					12.9885	68	7.57	43.9426	7.57	26.8861	7.57	30.5964
13.0074	72	7.58	22.1931	7.58	25.8204	7.58	23.7401					13.0074	72	7.58	43.66	7.58	26.8759	7.58	30.5524
13.0264	89	7.59	21.6168	7.59	25.1385	7.59	23.2993					13.0264	89	7.59	43.9351	7.59	26.7894	7.59	30.8293
13.0453	81	7.6	20.9693	7.6	24.4916	7.6	22.9952					13.0453	81	7.6	43.2908	7.6	26.7118	7.6	30.6032
13.0642	75	7.61	20.7319	7.61	23.924	7.61	22.3627					13.0642	75	7.61	43.3647	7.61	26.4675	7.61	30.6026
13.0832	77	7.62	20.7221	7.62	23.0812	7.62	22.2921					13.0832	77	7.62	43.5191	7.62	26.199	7.62	30.4385
13.1021	66	7.63	20.3823	7.63	22.5719	7.63	21.6797					13.1021	66	7.63	43.5045	7.63	26.1452	7.63	30.4426
13.121	69	7.64	20.0556	7.64	22.0215	7.64	21.347					13.121	69	7.64	43.2981	7.64	26.0542	7.64	30.3264
13.1399	78	7.65	19.4726	7.65	21.3514	7.65	21.0544					13.1399	78	7.65	43.2197	7.65	25.5558	7.65	30.1757
13.1589	77	7.66	19.2719	7.66	21.0152	7.66	20.7931					13.1589	77	7.66	42.9238	7.66	25.0846	7.66	30.2904
13.1778	58	7.67	19.0563	7.67	20.8929	7.67	20.4972					13.1778	58	7.67	42.9114	7.67	25.2595	7.67	30.2971
13.1967	76	7.68	18.811	7.68	20.3009	7.68	19.8609					13.1967	76	7.68	43.0917	7.68	25.1564	7.68	30.1173
13.2156	79	7.69	18.6421	7.69	20.1482	7.69	19.4128					13.2156	79	7.69	42.7936	7.69	24.7594	7.69	30.0007
13.2346	72	7.7	18.0579	7.7	19.4538	7.7	19.3044					13.2346	72	7.7	42.7488	7.7	24.8703	7.7	29.8824
13.2535	76	7.71	18.0614	7.71	19.0405	7.71	18.9225					13.2535	76	7.71	42.4778	7.71	24.5414	7.71	29.9567
13.2724	71	7.72	17.9983	7.72	19.0749	7.72	18.6283					13.2724	71	7.72	42.1376	7.72	24.3978	7.72	29.9406
13.2913	80	7.73	18.1305	7.73	18.7315	7.73	18.8092					13.2913	80	7.73	41.9081	7.73	24.1037	7.73	30.0377
13.3103	81	7.74	18.0827	7.74	18.9341	7.74	18.6061					13.3103	81	7.74	41.5186	7.74	23.8045	7.74	29.6783
13.3292	97	7.75	17.8601	7.75	18.5574	7.75	18.3634					13.3292	97	7.75	41.4227	7.75	23.749	7.75	29.5496
13.3481	89	7.76	17.5989	7.76	18.3204	7.76	18.2517					13.3481	89	7.76	41.4046	7.76	23.4126	7.76	29.5311
13.3671	73	7.77	17.499	7.77	17.941	7.77	18.1512					13.3671	73	7.77	41.1214	7.77	23.2423	7.77	29.5092
13.386	82	7.78	17.5297	7.78	17.7156	7.78	17.9971					13.386	82	7.78	40.7623	7.78	22.8846	7.78	29.3472
13.4049	86	7.79	17.2571	7.79	17.9103	7.79	18.1622					13.4049	86	7.79	40.6738	7.79	22.6963	7.79	29.3029
13.4238	67	7.8	17.0056	7.8	17.7236	7.8	17.7688					13.4238	67	7.8	40.3956	7.8	22.9034	7.8	29.4143
13.4428	63	7.81	17.0393	7.81	17.5552	7.81	17.6749					13.4428	63	7.81	40.0909	7.81	23.1581	7.81	29.0294
13.4617	93	7.82	17.051	7.82	17.1496	7.82	17.3663					13.4617	93	7.82	39.5186	7.82	22.9687	7.82	29.3816
13.4806	71	7.83	17.2356	7.83	17.5537	7.83	17.3095					13.4806	71	7.83	39.0954	7.83	22.6651	7.83	29.0988
13.4995	66	7.84	17.1586	7.84	17.3291	7.84	17.3237					13.4995	66	7.84	39.2736	7.84	22.5345	7.84	29.0253
13.5185	68	7.85	16.9443	7.85	17.2386	7.85	17.2856					13.5185	68	7.85	39.2239	7.85	22.4168	7.85	29.0897
13.5374	75	7.86	17.1534	7.86	17.3355	7.86	17.2209					13.5374	75	7.86	38.6788	7.86	22.1886	7.86	28.9105
13.5563	91	7.87	17.0269	7.87	17.2431	7.87	17.0951					13.5563	91	7.87	38.3856	7.87	22.2591	7.87	28.7832
13.5752	73	7.88	16.9815	7.88	16.5433	7.88	17.1131					13.5752	73	7.88	38.3756	7.88	22.093	7.88	28.704
13.5942	61	7.89	16.9415	7.89	16.858	7.89	16.9234					13.5942	61	7.89	37.4718	7.89	22.06	7.89	28.958
13.6131	76	7.9	16.8923	7.9	16.8009	7.9	17.3112					13.6131	76	7.9	37.6458	7.9	21.7424	7.9	28.8028
13.632	83	7.91	16.7233	7.91	16.6687	7.91	17.0239					13.632	83	7.91	37.3933	7.91	21.9432	7.91	28.8624
13.651	84	7.92	16.7718	7.92	16.6647	7.92	16.8608					13.651	84	7.92	37.4732	7.92	22.0586	7.92	28.7418
13.6699	80	7.93	16.8575	7.93	16.8321	7.93	16.8966					13.6699	80	7.93	37.1424	7.93	21.9224	7.93	28.6556
13.6888	101	7.94	17.0872	7.94	16.5324	7.94	17.0054					13.6888	101	7.94	36.7622	7.94	21.9075	7.94	28.4772
13.7077	96	7.95	16.8089	7.95	16.5067	7.95	16.6789					13.7077	96	7.95	36.6707	7.95	22.1068	7.95	28.3573
13.7267	71	7.96	16.9026	7.96	16.3607	7.96	16.737					13.7267	71	7.96	36.6564	7.96	21.8224	7.96	28.1574
13.7456	89	7.97	16.9033	7.97	16.6567	7.97	16.6911					13.7456	89	7.97	36.3203	7.97	21.5838	7.97	28.1523
13.7645	72	7.98	16.8429	7.98	16.5424	7.98	16.8278					13.7645	72	7.98	36.1716	7.98	21.5847	7.98	28.1813
13.7834	98	7.99	16.674	7.99	16.7798	7.99	16.8827					13.7834	98	7.99	36.0527	7.99	21.6819	7.99	28.4186
13.8024	95	8	16.4983	8	16.4106	8	16.5718					13.8024	95	8	35.9705	8	21.5739	8	28.2998
13.8213	107	8.01	16.4915	8.01	16.1255	8.01	16.6557					13.8213	107	8.01	35.9196	8.01	21.6675	8.01	28.1615
13.8402	80	8.02	16.5367	8.02	16.1086	8.02	16.515					13.8402	80	8.02	35.8914	8.02	21.8572	8.02	28.027
13.8591	82	8.03	16.8461	8.03	16.175	8.03	16.5801					13.8591	82	8.03	36.2632	8.03	21.8843	8.03	27.957
13.8781	79	8.04	16.6197	8.04	16.3019	8.04	16.5537					13.8781	79	8.04	36.1283	8.04	21.5285	8.04	28.0926
13.897	101	8.05	16.3393	8.05	16.1442	8.05	16.5274					13.897	101	8.05	35.5973	8.05	21.5066	8.05	28.0754
13.9159	101	8.06	16.278	8.06	16.0652	8.06	16.5624					13.9159	101	8.06	35.7368	8.06	21.4411	8.06	28.0082
13.9349	96	8.07	16.5165	8.07	16.2847	8.07	16.446					13.9349	96	8.07	35.5182	8.07	21.3022	8.07	27.9791
13.9538	86	8.08	16.5802	8.08	16.2727	8.08	16.3046					13.9538	86	8.08	35.4553	8.08	21.4918	8.08	27.9389
13.9727	99	8.09	16.3896	8.09	16.1135	8.09	16.3065					13.9727	99	8.09	35.5607	8.09	21.4469	8.09	27.8274
13.9916	98	8.1	16.3571	8.1	15.9243	8.1	16.5648					13.9916	98	8.1	34.9341	8.1	21.4583	8.1	27.9448
14.0106	86	8.11	16.6743	8.11	15.9578	8.11	16.1512					14.0106	86	8.11	35.4117	8.11	21.6212	8.11	28.0449
14.0295	109	8.12	16.215	8.12	16.0563	8.12	16.3017					14.0295	109	8.12	35.4128	8.12	21.5017	8.12	27.9581
14.0484	123	8.13	16.206	8.13	15.9953	8.13	16.2033					14.0484	123	8.13	35.3079	8.13	21.3721	8.13	27.8381
14.0673	94	8.14	16.21	8.14	15.9231	8.14	16.3238					14.0673	94	8.14	35.2	8.14	21.3986	8.14	27.7784
14.0863	113	8.15	16.2631	8.15	15.9318	8.15	16.0795					14.0863	113	8.15	35.5224	8.15	21.3913	8.15	27.7013
14.1052	110	8.16	16.3844	8.16	15.6953	8.16	16.09					14.1052	110	8.16	35.2907	8.16	21.2984	8.16	27.6032
14.1241	114	8.17	16.0689	8.17	15.634	8.17	16.1351					14.1241	114	8.17	35.2534	8.17	21.3484	8.17	27.7432
14.143	104	8.18	16.2816	8.18	16.1105	8.18	16.2512					14.143	104	8.18	35.1158	8.18	21.2497	8.18	27.6774
14.162	106	8.19	16.3103	8.19	16.1015	8.19	16.1303					14.162	106	8.19	35.1464	8.19	21.2683	8.19	27.6329
14.1809	107	8.2	16.0552	8.2	15.9521	8.2	16.2362					14.1809	107	8.2	34.6493	8.2	21.2047	8.2	27.5897
14.1998	104	8.21	15.7191	8.21	16.0215	8.21	16.0524					14.1998	104	8.21	34.7402	8.21	21.3479	8.21	27.711
14.2188	108	8.22	16.0135	8.22	15.767	8.22	15.8912					14.2188	108	8.22	34.4502	8.22	21.142	8.22	27.5709
14.2377	101	8.23	16.0208	8.23	15.9347	8.23	15.9532					14.2377	101	8.23	34.5078	8.23	21.2853	8.23	27.4739
14.2566	98	8.24	16.0689	8.24	15.9317	8.24	15.7402					14.2566	98	8.24	34.3291	8.24	21.1775	8.24	27.5568
14.2755	87	8.25	15.9213	8.25	15.9223	8.25	15.7308					14.2755	87	8.25	34.7943	8.25	21.3507	8.25	27.4901
14.2945	112	8.26	15.7967	8.26	15.8082	8.26	15.699					14.2945	112	8.26	34.8717	8.26	21.184	8.26	27.3365
14.3134	102	8.27	15.8131	8.27	15.742	8.27	15.8993					14.3134	102	8.27	35.0971	8.27	21.0977	8.27	27.4225
14.3323	104	8.28	15.8641	8.28	15.5416	8.28	15.9326					14.3323	104	8.28	35.1442	8.28	20.9822	8.28	27.4928
14.3512	106	8.29	15.8241	8.29	15.5056	8.29	15.9826					14.3512	106	8.29	35.2427	8.29	21.0255	8.29	27.3407
14.3702	91	8.3	15.7346	8.3	15.7116	8.3	16.2784					14.3702	91	8.3	34.797	8.3	21.1416	8.3	27.2635
14.3891	89	8.31	15.8012	8.31	15.6495	8.31	16.2826					14.3891	89	8.31	34.4573	8.31	20.9914	8.31	27.3476
14.408	98	8.32	15.798	8.32	15.523	8.32	16.0858					14.408	98	8.32	34.2425	8.32	21.0005	8.32	27.4165
14.427	99	8.33	15.8372	8.33	15.6889	8.33	15.9897					14.427	99	8.33	34.1673	8.33	21.1286	8.33	27.2779
14.4459	102	8.34	15.9032	8.34	15.7048	8.34	16.0011					14.4459	102	8.34	34.3298	8.34	21.005	8.34	27.2465
14.4648	95	8.35	15.6264	8.35	15.6517	8.35	15.9834					14.4648	95	8.35	34.2918	8.35	21.0361	8.35	27.1456
14.4837	98	8.36	15.6467	8.36	15.6941	8.36	15.9052					14.4837	98	8.36	34.751	8.36	21.0305	8.36	27.176
14.5027	107	8.37	15.6911	8.37	15.6292	8.37	15.7987					14.5027	107	8.37	34.724	8.37	21.1427	8.37	27.1543
14.5216	94	8.38	15.9542	8.38	15.5428	8.38	15.8797					14.5216	94	8.38	34.4802	8.38	21.0115	8.38	27.3131
14.5405	89	8.39	15.8774	8.39	15.7061	8.39	15.811					14.5405	89	8.39	34.2826	8.39	20.8957	8.39	27.2149
14.5594	114	8.4	15.4059	8.4	15.4103	8.4	15.7721					14.5594	114	8.4	33.9553	8.4	20.8679	8.4	26.9542
14.5784	111	8.41	15.4511	8.41	15.2987	8.41	15.5444					14.5784	111	8.41	34.0336	8.41	20.9684	8.41	27.0606
14.5973	94	8.42	15.5508	8.42	15.2821	8.42	15.8643					14.5973	94	8.42	34.3453	8.42	20.8319	8.42	26.9892
14.6162	90	8.43	15.3591	8.43	15.3103	8.43	15.5972					14.6162	90	8.43	34.3381	8.43	20.8384	8.43	26.922
14.6351	81	8.44	15.509	8.44	15.2089	8.44	15.4438					14.6351	81	8.44	34.0727	8.44	20.8899	8.44	26.973
14.6541	99	8.45	15.5871	8.45	15.4609	8.45	15.4352					14.6541	99	8.45	34.1252	8.45	20.7094	8.45	26.8412
14.673	96	8.46	15.591	8.46	15.7859	8.46	15.4261					14.673	96	8.46	34.2358	8.46	20.6223	8.46	26.9997
14.6919	93	8.47	15.4769	8.47	15.3001	8.47	15.6074					14.6919	93	8.47	34.1887	8.47	20.8313	8.47	27.0768
14.7109	96	8.48	15.362	8.48	15.4242	8.48	15.5386					14.7109	96	8.48	34.1086	8.48	20.8921	8.48	26.858
14.7298	109	8.49	15.6444	8.49	15.4999	8.49	15.389					14.7298	109	8.49	33.938	8.49	20.6821	8.49	26.8162
14.7487	96	8.5	15.6434	8.5	15.5606	8.5	15.6162					14.7487	96	8.5	33.5576	8.5	20.8453	8.5	26.8476
14.7676	97	8.51	15.7577	8.51	15.2567	8.51	15.6733					14.7676	97	8.51	33.5198	8.51	20.8016	8.51	26.7598
14.7866	89	8.52	15.6546	8.52	15.4598	8.52	15.5833					14.7866	89	8.52	33.5987	8.52	20.683	8.52	26.7682
14.8055	107	8.53	15.4785	8.53	15.2816	8.53	15.4771					14.8055	107	8.53	33.6967	8.53	20.756	8.53	26.6407
14.8244	93	8.54	15.3517	8.54	15.2401	8.54	15.4011					14.8244	93	8.54	33.6262	8.54	20.8325	8.54	26.5985
14.8433	93	8.55	15.5057	8.55	15.4822	8.55	15.5846					14.8433	93	8.55	33.9447	8.55	20.6853	8.55	26.6234
14.8623	90	8.56	15.3323	8.56	15.3119	8.56	15.4778					14.8623	90	8.56	33.594	8.56	20.7393	8.56	26.621
14.8812	87	8.57	15.2657	8.57	15.2439	8.57	15.3229					14.8812	87	8.57	33.5416	8.57	20.5408	8.57	26.6204
14.9001	92	8.58	15.3343	8.58	15.2583	8.58	15.4014					14.9001	92	8.58	33.645	8.58	20.6088	8.58	26.397
14.919	112	8.59	15.2975	8.59	15.2228	8.59	15.4425					14.919	112	8.59	33.8825	8.59	20.6348	8.59	26.8505
14.938	93	8.6	15.3792	8.6	15.1915	8.6	15.5064					14.938	93	8.6	33.6833	8.6	20.7335	8.6	26.7026
14.9569	90	8.61	15.3133	8.61	15.1811	8.61	15.4343					14.9569	90	8.61	33.3331	8.61	20.5382	8.61	26.6686
14.9758	100	8.62	15.5319	8.62	15.3222	8.62	15.506					14.9758	100	8.62	33.6637	8.62	20.6108	8.62	26.6499
14.9948	102	8.63	15.2311	8.63	15.0513	8.63	15.5792					14.9948	102	8.63	33.2891	8.63	20.8106	8.63	26.5509
15.0137	111	8.64	15.3358	8.64	15.0896	8.64	15.3175					15.0137	111	8.64	33.7196	8.64	20.642	8.64	26.4903
15.0326	90	8.65	15.2298	8.65	14.9265	8.65	15.2196					15.0326	90	8.65	33.676	8.65	20.6704	8.65	26.4575
15.0515	92	8.66	15.1743	8.66	15.185	8.66	14.9582					15.0515	92	8.66	33.7081	8.66	20.3724	8.66	26.4345
15.0705	101	8.67	15.2179	8.67	15.0245	8.67	15.0255					15.0705	101	8.67	33.6464	8.67	20.4781	8.67	26.4448
15.0894	89	8.68	15.4129	8.68	14.9072	8.68	15.2276					15.0894	89	8.68	33.5403	8.68	20.6388	8.68	26.4596
15.1083	91	8.69	14.987	8.69	14.9233	8.69	15.097					15.1083	91	8.69	33.4943	8.69	20.6147	8.69	26.3432
15.1272	104	8.7	15.1687	8.7	15.0302	8.7	15.0781					15.1272	104	8.7	33.1281	8.7	20.6219	8.7	26.3621
15.1462	99	8.71	15.2198	8.71	14.9464	8.71	15.3578					15.1462	99	8.71	32.932	8.71	20.4054	8.71	26.3963
15.1651	89	8.72	14.9885	8.72	14.9885	8.72	15.2683					15.1651	89	8.72	32.8232	8.72	20.5792	8.72	26.4764
15.184	106	8.73	15.017	8.73	14.8732	8.73	15.1495					15.184	106	8.73	33.0976	8.73	20.6319	8.73	26.2735
15.2029	87	8.74	15.2727	8.74	14.8009	8.74	15.2438					15.2029	87	8.74	33.1001	8.74	20.5398	8.74	26.3555
15.2219	72	8.75	15.1661	8.75	14.8229	8.75	14.9882					15.2219	72	8.75	33.2032	8.75	20.0842	8.75	26.3059
15.2408	93	8.76	14.9155	8.76	14.7613	8.76	15.0462					15.2408	93	8.76	33.0676	8.76	20.3961	8.76	26.3919
15.2597	85	8.77	14.9095	8.77	14.8328	8.77	15.0041					15.2597	85	8.77	33.209	8.77	20.1876	8.77	26.364
15.2787	99	8.78	14.594	8.78	14.7134	8.78	14.7631					15.2787	99	8.78	33.2763	8.78	20.2388	8.78	26.2541
15.2976	98	8.79	14.7275	8.79	14.717	8.79	14.8097					15.2976	98	8.79	33.1649	8.79	20.2583	8.79	26.276
15.3165	104	8.8	14.7589	8.8	14.6832	8.8	14.8344					15.3165	104	8.8	33.1882	8.8	20.0742	8.8	26.179
15.3354	105	8.81	14.8463	8.81	14.5917	8.81	14.7477					15.3354	105	8.81	33.1552	8.81	20.2678	8.81	26.1575
15.3544	108	8.82	14.7545	8.82	14.5593	8.82	14.8895					15.3544	108	8.82	33.091	8.82	20.3208	8.82	26.1727
15.3733	104	8.83	14.9134	8.83	14.5825	8.83	14.7663					15.3733	104	8.83	32.7407	8.83	20.3344	8.83	26.0045
15.3922	91	8.84	14.9173	8.84	14.4681	8.84	15.0722					15.3922	91	8.84	32.9126	8.84	20.5254	8.84	26.1856
15.4111	91	8.85	15.1147	8.85	14.6499	8.85	14.8118					15.4111	91	8.85	32.6276	8.85	20.4208	8.85	26.0889
15.4301	96	8.86	15.0161	8.86	14.7064	8.86	14.8106					15.4301	96	8.86	32.768	8.86	20.2368	8.86	26.2181
15.449	109	8.87	15.0111	8.87	14.5357	8.87	14.9451					15.449	109	8.87	32.5644	8.87	20.0133	8.87	25.9449
15.4679	111	8.88	14.7585	8.88	14.3055	8.88	14.6151					15.4679	111	8.88	32.5477	8.88	20.173	8.88	25.9874
15.4868	83	8.89	14.6945	8.89	14.4931	8.89	14.9747					15.4868	83	8.89	32.8555	8.89	20.4051	8.89	26.0942
15.5058	92	8.9	14.6607	8.9	14.3981	8.9	14.8243					15.5058	92	8.9	32.6792	8.9	20.483	8.9	25.9472
15.5247	121	8.91	14.5953	8.91	14.4995	8.91	14.8121					15.5247	121	8.91	32.6793	8.91	20.428	8.91	25.9341
15.5436	100	8.92	14.5484	8.92	14.653	8.92	14.6822					15.5436	100	8.92	32.5657	8.92	20.4701	8.92	26.001
15.5626	109	8.93	14.4954	8.93	14.3595	8.93	14.8134					15.5626	109	8.93	32.7462	8.93	20.3865	8.93	25.8871
15.5815	105	8.94	14.7015	8.94	14.5691	8.94	14.7074					15.5815	105	8.94	32.3715	8.94	20.2292	8.94	25.734
15.6004	84	8.95	14.5351	8.95	14.3714	8.95	14.706					15.6004	84	8.95	32.794	8.95	20.5834	8.95	25.8805
15.6193	90	8.96	14.7009	8.96	14.3559	8.96	14.6949					15.6193	90	8.96	32.6505	8.96	20.3615	8.96	25.917
15.6383	89	8.97	14.8973	8.97	14.3087	8.97	14.7511					15.6383	89	8.97	32.2557	8.97	20.2653	8.97	25.8931
15.6572	106	8.98	14.8063	8.98	14.3625	8.98	14.7487					15.6572	106	8.98	32.194	8.98	20.1271	8.98	25.821
15.6761	107	8.99	14.6175	8.99	14.4924	8.99	14.8726					15.6761	107	8.99	32.1088	8.99	20.0171	8.99	25.6447
15.695	109	9	14.508	9	14.5523	9	14.9288					15.695	109	9	32.2448	9	20.2599	9	25.6025
15.714	113	9.01	14.6181	9.01	14.5549	9.01	14.8597					15.714	113	9.01	32.2732	9.01	20.369	9.01	25.6213
15.7329	103	9.02	14.5374	9.02	14.694	9.02	14.952					15.7329	103	9.02	32.319	9.02	20.107	9.02	25.5317
15.7518	100	9.03	14.4187	9.03	14.8224	9.03	14.9806					15.7518	100	9.03	32.2916	9.03	20.2354	9.03	25.6188
15.7707	95	9.04	14.7633	9.04	14.3924	9.04	14.7831					15.7707	95	9.04	32.5626	9.04	20.315	9.04	25.647
15.7897	111	9.05	14.6824	9.05	14.5358	9.05	14.6285					15.7897	111	9.05	32.1014	9.05	20.3274	9.05	25.5566
15.8086	101	9.06	14.6558	9.06	14.4367	9.06	14.6117					15.8086	101	9.06	32.0785	9.06	20.256	9.06	25.6161
15.8275	86	9.07	14.7421	9.07	14.6712	9.07	14.5444					15.8275	86	9.07	32.2633	9.07	20.2868	9.07	25.7355
15.8465	93	9.08	14.5174	9.08	14.5574	9.08	14.5625					15.8465	93	9.08	32.2439	9.08	20.1754	9.08	25.5283
15.8654	94	9.09	14.4261	9.09	14.4336	9.09	14.58					15.8654	94	9.09	31.956	9.09	20.3432	9.09	25.3538
15.8843	117	9.1	14.5739	9.1	14.304	9.1	14.46					15.8843	117	9.1	31.5797	9.1	20.5242	9.1	25.3746
15.9032	113	9.11	14.456	9.11	14.0716	9.11	14.5123					15.9032	113	9.11	31.8316	9.11	20.3614	9.11	25.5243
15.9222	83	9.12	14.4853	9.12	14.0362	9.12	14.3849					15.9222	83	9.12	32.2016	9.12	20.114	9.12	25.5386
15.9411	89	9.13	14.3272	9.13	14.0137	9.13	14.5358					15.9411	89	9.13	31.8726	9.13	20.3139	9.13	25.6167
15.96	93	9.14	14.275	9.14	14.148	9.14	14.5832					15.96	93	9.14	31.9268	9.14	20.4283	9.14	25.4248
15.9789	77	9.15	14.4574	9.15	14.0385	9.15	14.467					15.9789	77	9.15	31.7962	9.15	20.3474	9.15	25.4381
15.9979	83	9.16	14.413	9.16	14.2363	9.16	14.6233					15.9979	83	9.16	31.8404	9.16	20.3859	9.16	25.3505
16.0168	104	9.17	14.4926	9.17	14.3499	9.17	14.6669					16.0168	104	9.17	32.1454	9.17	20.2829	9.17	25.43
16.0357	93	9.18	14.3883	9.18	14.2663	9.18	14.5806					16.0357	93	9.18	31.6876	9.18	20.381	9.18	25.3041
16.0546	97	9.19	14.0977	9.19	14.1268	9.19	14.4774					16.0546	97	9.19	31.7922	9.19	20.3292	9.19	25.4582
16.0736	107	9.2	14.2371	9.2	14.0486	9.2	14.5288					16.0736	107	9.2	31.8042	9.2	20.4581	9.2	25.2413
16.0925	104	9.21	14.3299	9.21	14.1884	9.21	14.4831					16.0925	104	9.21	32.0791	9.21	20.3906	9.21	25.479
16.1114	104	9.22	14.585	9.22	14.1919	9.22	14.4612					16.1114	104	9.22	31.9606	9.22	20.0432	9.22	25.3248
16.1304	95	9.23	14.4121	9.23	14.2948	9.23	14.4014					16.1304	95	9.23	31.746	9.23	20.3105	9.23	25.2074
16.1493	121	9.24	14.2055	9.24	13.9741	9.24	14.3166					16.1493	121	9.24	31.6593	9.24	20.4056	9.24	25.2619
16.1682	96	9.25	14.1283	9.25	14.1054	9.25	14.2644					16.1682	96	9.25	31.8322	9.25	20.5585	9.25	25.3348
16.1871	97	9.26	14.1047	9.26	14.1161	9.26	14.3068					16.1871	97	9.26	31.6657	9.26	20.5914	9.26	25.2368
16.2061	101	9.27	14.2204	9.27	14.0086	9.27	14.1811					16.2061	101	9.27	32.0337	9.27	20.2735	9.27	25.2512
16.225	102	9.28	14.2307	9.28	14.0518	9.28	14.3134					16.225	102	9.28	31.8168	9.28	20.3912	9.28	25.2309
16.2439	94	9.29	14.4587	9.29	13.967	9.29	14.2671					16.2439	94	9.29	32.0717	9.29	20.5092	9.29	25.1467
16.2628	123	9.3	14.3237	9.3	14.0218	9.3	14.487					16.2628	123	9.3	31.8961	9.3	20.3575	9.3	25.1364
16.2818	109	9.31	14.2568	9.31	13.9896	9.31	14.4389					16.2818	109	9.31	31.5776	9.31	20.4357	9.31	25.1931
16.3007	109	9.32	14.2035	9.32	14.0009	9.32	14.4039					16.3007	109	9.32	31.8003	9.32	20.3094	9.32	25.1948
16.3196	116	9.33	14.2034	9.33	14.0656	9.33	14.2339					16.3196	116	9.33	32.0057	9.33	20.5479	9.33	25.1454
16.3385	100	9.34	14.167	9.34	14.2858	9.34	14.1877					16.3385	100	9.34	31.9729	9.34	20.5795	9.34	25.0987
16.3575	99	9.35	14.0594	9.35	14.2199	9.35	14.4711					16.3575	99	9.35	31.8538	9.35	20.5837	9.35	25.1359
16.3764	108	9.36	14.1641	9.36	14.1929	9.36	14.361					16.3764	108	9.36	31.7763	9.36	20.4225	9.36	25.0978
16.3953	111	9.37	14.1075	9.37	14.1406	9.37	14.4174					16.3953	111	9.37	31.7242	9.37	20.6366	9.37	25.1733
16.4143	92	9.38	14.0839	9.38	14.1638	9.38	14.4024					16.4143	92	9.38	31.7522	9.38	20.3816	9.38	25.2214
16.4332	95	9.39	14.1457	9.39	14.1601	9.39	14.5457					16.4332	95	9.39	31.9215	9.39	20.6115	9.39	25.089
16.4521	85	9.4	14.2083	9.4	14.0816	9.4	14.4643					16.4521	85	9.4	32.1921	9.4	20.4619	9.4	24.9287
16.471	107	9.41	14.1913	9.41	14.1927	9.41	14.3349					16.471	107	9.41	32.058	9.41	20.4589	9.41	24.9501
16.49	95	9.42	14.096	9.42	14.4181	9.42	14.3396					16.49	95	9.42	32.0745	9.42	20.5238	9.42	24.9134
16.5089	85	9.43	14.4523	9.43	14.4958	9.43	14.3332					16.5089	85	9.43	31.7985	9.43	20.4742	9.43	24.8472
16.5278	92	9.44	14.4573	9.44	14.9118	9.44	14.6674					16.5278	92	9.44	31.9901	9.44	20.4431	9.44	24.9669
16.5467	102	9.45	14.1996	9.45	14.8624	9.45	14.4605					16.5467	102	9.45	31.9016	9.45	20.3864	9.45	25.0193
16.5657	106	9.46	14.3353	9.46	14.6412	9.46	14.5618					16.5657	106	9.46	32.0937	9.46	20.4265	9.46	25.184
16.5846	97	9.47	14.2761	9.47	14.7506	9.47	14.6678					16.5846	97	9.47	31.8322	9.47	20.5703	9.47	25.1645
16.6035	103	9.48	14.61	9.48	14.7597	9.48	14.6467					16.6035	103	9.48	31.6856	9.48	20.4482	9.48	25.0815
16.6224	98	9.49	14.7053	9.49	14.8025	9.49	14.7235					16.6224	98	9.49	31.7995	9.49	20.102	9.49	25.0746
16.6414	92	9.5	14.5739	9.5	14.7598	9.5	14.6422					16.6414	92	9.5	31.8623	9.5	20.1546	9.5	25.0983
16.6603	114	9.51	14.618	9.51	14.9271	9.51	14.5353					16.6603	114	9.51	31.626	9.51	20.3879	9.51	24.9996
16.6792	106	9.52	14.8331	9.52	15.111	9.52	14.8137					16.6792	106	9.52	31.5485	9.52	20.4458	9.52	25.0428
16.6982	97	9.53	14.8679	9.53	15.3245	9.53	14.9488					16.6982	97	9.53	31.6683	9.53	20.5513	9.53	24.84
16.7171	103	9.54	15.0894	9.54	15.3263	9.54	14.9538					16.7171	103	9.54	31.7227	9.54	20.4513	9.54	24.8835
16.736	84	9.55	15.1629	9.55	15.4236	9.55	14.813					16.736	84	9.55	31.7077	9.55	20.4868	9.55	24.8055
16.7549	83	9.56	15.2709	9.56	15.5231	9.56	14.7436					16.7549	83	9.56	32.0202	9.56	20.2548	9.56	24.907
16.7739	101	9.57	15.1722	9.57	15.3688	9.57	14.7159					16.7739	101	9.57	31.4095	9.57	20.2609	9.57	24.8221
16.7928	94	9.58	15.2939	9.58	15.2975	9.58	14.9044					16.7928	94	9.58	31.443	9.58	20.3019	9.58	24.8728
16.8117	103	9.59	15.2295	9.59	15.469	9.59	14.9134					16.8117	103	9.59	31.494	9.59	20.4082	9.59	24.8908
16.8306	95	9.6	15.3502	9.6	15.4814	9.6	14.6938					16.8306	95	9.6	31.4841	9.6	20.5544	9.6	24.8357
16.8496	89	9.61	15.2784	9.61	15.6423	9.61	14.8287					16.8496	89	9.61	31.212	9.61	20.3315	9.61	24.7293
16.8685	96	9.62	15.3434	9.62	15.5583	9.62	14.8119					16.8685	96	9.62	31.5566	9.62	20.3338	9.62	24.7992
16.8874	110	9.63	15.3081	9.63	15.5384	9.63	14.9193					16.8874	110	9.63	31.5867	9.63	20.3432	9.63	24.8853
16.9064	111	9.64	15.3569	9.64	15.5261	9.64	14.7138					16.9064	111	9.64	31.6896	9.64	20.5539	9.64	24.769
16.9253	105	9.65	15.539	9.65	15.6308	9.65	14.6236					16.9253	105	9.65	31.5971	9.65	20.5828	9.65	24.6779
16.9442	83	9.66	15.5223	9.66	15.8613	9.66	14.7948					16.9442	83	9.66	31.9065	9.66	20.4927	9.66	24.6445
16.9631	82	9.67	15.5949	9.67	15.698	9.67	14.923					16.9631	82	9.67	31.5487	9.67	20.5042	9.67	24.8159
16.9821	98	9.68	15.3364	9.68	15.9633	9.68	14.9572					16.9821	98	9.68	31.5889	9.68	20.3857	9.68	24.7734
17.001	106	9.69	15.3959	9.69	15.6729	9.69	14.8577					17.001	106	9.69	31.3065	9.69	20.5603	9.69	24.6507
17.0199	100	9.7	15.3515	9.7	15.7551	9.7	14.7973					17.0199	100	9.7	31.6855	9.7	20.6326	9.7	24.6291
17.0388	109	9.71	15.5109	9.71	15.8122	9.71	14.8162					17.0388	109	9.71	31.3247	9.71	20.5891	9.71	24.6985
17.0578	95	9.72	15.6063	9.72	15.9678	9.72	14.9745					17.0578	95	9.72	31.2826	9.72	20.5823	9.72	24.6804
17.0767	109	9.73	15.5343	9.73	15.8811	9.73	14.8814					17.0767	109	9.73	31.2915	9.73	20.2492	9.73	24.4779
17.0956	106	9.74	15.4105	9.74	15.8371	9.74	15.0727					17.0956	106	9.74	31.3951	9.74	20.3808	9.74	24.6937
17.1145	90	9.75	15.3775	9.75	15.7551	9.75	14.9908					17.1145	90	9.75	31.3802	9.75	20.5188	9.75	24.6955
17.1335	112	9.76	15.5568	9.76	15.6387	9.76	15.1274					17.1335	112	9.76	31.3715	9.76	20.6792	9.76	24.6562
17.1524	127	9.77	15.4649	9.77	15.9844	9.77	15.082					17.1524	127	9.77	31.3756	9.77	20.5395	9.77	24.732
17.1713	116	9.78	15.3692	9.78	15.7799	9.78	15.2448					17.1713	116	9.78	31.1874	9.78	20.5351	9.78	24.6656
17.1903	92	9.79	15.1274	9.79	15.8329	9.79	15.1769					17.1903	92	9.79	31.2919	9.79	20.6038	9.79	24.7871
17.2092	98	9.8	15.0341	9.8	15.8151	9.8	15.2473					17.2092	98	9.8	31.3755	9.8	20.759	9.8	24.755
17.2281	99	9.81	14.9514	9.81	15.7449	9.81	15.1054					17.2281	99	9.81	31.5537	9.81	20.6876	9.81	24.8115
17.247	108	9.82	14.9963	9.82	15.6639	9.82	15.0921					17.247	108	9.82	31.3739	9.82	20.4974	9.82	24.7793
17.266	106	9.83	15.1622	9.83	15.3868	9.83	15.1227					17.266	106	9.83	31.5716	9.83	20.5313	9.83	24.5986
17.2849	102	9.84	14.9442	9.84	15.5233	9.84	15.2094					17.2849	102	9.84	31.3124	9.84	20.3763	9.84	24.6266
17.3038	103	9.85	14.8229	9.85	15.3643	9.85	15.3364					17.3038	103	9.85	31.3257	9.85	20.5724	9.85	24.7893
17.3227	119	9.86	14.7769	9.86	15.3351	9.86	15.0145					17.3227	119	9.86	31.1216	9.86	20.7754	9.86	24.5882
17.3417	109	9.87	14.6892	9.87	15.0872	9.87	14.9723					17.3417	109	9.87	31.1791	9.87	20.7351	9.87	24.647
17.3606	90	9.88	14.5837	9.88	15.0742	9.88	14.8879					17.3606	90	9.88	31.0591	9.88	20.5294	9.88	24.8049
17.3795	99	9.89	14.4534	9.89	15.0674	9.89	14.8547					17.3795	99	9.89	31.0861	9.89	20.515	9.89	24.7341
17.3984	116	9.9	14.3867	9.9	14.8966	9.9	14.9571					17.3984	116	9.9	31.1838	9.9	20.4102	9.9	24.6536
17.4174	117	9.91	14.2658	9.91	14.838	9.91	14.6241					17.4174	117	9.91	31.3446	9.91	20.435	9.91	24.5702
17.4363	103	9.92	14.1441	9.92	14.6358	9.92	14.2611					17.4363	103	9.92	31.2091	9.92	20.298	9.92	24.5777
17.4552	132	9.93	14.3478	9.93	14.4657	9.93	14.264					17.4552	132	9.93	31.0124	9.93	20.3584	9.93	24.7164
17.4742	111	9.94	14.0992	9.94	14.4197	9.94	14.3892					17.4742	111	9.94	31.128	9.94	20.5593	9.94	24.7057
17.4931	110	9.95	13.9991	9.95	14.4928	9.95	14.3697					17.4931	110	9.95	31.3748	9.95	20.4761	9.95	24.7546
17.512	107	9.96	13.8578	9.96	14.1288	9.96	14.1783					17.512	107	9.96	30.941	9.96	20.5827	9.96	24.8876
17.5309	112	9.97	13.8662	9.97	14.1887	9.97	13.998					17.5309	112	9.97	30.7145	9.97	20.4446	9.97	24.6189
17.5499	142	9.98	13.9382	9.98	14.0281	9.98	14.0474					17.5499	142	9.98	30.9038	9.98	20.5208	9.98	24.5111
17.5688	102	9.99	14.1056	9.99	14.1572	9.99	14.0108					17.5688	102	9.99	30.8824	9.99	20.4245	9.99	24.4812
17.5877	104	10	13.8068	10	13.9353	10	13.9607					17.5877	104	10	30.6479	10	20.181	10	24.6254
17.6066	97	10.01	13.7637	10.01	14.0084	10.01	13.993					17.6066	97	10.01	30.8674	10.01	20.1918	10.01	24.5802
17.6256	94	10.02	13.7169	10.02	14.0074	10.02	13.9747					17.6256	94	10.02	31.0411	10.02	20.1142	10.02	24.467
17.6445	106	10.03	13.7708	10.03	13.8209	10.03	13.8484					17.6445	106	10.03	31.1727	10.03	20.1815	10.03	24.5334
17.6634	114	10.04	13.6971	10.04	13.698	10.04	13.6202					17.6634	114	10.04	31.1289	10.04	20.0252	10.04	24.5922
17.6823	126	10.05	13.7169	10.05	13.6894	10.05	13.7894					17.6823	126	10.05	30.9461	10.05	20.0624	10.05	24.4044
17.7013	126	10.06	13.8454	10.06	13.7188	10.06	13.7381					17.7013	126	10.06	30.8958	10.06	19.9355	10.06	24.345
17.7202	113	10.07	13.6545	10.07	13.5782	10.07	13.6257					17.7202	113	10.07	31.1132	10.07	19.7052	10.07	24.269
17.7391	115	10.08	13.4243	10.08	13.4923	10.08	13.5786					17.7391	115	10.08	30.8999	10.08	19.752	10.08	24.2783
17.7581	119	10.09	13.5225	10.09	13.4764	10.09	13.5109					17.7581	119	10.09	30.7595	10.09	19.7752	10.09	24.4227
17.777	103	10.1	13.708	10.1	13.3509	10.1	13.4441					17.777	103	10.1	30.7976	10.1	19.9135	10.1	24.4903
17.7959	111	10.11	13.4713	10.11	13.454	10.11	13.4328					17.7959	111	10.11	30.7401	10.11	19.8733	10.11	24.3416
17.8148	120	10.12	13.4643	10.12	13.3588	10.12	13.4616					17.8148	120	10.12	30.8314	10.12	20.0323	10.12	24.3324
17.8338	106	10.13	13.4401	10.13	13.1663	10.13	13.3625					17.8338	106	10.13	30.6297	10.13	19.7974	10.13	24.2319
17.8527	114	10.14	13.4872	10.14	13.3985	10.14	13.4566					17.8527	114	10.14	30.6617	10.14	19.6578	10.14	24.2777
17.8716	98	10.15	13.2701	10.15	13.1671	10.15	13.3394					17.8716	98	10.15	30.5361	10.15	19.6366	10.15	24.239
17.8905	144	10.16	13.2896	10.16	13.3559	10.16	13.2447					17.8905	144	10.16	30.1964	10.16	19.8166	10.16	24.1053
17.9095	90	10.17	13.1832	10.17	13.282	10.17	13.5038					17.9095	90	10.17	30.4598	10.17	19.7642	10.17	24.1729
17.9284	110	10.18	13.3203	10.18	13.2716	10.18	13.5649					17.9284	110	10.18	30.0555	10.18	19.6343	10.18	24.0627
17.9473	95	10.19	13.1391	10.19	13.1365	10.19	13.201					17.9473	95	10.19	30.0589	10.19	19.5507	10.19	24.0005
17.9662	116	10.2	13.2666	10.2	13.3077	10.2	13.3929					17.9662	116	10.2	30.0805	10.2	19.3044	10.2	24.0642
17.9852	131	10.21	13.2406	10.21	13.2815	10.21	13.2834					17.9852	131	10.21	30.1883	10.21	19.1156	10.21	24.0942
18.0041	129	10.22	13.1569	10.22	13.1768	10.22	13.4166					18.0041	129	10.22	30.3941	10.22	19.2983	10.22	24.0381
18.023	127	10.23	13.1656	10.23	12.9073	10.23	13.3755					18.023	127	10.23	30.1138	10.23	19.2382	10.23	23.8788
18.042	129	10.24	13.1038	10.24	13.0555	10.24	13.1737					18.042	129	10.24	30.2566	10.24	19.3898	10.24	23.8546
18.0609	127	10.25	12.9481	10.25	13.0938	10.25	13.1343					18.0609	127	10.25	30.2196	10.25	19.3446	10.25	23.9058
18.0798	134	10.26	12.9754	10.26	13.0263	10.26	13.1954					18.0798	134	10.26	30.1574	10.26	19.4059	10.26	23.9713
18.0987	127	10.27	13.0108	10.27	13.0092	10.27	13.1655					18.0987	127	10.27	29.9493	10.27	19.3253	10.27	23.8684
18.1177	118	10.28	13.1123	10.28	12.87	10.28	13.155					18.1177	118	10.28	29.8154	10.28	19.416	10.28	23.8547
18.1366	127	10.29	13.0311	10.29	13.0048	10.29	13.074					18.1366	127	10.29	29.8703	10.29	19.4191	10.29	23.8868
18.1555	119	10.3	13.0138	10.3	12.9107	10.3	13.109					18.1555	119	10.3	29.9133	10.3	19.2118	10.3	23.9608
18.1744	106	10.31	12.9684	10.31	12.9576	10.31	12.9497					18.1744	106	10.31	29.7128	10.31	19.0985	10.31	23.8855
18.1934	105	10.32	12.8378	10.32	12.7911	10.32	12.9136					18.1934	105	10.32	29.6568	10.32	19.1201	10.32	23.9837
18.2123	104	10.33	12.9468	10.33	12.8234	10.33	13.0015					18.2123	104	10.33	29.5973	10.33	19.1964	10.33	23.7007
18.2312	108	10.34	13.2002	10.34	12.8793	10.34	12.9862					18.2312	108	10.34	29.3502	10.34	19.2984	10.34	23.7813
18.2501	130	10.35	13.1076	10.35	12.8071	10.35	12.9086					18.2501	130	10.35	29.6132	10.35	19.1596	10.35	23.7851
18.2691	122	10.36	13.09	10.36	12.591	10.36	12.9202					18.2691	122	10.36	29.592	10.36	19.3735	10.36	23.7291
18.288	144	10.37	12.862	10.37	12.8379	10.37	12.7989					18.288	144	10.37	29.1484	10.37	19.4159	10.37	23.6365
18.3069	128	10.38	12.7673	10.38	12.6852	10.38	12.8633					18.3069	128	10.38	29.1977	10.38	19.2919	10.38	23.6516
18.3259	123	10.39	12.9824	10.39	12.5026	10.39	12.8495					18.3259	123	10.39	29.2471	10.39	19.3046	10.39	23.6775
18.3448	129	10.4	12.9116	10.4	12.5895	10.4	12.8891					18.3448	129	10.4	29.1827	10.4	19.2419	10.4	23.7299
18.3637	120	10.41	12.8451	10.41	12.4123	10.41	12.8579					18.3637	120	10.41	29.33	10.41	19.3542	10.41	23.6996
18.3826	134	10.42	12.6687	10.42	12.5517	10.42	12.7143					18.3826	134	10.42	29.5239	10.42	19.3345	10.42	23.7881
18.4016	131	10.43	12.7148	10.43	12.4613	10.43	12.5432					18.4016	131	10.43	29.5309	10.43	19.1983	10.43	23.6457
18.4205	124	10.44	12.6951	10.44	12.7007	10.44	12.483					18.4205	124	10.44	29.459	10.44	19.2657	10.44	23.7346
18.4394	105	10.45	12.7769	10.45	12.371	10.45	12.6916					18.4394	105	10.45	28.9709	10.45	19.3185	10.45	23.6094
18.4583	106	10.46	12.8373	10.46	12.3957	10.46	12.8909					18.4583	106	10.46	29.0767	10.46	19.2405	10.46	23.6703
18.4773	110	10.47	12.6774	10.47	12.4178	10.47	12.7215					18.4773	110	10.47	29.0662	10.47	19.1714	10.47	23.4972
18.4962	118	10.48	12.742	10.48	12.4443	10.48	12.7279					18.4962	118	10.48	28.9698	10.48	19.3357	10.48	23.6599
18.5151	126	10.49	12.7734	10.49	12.3067	10.49	12.6645					18.5151	126	10.49	28.9297	10.49	19.3778	10.49	23.6707
18.534	112	10.5	12.7899	10.5	12.5594	10.5	12.7294					18.534	112	10.5	28.7792	10.5	19.099	10.5	23.5833
18.553	106	10.51	12.8203	10.51	12.4392	10.51	12.5352					18.553	106	10.51	28.7509	10.51	19.0287	10.51	23.6214
18.5719	118	10.52	12.7635	10.52	12.2215	10.52	12.5465					18.5719	118	10.52	28.6735	10.52	19.1048	10.52	23.5043
18.5908	132	10.53	12.7152	10.53	12.3756	10.53	12.442					18.5908	132	10.53	28.7749	10.53	19.1339	10.53	23.5263
18.6098	121	10.54	12.735	10.54	12.1814	10.54	12.5279					18.6098	121	10.54	29.0027	10.54	19.2347	10.54	23.558
18.6287	140	10.55	12.7857	10.55	12.0975	10.55	12.5761					18.6287	140	10.55	28.596	10.55	19.3887	10.55	23.5031
18.6476	127	10.56	12.5474	10.56	12.1933	10.56	12.4944					18.6476	127	10.56	28.6361	10.56	19.2395	10.56	23.6181
18.6665	136	10.57	12.6189	10.57	12.3592	10.57	12.4493					18.6665	136	10.57	28.5683	10.57	19.1048	10.57	23.3891
18.6855	129	10.58	12.6729	10.58	12.4174	10.58	12.5031					18.6855	129	10.58	28.5914	10.58	18.9602	10.58	23.3882
18.7044	122	10.59	12.6575	10.59	12.2263	10.59	12.5841					18.7044	122	10.59	28.1906	10.59	18.8402	10.59	23.381
18.7233	138	10.6	12.6627	10.6	12.3703	10.6	12.5717					18.7233	138	10.6	28.2746	10.6	18.9242	10.6	23.3489
18.7422	138	10.61	12.619	10.61	12.1844	10.61	12.5637					18.7422	138	10.61	28.526	10.61	19.0221	10.61	23.3752
18.7612	122	10.62	12.7264	10.62	12.2577	10.62	12.5911					18.7612	122	10.62	28.5516	10.62	19.0559	10.62	23.4551
18.7801	108	10.63	12.7398	10.63	12.2396	10.63	12.5317					18.7801	108	10.63	28.6546	10.63	19.0474	10.63	23.4374
18.799	133	10.64	12.554	10.64	12.1421	10.64	12.2503					18.799	133	10.64	28.7457	10.64	19.1062	10.64	23.4385
18.8179	123	10.65	12.6871	10.65	12.2454	10.65	12.3393					18.8179	123	10.65	28.7098	10.65	19.3	10.65	23.5495
18.8369	120	10.66	12.6619	10.66	12.1533	10.66	12.4282					18.8369	120	10.66	28.6326	10.66	19.1748	10.66	23.509
18.8558	126	10.67	12.6382	10.67	12.2074	10.67	12.3479					18.8558	126	10.67	28.65	10.67	18.9672	10.67	23.389
18.8747	117	10.68	12.5324	10.68	12.0432	10.68	12.4283					18.8747	117	10.68	28.8617	10.68	19.2027	10.68	23.4128
18.8937	131	10.69	12.5305	10.69	12.0419	10.69	12.4498					18.8937	131	10.69	28.8109	10.69	19.0634	10.69	23.5275
18.9126	130	10.7	12.3752	10.7	12.0437	10.7	12.4166					18.9126	130	10.7	28.9153	10.7	19.1423	10.7	23.4541
18.9315	118	10.71	12.2502	10.71	11.9754	10.71	12.3557					18.9315	118	10.71	28.5101	10.71	19.0095	10.71	23.5009
18.9504	120	10.72	12.3634	10.72	12.1	10.72	12.4933					18.9504	120	10.72	28.6241	10.72	19.1952	10.72	23.4317
18.9694	122	10.73	12.4369	10.73	12.1727	10.73	12.6034					18.9694	122	10.73	28.4235	10.73	19.1853	10.73	23.4492
18.9883	119	10.74	12.3551	10.74	12.1519	10.74	12.5842					18.9883	119	10.74	28.5258	10.74	19.3728	10.74	23.444
19.0072	130	10.75	12.3127	10.75	12.0561	10.75	12.5884					19.0072	130	10.75	28.543	10.75	19.1457	10.75	23.402
19.0261	124	10.76	12.1684	10.76	12.0346	10.76	12.4497					19.0261	124	10.76	28.7529	10.76	19.2585	10.76	23.4116
19.0451	119	10.77	12.1754	10.77	11.9379	10.77	12.4443					19.0451	119	10.77	28.5925	10.77	19.0368	10.77	23.3321
19.064	132	10.78	12.2268	10.78	11.8751	10.78	12.5183					19.064	132	10.78	28.9952	10.78	19.3112	10.78	23.4929
19.0829	115	10.79	12.4139	10.79	11.9079	10.79	12.4101					19.0829	115	10.79	28.8722	10.79	19.0821	10.79	23.5628
19.1019	129	10.8	12.3854	10.8	11.8403	10.8	12.4266					19.1019	129	10.8	28.7167	10.8	19.0484	10.8	23.6058
19.1208	132	10.81	12.4546	10.81	11.9113	10.81	12.4115					19.1208	132	10.81	28.5246	10.81	19.0215	10.81	23.5482
19.1397	115	10.82	12.3956	10.82	11.9606	10.82	12.3077					19.1397	115	10.82	28.5835	10.82	19.2518	10.82	23.5435
19.1586	121	10.83	12.4012	10.83	12.0616	10.83	12.3387					19.1586	121	10.83	28.3869	10.83	19.3215	10.83	23.5245
19.1776	117	10.84	12.4601	10.84	12.0336	10.84	12.4206					19.1776	117	10.84	28.6225	10.84	19.2984	10.84	23.5157
19.1965	136	10.85	12.3655	10.85	12.1978	10.85	12.381					19.1965	136	10.85	28.6621	10.85	19.3025	10.85	23.395
19.2154	119	10.86	12.4925	10.86	12.3451	10.86	12.3897					19.2154	119	10.86	28.9757	10.86	19.3885	10.86	23.453
19.2343	162	10.87	12.5594	10.87	12.0661	10.87	12.2939					19.2343	162	10.87	28.8029	10.87	19.2417	10.87	23.3089
19.2533	139	10.88	12.4907	10.88	12.2207	10.88	12.3398					19.2533	139	10.88	28.7367	10.88	19.0943	10.88	23.2403
19.2722	132	10.89	12.4794	10.89	12.0268	10.89	12.3679					19.2722	132	10.89	28.7499	10.89	19.1572	10.89	23.3328
19.2911	119	10.9	12.453	10.9	11.8749	10.9	12.438					19.2911	119	10.9	28.5805	10.9	19.3272	10.9	23.4342
19.31	152	10.91	12.3536	10.91	11.8068	10.91	12.4288					19.31	152	10.91	28.5698	10.91	19.2085	10.91	23.395
19.329	124	10.92	12.2543	10.92	11.889	10.92	12.316					19.329	124	10.92	28.4874	10.92	19.009	10.92	23.4256
19.3479	124	10.93	12.2872	10.93	11.9337	10.93	12.2825					19.3479	124	10.93	28.6088	10.93	19.3465	10.93	23.4342
19.3668	125	10.94	12.385	10.94	11.959	10.94	12.4024					19.3668	125	10.94	28.7325	10.94	19.1621	10.94	23.512
19.3858	126	10.95	12.4738	10.95	11.9461	10.95	12.2987					19.3858	126	10.95	28.5428	10.95	19.1324	10.95	23.5512
19.4047	125	10.96	12.2408	10.96	11.8689	10.96	12.3808					19.4047	125	10.96	28.5681	10.96	19.1423	10.96	23.3527
19.4236	137	10.97	12.2549	10.97	11.967	10.97	12.5922					19.4236	137	10.97	28.5434	10.97	19.4081	10.97	23.5163
19.4425	141	10.98	12.2613	10.98	12.1474	10.98	12.5365					19.4425	141	10.98	28.484	10.98	19.4164	10.98	23.626
19.4615	119	10.99	12.3355	10.99	12.1102	10.99	12.3377					19.4615	119	10.99	28.6368	10.99	19.2725	10.99	23.6211
19.4804	120	11	12.4171	11	12.0438	11	12.292					19.4804	120	11	28.5004	11	19.4338	11	23.3738
19.4993	126	11.01	12.3469	11.01	12.1159	11.01	12.3986					19.4993	126	11.01	28.2686	11.01	19.8102	11.01	23.4827
19.5182	125	11.02	12.3594	11.02	12.2881	11.02	12.2667					19.5182	125	11.02	28.414	11.02	19.693	11.02	23.5621
19.5372	119	11.03	12.1934	11.03	12.1997	11.03	12.2205					19.5372	119	11.03	28.1913	11.03	19.4589	11.03	23.4974
19.5561	142	11.04	12.0508	11.04	11.961	11.04	12.1833					19.5561	142	11.04	28.1152	11.04	19.4104	11.04	23.4565
19.575	136	11.05	12.3371	11.05	12.0009	11.05	12.1794					19.575	136	11.05	28.2857	11.05	19.3343	11.05	23.5681
19.5939	143	11.06	12.339	11.06	12.1065	11.06	12.2085					19.5939	143	11.06	28.4235	11.06	19.3583	11.06	23.476
19.6129	129	11.07	12.3817	11.07	11.9676	11.07	12.3817					19.6129	129	11.07	28.2247	11.07	19.4842	11.07	23.4152
19.6318	150	11.08	12.2635	11.08	11.9471	11.08	12.252					19.6318	150	11.08	28.1908	11.08	19.3328	11.08	23.4743
19.6507	141	11.09	12.2344	11.09	12.0305	11.09	12.3354					19.6507	141	11.09	28.0265	11.09	19.3176	11.09	23.4279
19.6697	146	11.1	12.4748	11.1	11.9673	11.1	12.3755					19.6697	146	11.1	28.3805	11.1	19.3817	11.1	23.4818
19.6886	120	11.11	12.4281	11.11	11.8897	11.11	12.3702					19.6886	120	11.11	28.3055	11.11	19.3374	11.11	23.4877
19.7075	150	11.12	12.3585	11.12	12.0495	11.12	12.2635					19.7075	150	11.12	28.3468	11.12	19.4926	11.12	23.3745
19.7264	156	11.13	12.3749	11.13	12.0406	11.13	12.2364					19.7264	156	11.13	28.5626	11.13	19.5422	11.13	23.3486
19.7454	125	11.14	12.4359	11.14	12.0515	11.14	12.2844					19.7454	125	11.14	28.6795	11.14	19.2996	11.14	23.4594
19.7643	143	11.15	12.3758	11.15	12.1047	11.15	12.2038					19.7643	143	11.15	28.6638	11.15	19.3186	11.15	23.3965
19.7832	158	11.16	12.2878	11.16	12.0896	11.16	12.2732					19.7832	158	11.16	28.3849	11.16	19.3148	11.16	23.4708
19.8021	133	11.17	12.3296	11.17	11.8397	11.17	12.3354					19.8021	133	11.17	28.399	11.17	19.2284	11.17	23.5248
19.8211	131	11.18	12.3503	11.18	11.8051	11.18	12.4669					19.8211	131	11.18	28.6435	11.18	19.3871	11.18	23.5355
19.84	154	11.19	12.2682	11.19	11.8836	11.19	12.3639					19.84	154	11.19	28.4487	11.19	19.2393	11.19	23.4423
19.8589	125	11.2	12.2102	11.2	12.1033	11.2	12.2631					19.8589	125	11.2	28.5331	11.2	19.2915	11.2	23.5482
19.8778	124	11.21	12.1542	11.21	12.0186	11.21	12.4603					19.8778	124	11.21	28.5264	11.21	19.1983	11.21	23.6507
19.8968	133	11.22	12.1966	11.22	12.0048	11.22	12.3899					19.8968	133	11.22	28.8753	11.22	19.4649	11.22	23.5971
19.9157	126	11.23	12.3262	11.23	12.0399	11.23	12.3166					19.9157	126	11.23	28.6221	11.23	19.516	11.23	23.5847
19.9346	147	11.24	12.2333	11.24	11.9064	11.24	12.3079					19.9346	147	11.24	28.3515	11.24	19.3721	11.24	23.5411
19.9536	135	11.25	12.3674	11.25	12.1787	11.25	12.2931					19.9536	135	11.25	28.5944	11.25	19.4508	11.25	23.4952
19.9725	137	11.26	12.2421	11.26	12.227	11.26	12.3129					19.9725	137	11.26	28.5996	11.26	19.4905	11.26	23.5924
19.9914	132	11.27	12.193	11.27	12.2082	11.27	12.2981					19.9914	132	11.27	28.2174	11.27	19.494	11.27	23.5274
20.0103	139	11.28	12.2931	11.28	11.9631	11.28	12.4367					20.0103	139	11.28	28.1817	11.28	19.3026	11.28	23.3663
20.0293	143	11.29	12.5017	11.29	11.9947	11.29	12.3451					20.0293	143	11.29	28.0526	11.29	19.3419	11.29	23.3017
20.0482	113	11.3	12.3503	11.3	11.9305	11.3	12.3829					20.0482	113	11.3	28.2606	11.3	19.2124	11.3	23.4758
20.0671	155	11.31	12.44	11.31	11.9363	11.31	12.3286					20.0671	155	11.31	28.2595	11.31	19.4296	11.31	23.4394
20.086	155	11.32	12.2898	11.32	11.9467	11.32	12.4275					20.086	155	11.32	27.933	11.32	19.4855	11.32	23.5245
20.105	141	11.33	12.278	11.33	11.9595	11.33	12.3854					20.105	141	11.33	28.208	11.33	19.5852	11.33	23.5564
20.1239	144	11.34	12.2068	11.34	12.0085	11.34	12.4617					20.1239	144	11.34	28.2934	11.34	19.4716	11.34	23.528
20.1428	133	11.35	12.2628	11.35	11.8362	11.35	12.4429					20.1428	133	11.35	27.999	11.35	19.4607	11.35	23.4732
20.1617	139	11.36	12.2249	11.36	11.9631	11.36	12.3431					20.1617	139	11.36	27.9876	11.36	19.41	11.36	23.3722
20.1807	161	11.37	12.2204	11.37	11.956	11.37	12.2549					20.1807	161	11.37	28.3582	11.37	19.21	11.37	23.3278
20.1996	134	11.38	12.3961	11.38	11.9221	11.38	12.1844					20.1996	134	11.38	28.2535	11.38	19.273	11.38	23.2823
20.2185	154	11.39	12.2983	11.39	11.8666	11.39	12.1283					20.2185	154	11.39	28.4391	11.39	19.3151	11.39	23.3961
20.2375	132	11.4	12.2631	11.4	11.6886	11.4	12.1171					20.2375	132	11.4	28.225	11.4	19.4489	11.4	23.4487
20.2564	158	11.41	12.1817	11.41	11.7495	11.41	12.1844					20.2564	158	11.41	28.0449	11.41	19.4795	11.41	23.5142
20.2753	127	11.42	12.096	11.42	11.7658	11.42	12.2537					20.2753	127	11.42	28.1538	11.42	19.4133	11.42	23.5929
20.2942	136	11.43	12.1227	11.43	11.8515	11.43	12.3241					20.2942	136	11.43	28.3458	11.43	19.5908	11.43	23.4442
20.3132	151	11.44	12.1324	11.44	11.7556	11.44	12.2996					20.3132	151	11.44	28.2848	11.44	19.5755	11.44	23.4202
20.3321	119	11.45	12.1766	11.45	11.7728	11.45	12.2969					20.3321	119	11.45	28.4493	11.45	19.7351	11.45	23.5965
20.351	137	11.46	12.3915	11.46	12.1476	11.46	12.1843					20.351	137	11.46	28.531	11.46	19.7138	11.46	23.6298
20.3699	147	11.47	12.3918	11.47	12.2282	11.47	12.2158					20.3699	147	11.47	27.9698	11.47	19.6434	11.47	23.5897
20.3889	134	11.48	12.2913	11.48	12.2794	11.48	12.2903					20.3889	134	11.48	28.026	11.48	19.5503	11.48	23.4012
20.4078	139	11.49	12.2959	11.49	12.1345	11.49	12.2375					20.4078	139	11.49	28.0736	11.49	19.4995	11.49	23.4359
20.4267	131	11.5	12.2314	11.5	12.0955	11.5	12.2363					20.4267	131	11.5	28.4524	11.5	19.6602	11.5	23.4455
20.4456	137	11.51	12.233	11.51	11.9351	11.51	12.0024					20.4456	137	11.51	28.2472	11.51	19.6053	11.51	23.3761
20.4646	126	11.52	12.2858	11.52	11.8735	11.52	12.0579					20.4646	126	11.52	28.2369	11.52	19.5807	11.52	23.3719
20.4835	134	11.53	12.3815	11.53	11.9697	11.53	12.1807					20.4835	134	11.53	28.0678	11.53	19.5008	11.53	23.3604
20.5024	153	11.54	12.2178	11.54	11.9	11.54	11.9949					20.5024	153	11.54	28.3047	11.54	19.7457	11.54	23.5133
20.5214	121	11.55	12.2293	11.55	11.8825	11.55	12.0693					20.5214	121	11.55	28.1091	11.55	19.6756	11.55	23.5935
20.5403	147	11.56	12.2806	11.56	11.9617	11.56	12.143					20.5403	147	11.56	27.9921	11.56	19.6738	11.56	23.7014
20.5592	132	11.57	12.3327	11.57	11.8194	11.57	12.082					20.5592	132	11.57	27.8964	11.57	19.6556	11.57	23.5878
20.5781	135	11.58	12.326	11.58	11.8354	11.58	11.8817					20.5781	135	11.58	27.9457	11.58	19.7526	11.58	23.4591
20.5971	135	11.59	12.2856	11.59	11.9462	11.59	11.9526					20.5971	135	11.59	28.1447	11.59	19.7482	11.59	23.4233
20.616	152	11.6	12.2777	11.6	11.8012	11.6	11.8413					20.616	152	11.6	28.341	11.6	19.8205	11.6	23.5692
20.6349	140	11.61	12.416	11.61	11.9344	11.61	11.9795					20.6349	140	11.61	28.1842	11.61	19.6957	11.61	23.5247
20.6538	153	11.62	12.3243	11.62	11.9571	11.62	12.142					20.6538	153	11.62	28.2469	11.62	19.6902	11.62	23.5486
20.6728	123	11.63	12.3036	11.63	12.0146	11.63	12.2074					20.6728	123	11.63	28.0711	11.63	19.7565	11.63	23.4483
20.6917	149	11.64	12.264	11.64	11.9793	11.64	12.2338					20.6917	149	11.64	28.0965	11.64	19.6593	11.64	23.4018
20.7106	132	11.65	12.4146	11.65	11.8512	11.65	12.2535					20.7106	132	11.65	28.1735	11.65	19.7051	11.65	23.4708
20.7295	145	11.66	12.2599	11.66	11.8529	11.66	12.1962					20.7295	145	11.66	27.8339	11.66	19.7623	11.66	23.4467
20.7485	150	11.67	12.1728	11.67	11.9602	11.67	12.2419					20.7485	150	11.67	27.9786	11.67	19.7439	11.67	23.4649
20.7674	140	11.68	12.1852	11.68	11.9439	11.68	12.1669					20.7674	140	11.68	28.1907	11.68	19.8536	11.68	23.4523
20.7863	152	11.69	12.2074	11.69	11.8609	11.69	12.2018					20.7863	152	11.69	27.9514	11.69	19.8277	11.69	23.3638
20.8053	139	11.7	12.1881	11.7	11.796	11.7	12.0456					20.8053	139	11.7	27.8158	11.7	19.7444	11.7	23.3821
20.8242	143	11.71	12.2214	11.71	12.0199	11.71	11.9849					20.8242	143	11.71	27.8361	11.71	19.5655	11.71	23.3445
20.8431	161	11.72	12.3425	11.72	11.9453	11.72	12.0463					20.8431	161	11.72	28.0949	11.72	19.592	11.72	23.4095
20.862	112	11.73	12.4163	11.73	11.8156	11.73	12.1766					20.862	112	11.73	28.2631	11.73	19.7334	11.73	23.3418
20.881	118	11.74	12.4509	11.74	11.9606	11.74	12.2161					20.881	118	11.74	28.1454	11.74	19.7803	11.74	23.4306
20.8999	138	11.75	12.2001	11.75	11.9197	11.75	12.1871					20.8999	138	11.75	28.0468	11.75	20.0064	11.75	23.5391
20.9188	162	11.76	12.265	11.76	11.7702	11.76	12.0783					20.9188	162	11.76	28.1161	11.76	19.7829	11.76	23.4539
20.9377	131	11.77	12.2718	11.77	11.8497	11.77	12.1693					20.9377	131	11.77	28.3241	11.77	19.758	11.77	23.4994
20.9567	136	11.78	12.0229	11.78	11.9501	11.78	12.3575					20.9567	136	11.78	28.1479	11.78	19.7466	11.78	23.443
20.9756	162	11.79	11.9265	11.79	11.8593	11.79	12.3707					20.9756	162	11.79	28.3038	11.79	19.7183	11.79	23.3595
20.9945	158	11.8	12.1723	11.8	11.9087	11.8	12.2765					20.9945	158	11.8	28.2589	11.8	19.839	11.8	23.3682
21.0134	152	11.81	12.2707	11.81	11.9314	11.81	12.2785					21.0134	152	11.81	28.2935	11.81	19.84	11.81	23.4166
21.0324	147	11.82	12.0328	11.82	11.8674	11.82	12.0213					21.0324	147	11.82	28.1913	11.82	19.6432	11.82	23.4339
21.0513	138	11.83	12.0264	11.83	12.0755	11.83	12.0625					21.0513	138	11.83	28.0227	11.83	19.676	11.83	23.409
21.0702	129	11.84	12.2795	11.84	12.0253	11.84	12.0807					21.0702	129	11.84	27.898	11.84	19.8864	11.84	23.3794
21.0892	138	11.85	12.2108	11.85	11.984	11.85	11.9796					21.0892	138	11.85	27.8059	11.85	20.1163	11.85	23.3654
21.1081	141	11.86	12.1678	11.86	11.8905	11.86	11.9182					21.1081	141	11.86	27.9319	11.86	19.971	11.86	23.3846
21.127	133	11.87	12.342	11.87	11.923	11.87	11.9891					21.127	133	11.87	28.1768	11.87	19.8121	11.87	23.4341
21.1459	138	11.88	12.3562	11.88	11.9684	11.88	12.0794					21.1459	138	11.88	28.3666	11.88	19.8211	11.88	23.3514
21.1649	160	11.89	12.1582	11.89	11.9861	11.89	12.2789					21.1649	160	11.89	28.1978	11.89	19.9383	11.89	23.3598
21.1838	128	11.9	12.2918	11.9	11.8384	11.9	12.2688					21.1838	128	11.9	28.0888	11.9	20.111	11.9	23.5218
21.2027	152	11.91	12.1546	11.91	11.7649	11.91	12.2235					21.2027	152	11.91	28.0448	11.91	20.0026	11.91	23.5106
21.2216	144	11.92	12.0631	11.92	11.8368	11.92	12.1987					21.2216	144	11.92	27.7246	11.92	19.9707	11.92	23.4515
21.2406	147	11.93	12.1855	11.93	11.9008	11.93	12.0421					21.2406	147	11.93	27.9111	11.93	19.9594	11.93	23.4658
21.2595	167	11.94	12.1906	11.94	11.9558	11.94	12.0887					21.2595	167	11.94	27.8955	11.94	19.8802	11.94	23.3529
21.2784	140	11.95	12.2183	11.95	11.9605	11.95	12.0682					21.2784	140	11.95	28.0057	11.95	20.113	11.95	23.3592
21.2973	143	11.96	12.0893	11.96	11.835	11.96	12.0741					21.2973	143	11.96	27.9946	11.96	20.0504	11.96	23.3788
21.3163	134	11.97	12.0445	11.97	11.7582	11.97	11.9134					21.3163	134	11.97	27.9189	11.97	20.0518	11.97	23.4184
21.3352	158	11.98	12.1878	11.98	11.5686	11.98	11.9807					21.3352	158	11.98	28.068	11.98	20.0823	11.98	23.5802
21.3541	161	11.99	12.3563	11.99	11.76	11.99	12.2031					21.3541	161	11.99	27.9092	11.99	20.1229	11.99	23.5618
21.3731	160	12	12.3673	12	11.7562	12	12.1918					21.3731	160	12	28.0724	12	19.8719	12	23.5298
21.392	141	12.01	12.2832	12.01	11.9114	12.01	12.1713					21.392	141	12.01	28.132	12.01	19.886	12.01	23.4743
21.4109	139	12.02	12.1712	12.02	11.8619	12.02	12.0746					21.4109	139	12.02	27.9137	12.02	19.9125	12.02	23.356
21.4298	153	12.03	12.1705	12.03	11.9169	12.03	11.8621					21.4298	153	12.03	28.1148	12.03	19.8903	12.03	23.2538
21.4488	133	12.04	12.2812	12.04	11.8659	12.04	11.9663					21.4488	133	12.04	27.9981	12.04	20.0846	12.04	23.496
21.4677	144	12.05	12.2012	12.05	11.8835	12.05	12.0251					21.4677	144	12.05	28.1166	12.05	19.9885	12.05	23.452
21.4866	161	12.06	12.2917	12.06	11.9235	12.06	12.0304					21.4866	161	12.06	27.9524	12.06	20.0898	12.06	23.4035
21.5055	159	12.07	12.2936	12.07	11.8785	12.07	12.0107					21.5055	159	12.07	28.0372	12.07	20.108	12.07	23.417
21.5245	165	12.08	12.0123	12.08	11.755	12.08	11.7976					21.5245	165	12.08	28.1234	12.08	19.9885	12.08	23.4962
21.5434	141	12.09	11.9627	12.09	11.7239	12.09	12.0134					21.5434	141	12.09	27.7908	12.09	20.0284	12.09	23.3903
21.5623	134	12.1	12.0152	12.1	11.8568	12.1	12.1911					21.5623	134	12.1	27.7996	12.1	20.2024	12.1	23.3229
21.5813	151	12.11	12.0589	12.11	11.7872	12.11	11.8417					21.5813	151	12.11	27.9194	12.11	20.2795	12.11	23.3287
21.6002	167	12.12	11.9935	12.12	11.7236	12.12	11.9477					21.6002	167	12.12	27.8671	12.12	20.1992	12.12	23.4416
21.6191	145	12.13	12.2737	12.13	11.6813	12.13	11.9908					21.6191	145	12.13	28.1345	12.13	20.0139	12.13	23.352
21.638	127	12.14	12.1533	12.14	11.6867	12.14	11.9734					21.638	127	12.14	28.1672	12.14	20.1106	12.14	23.4725
21.657	155	12.15	12.1464	12.15	12.0174	12.15	12.0253					21.657	155	12.15	28.3382	12.15	20.1907	12.15	23.4447
21.6759	166	12.16	12.1891	12.16	11.9806	12.16	12.1156					21.6759	166	12.16	27.9807	12.16	20.1453	12.16	23.3459
21.6948	137	12.17	12.2854	12.17	11.7549	12.17	11.9458					21.6948	137	12.17	27.9544	12.17	19.9863	12.17	23.4758
21.7137	154	12.18	11.8873	12.18	11.595	12.18	12.1205					21.7137	154	12.18	27.9017	12.18	20.0035	12.18	23.3657
21.7327	118	12.19	12.0242	12.19	11.4983	12.19	12.0898					21.7327	118	12.19	27.734	12.19	20.1632	12.19	23.5253
21.7516	144	12.2	12.1508	12.2	11.4586	12.2	12.0553					21.7516	144	12.2	27.8384	12.2	19.9447	12.2	23.6274
21.7705	152	12.21	12.0275	12.21	11.6408	12.21	11.8644					21.7705	152	12.21	27.9939	12.21	19.9315	12.21	23.5379
21.7894	159	12.22	11.9789	12.22	11.5487	12.22	12.0794					21.7894	159	12.22	28.139	12.22	19.8503	12.22	23.5257
21.8084	138	12.23	11.9558	12.23	11.5007	12.23	11.9675					21.8084	138	12.23	27.6993	12.23	20.0586	12.23	23.539
21.8273	162	12.24	12.032	12.24	11.6207	12.24	11.8919					21.8273	162	12.24	27.8691	12.24	20.0538	12.24	23.4814
21.8462	153	12.25	12.1772	12.25	11.6104	12.25	11.6741					21.8462	153	12.25	28.0205	12.25	20.2239	12.25	23.5647
21.8652	140	12.26	12.1841	12.26	11.6625	12.26	11.7201					21.8652	140	12.26	28.0499	12.26	20.3392	12.26	23.5555
21.8841	151	12.27	12.1146	12.27	11.7026	12.27	11.7806					21.8841	151	12.27	27.9514	12.27	20.2018	12.27	23.5571
21.903	124	12.28	12.1367	12.28	11.812	12.28	12.0122					21.903	124	12.28	28.1754	12.28	20.0592	12.28	23.5072
21.9219	153	12.29	11.9761	12.29	11.6873	12.29	11.9867					21.9219	153	12.29	28.0661	12.29	20.0927	12.29	23.4762
21.9409	127	12.3	11.976	12.3	11.5634	12.3	12.0507					21.9409	127	12.3	28.0571	12.3	20.1736	12.3	23.6028
21.9598	131	12.31	12.0402	12.31	11.7926	12.31	11.7916					21.9598	131	12.31	28.1019	12.31	20.2576	12.31	23.6997
21.9787	132	12.32	12.0497	12.32	11.7089	12.32	11.8362					21.9787	132	12.32	28.3205	12.32	20.1659	12.32	23.4208
21.9976	138	12.33	12.2248	12.33	11.6859	12.33	11.7491					21.9976	138	12.33	28.5696	12.33	20.2544	12.33	23.3647
22.0166	115	12.34	12.0708	12.34	11.6895	12.34	11.5571					22.0166	115	12.34	28.0696	12.34	20.1588	12.34	23.4765
22.0355	121	12.35	11.9621	12.35	11.657	12.35	11.6907					22.0355	121	12.35	27.7953	12.35	20.1261	12.35	23.5268
22.0544	139	12.36	11.7381	12.36	11.5169	12.36	12.0029					22.0544	139	12.36	27.8581	12.36	20.4005	12.36	23.6037
22.0733	134	12.37	11.7607	12.37	11.309	12.37	11.8831					22.0733	134	12.37	28.155	12.37	20.2475	12.37	23.668
22.0923	140	12.38	12.0365	12.38	11.6286	12.38	11.7727					22.0923	140	12.38	28.2729	12.38	20.2577	12.38	23.6812
22.1112	118	12.39	11.8606	12.39	11.9229	12.39	11.7199					22.1112	118	12.39	28.2408	12.39	20.306	12.39	23.7838
22.1301	161	12.4	11.757	12.4	11.8104	12.4	11.7678					22.1301	161	12.4	28.1448	12.4	20.3308	12.4	23.771
22.1491	153	12.41	11.7666	12.41	11.8342	12.41	11.8738					22.1491	153	12.41	27.8004	12.41	20.4183	12.41	23.7123
22.168	132	12.42	11.8927	12.42	11.6682	12.42	11.9691					22.168	132	12.42	27.7114	12.42	20.3951	12.42	23.6022
22.1869	148	12.43	12.057	12.43	11.9118	12.43	11.7601					22.1869	148	12.43	27.8601	12.43	20.3372	12.43	23.4733
22.2058	142	12.44	12.0592	12.44	11.5568	12.44	11.6902					22.2058	142	12.44	28.0027	12.44	20.5173	12.44	23.561
22.2248	150	12.45	12.0042	12.45	11.482	12.45	11.7242					22.2248	150	12.45	27.8518	12.45	20.5809	12.45	23.6649
22.2437	139	12.46	11.71	12.46	11.5839	12.46	11.9984					22.2437	139	12.46	27.7738	12.46	20.3924	12.46	23.617
22.2626	144	12.47	11.8102	12.47	11.4673	12.47	11.9635					22.2626	144	12.47	27.6809	12.47	20.4736	12.47	23.5738
22.2815	157	12.48	11.8476	12.48	11.5244	12.48	12.0126					22.2815	157	12.48	27.9609	12.48	20.6395	12.48	23.6682
22.3005	134	12.49	11.7944	12.49	11.506	12.49	11.8949					22.3005	134	12.49	28.1123	12.49	20.6226	12.49	23.7905
22.3194	126	12.5	12.0149	12.5	11.4806	12.5	11.7533					22.3194	126	12.5	28.0396	12.5	20.5945	12.5	23.7325
22.3383	147	12.51	12.0947	12.51	11.4417	12.51	11.6532					22.3383	147	12.51	27.8313	12.51	20.2382	12.51	23.7542
22.3572	130	12.52	12.2181	12.52	11.3123	12.52	11.5308					22.3572	130	12.52	27.9463	12.52	20.376	12.52	23.8394
22.3762	147	12.53	11.8845	12.53	11.4094	12.53	11.7679					22.3762	147	12.53	28.1474	12.53	20.4398	12.53	23.7387
22.3951	128	12.54	11.7346	12.54	11.5407	12.54	11.9989					22.3951	128	12.54	27.9448	12.54	20.2822	12.54	23.7897
22.414	139	12.55	11.5204	12.55	11.4413	12.55	11.8866					22.414	139	12.55	27.9674	12.55	20.4626	12.55	23.7375
22.433	138	12.56	11.7312	12.56	11.5053	12.56	11.5963					22.433	138	12.56	27.9233	12.56	20.6024	12.56	23.8457
22.4519	130	12.57	11.8451	12.57	11.4259	12.57	11.7385					22.4519	130	12.57	27.8927	12.57	20.7033	12.57	23.8235
22.4708	136	12.58	11.6304	12.58	11.3817	12.58	11.7855					22.4708	136	12.58	27.8254	12.58	20.7971	12.58	23.8079
22.4897	127	12.59	11.8218	12.59	11.5306	12.59	11.7413					22.4897	127	12.59	27.7664	12.59	20.4153	12.59	23.7727
22.5087	136	12.6	11.7794	12.6	11.4589	12.6	11.7365					22.5087	136	12.6	27.8996	12.6	20.2692	12.6	23.5973
22.5276	122	12.61	11.5918	12.61	11.4334	12.61	11.792					22.5276	122	12.61	27.8773	12.61	20.3835	12.61	23.6293
22.5465	116	12.62	11.5528	12.62	11.406	12.62	11.7958					22.5465	116	12.62	28.0658	12.62	20.4902	12.62	23.6909
22.5654	124	12.63	11.2374	12.63	11.3263	12.63	11.7518					22.5654	124	12.63	28.0579	12.63	20.3241	12.63	23.7238
22.5844	136	12.64	11.7449	12.64	11.331	12.64	11.5804					22.5844	136	12.64	27.7919	12.64	20.5973	12.64	23.6864
22.6033	133	12.65	11.7446	12.65	11.301	12.65	11.8044					22.6033	133	12.65	27.896	12.65	20.4876	12.65	23.859
22.6222	134	12.66	11.7609	12.66	11.2863	12.66	11.8176					22.6222	134	12.66	27.9474	12.66	20.6294	12.66	23.725
22.6411	140	12.67	11.4925	12.67	11.374	12.67	11.6285					22.6411	140	12.67	27.9624	12.67	20.6326	12.67	23.7043
22.6601	166	12.68	11.2694	12.68	11.4691	12.68	11.6638					22.6601	166	12.68	27.9752	12.68	20.4881	12.68	23.7908
22.679	133	12.69	11.4624	12.69	11.4104	12.69	11.6194					22.679	133	12.69	27.8941	12.69	20.5306	12.69	23.767
22.6979	143	12.7	11.8039	12.7	11.4394	12.7	11.8377					22.6979	143	12.7	27.7362	12.7	20.518	12.7	23.7729
22.7169	136	12.71	11.957	12.71	11.6405	12.71	11.6221					22.7169	136	12.71	27.7551	12.71	20.5295	12.71	23.6969
22.7358	151	12.72	11.6019	12.72	11.4489	12.72	11.9385					22.7358	151	12.72	27.9125	12.72	20.5983	12.72	23.8115
22.7547	139	12.73	11.7236	12.73	11.2753	12.73	12.0015					22.7547	139	12.73	27.9404	12.73	20.4341	12.73	23.7671
22.7736	147	12.74	11.5167	12.74	11.2673	12.74	11.799					22.7736	147	12.74	28.1487	12.74	20.4993	12.74	23.8094
22.7926	136	12.75	11.4424	12.75	11.1567	12.75	11.7943					22.7926	136	12.75	28.0833	12.75	20.6724	12.75	23.6567
22.8115	123	12.76	11.46	12.76	11.4137	12.76	11.7501					22.8115	123	12.76	28.0299	12.76	20.5004	12.76	23.5356
22.8304	127	12.77	11.6378	12.77	11.4786	12.77	11.737					22.8304	127	12.77	27.8398	12.77	20.4867	12.77	23.7009
22.8493	145	12.78	11.6371	12.78	11.4337	12.78	11.8668					22.8493	145	12.78	27.8301	12.78	20.5113	12.78	23.8156
22.8683	131	12.79	11.6263	12.79	11.4085	12.79	11.6948					22.8683	131	12.79	28.0972	12.79	20.4732	12.79	23.7543
22.8872	149	12.8	11.5264	12.8	11.5552	12.8	11.5562					22.8872	149	12.8	28.0272	12.8	20.5662	12.8	23.7273
22.9061	107	12.81	11.4172	12.81	11.6445	12.81	11.754					22.9061	107	12.81	28.128	12.81	20.6543	12.81	23.8185
22.925	145	12.82	11.5144	12.82	11.4862	12.82	11.6286					22.925	145	12.82	28.3308	12.82	20.867	12.82	23.8758
22.944	131	12.83	11.9805	12.83	11.5521	12.83	11.6034					22.944	131	12.83	28.1289	12.83	20.8149	12.83	23.8873
22.9629	140	12.84	12.0942	12.84	11.3883	12.84	11.678					22.9629	140	12.84	27.9322	12.84	20.7209	12.84	23.8401
22.9818	114	12.85	11.9376	12.85	11.4883	12.85	11.8971					22.9818	114	12.85	28.0339	12.85	20.5732	12.85	23.6392
23.0008	131	12.86	11.5871	12.86	11.4928	12.86	11.652					23.0008	131	12.86	27.9955	12.86	20.7075	12.86	23.6802
23.0197	108	12.87	11.6569	12.87	11.327	12.87	11.8674					23.0197	108	12.87	27.7322	12.87	20.8053	12.87	23.738
23.0386	121	12.88	11.6181	12.88	11.5853	12.88	11.9468					23.0386	121	12.88	27.6164	12.88	20.7511	12.88	23.7047
23.0575	129	12.89	11.6374	12.89	11.5449	12.89	11.902					23.0575	129	12.89	27.8435	12.89	20.5657	12.89	23.7157
23.0765	117	12.9	11.8002	12.9	11.4458	12.9	11.7918					23.0765	117	12.9	28.012	12.9	20.5676	12.9	23.8557
23.0954	109	12.91	11.9167	12.91	11.4609	12.91	11.5092					23.0954	109	12.91	27.8783	12.91	20.621	12.91	23.9323
23.1143	123	12.92	12.1145	12.92	11.4453	12.92	11.5532					23.1143	123	12.92	27.8949	12.92	20.5275	12.92	23.8251
23.1332	129	12.93	11.8846	12.93	11.4537	12.93	11.8534					23.1332	129	12.93	27.9905	12.93	20.4854	12.93	23.8064
23.1522	118	12.94	11.6767	12.94	11.2809	12.94	11.7549					23.1522	118	12.94	27.7494	12.94	20.5356	12.94	23.8507
23.1711	134	12.95	11.5739	12.95	11.3281	12.95	11.4645					23.1711	134	12.95	27.6752	12.95	20.6755	12.95	23.8432
23.19	146	12.96	11.7706	12.96	11.4063	12.96	11.5236					23.19	146	12.96	27.6762	12.96	20.8034	12.96	23.8243
23.2089	126	12.97	11.7386	12.97	11.4609	12.97	11.6159					23.2089	126	12.97	27.741	12.97	20.9673	12.97	23.7774
23.2279	148	12.98	11.7098	12.98	11.7505	12.98	11.624					23.2279	148	12.98	27.7422	12.98	20.9457	12.98	23.7868
23.2468	118	12.99	11.5378	12.99	11.7902	12.99	11.6748					23.2468	118	12.99	27.965	12.99	21.0532	12.99	23.887
23.2657	118	13	11.6483	13	11.5544	13	11.5914					23.2657	118	13	28.1312	13	20.9917	13	23.7986
23.2847	114	13.01	11.841	13.01	11.4903	13.01	11.469					23.2847	114	13.01	27.972	13.01	20.9476	13.01	23.7232
23.3036	153	13.02	11.9562	13.02	11.5679	13.02	11.6194					23.3036	153	13.02	27.7761	13.02	20.8621	13.02	23.7836
23.3225	116	13.03	12.0039	13.03	11.3427	13.03	11.7828					23.3225	116	13.03	27.8331	13.03	20.6359	13.03	23.7205
23.3414	135	13.04	12.041	13.04	11.3698	13.04	12.0058					23.3414	135	13.04	27.8787	13.04	20.8624	13.04	23.653
23.3604	145	13.05	11.8754	13.05	11.2652	13.05	11.7198					23.3604	145	13.05	27.962	13.05	20.7516	13.05	23.7679
23.3793	108	13.06	11.7996	13.06	10.9541	13.06	11.6922					23.3793	108	13.06	27.8133	13.06	20.7324	13.06	23.8929
23.3982	139	13.07	11.5672	13.07	10.9366	13.07	11.908					23.3982	139	13.07	27.8658	13.07	20.889	13.07	23.6927
23.4171	114	13.08	11.5344	13.08	11.0374	13.08	11.6278					23.4171	114	13.08	27.8267	13.08	20.8598	13.08	23.7056
23.4361	142	13.09	11.6134	13.09	11.1768	13.09	11.6524					23.4361	142	13.09	27.771	13.09	20.9809	13.09	23.6858
23.455	100	13.1	11.7067	13.1	11.154	13.1	11.6516					23.455	100	13.1	27.5267	13.1	20.9798	13.1	23.6636
23.4739	117	13.11	11.8932	13.11	11.2548	13.11	11.6815					23.4739	117	13.11	27.4412	13.11	20.9109	13.11	23.5749
23.4928	136	13.12	12.0669	13.12	11.5671	13.12	11.8967					23.4928	136	13.12	27.5836	13.12	21.112	13.12	23.7206
23.5118	128	13.13	11.6904	13.13	11.5516	13.13	11.9102					23.5118	128	13.13	27.6658	13.13	21.2292	13.13	23.7383
23.5307	125	13.14	11.6216	13.14	11.6386	13.14	11.9113					23.5307	125	13.14	27.9102	13.14	21.0807	13.14	23.6803
23.5496	122	13.15	11.6612	13.15	11.3546	13.15	11.7961					23.5496	122	13.15	28.1437	13.15	20.8785	13.15	23.6948
23.5686	108	13.16	11.6997	13.16	11.1726	13.16	11.7232					23.5686	108	13.16	28.0006	13.16	20.8125	13.16	23.7238
23.5875	152	13.17	11.7561	13.17	11.2516	13.17	11.8418					23.5875	152	13.17	27.9215	13.17	20.7341	13.17	23.7432
23.6064	112	13.18	11.7218	13.18	11.3292	13.18	11.7028					23.6064	112	13.18	27.8003	13.18	20.5481	13.18	23.7865
23.6253	126	13.19	11.6576	13.19	11.5392	13.19	11.5647					23.6253	126	13.19	27.6338	13.19	20.6394	13.19	23.6973
23.6443	124	13.2	11.6923	13.2	11.4953	13.2	11.6345					23.6443	124	13.2	27.7893	13.2	20.9234	13.2	23.7505
23.6632	111	13.21	11.7349	13.21	11.5649	13.21	11.5625					23.6632	111	13.21	27.962	13.21	21.158	13.21	23.6088
23.6821	125	13.22	11.551	13.22	11.5569	13.22	11.7513					23.6821	125	13.22	27.6443	13.22	21.1732	13.22	23.6463
23.701	137	13.23	11.494	13.23	11.6785	13.23	11.8987					23.701	137	13.23	27.5739	13.23	21.2481	13.23	23.7407
23.72	124	13.24	11.4992	13.24	11.5025	13.24	11.5243					23.72	124	13.24	27.4984	13.24	21.1059	13.24	23.7233
23.7389	118	13.25	11.7617	13.25	11.4827	13.25	11.6486					23.7389	118	13.25	27.5876	13.25	21.0529	13.25	23.7561
23.7578	116	13.26	11.6148	13.26	11.6107	13.26	11.6974					23.7578	116	13.26	27.3779	13.26	21.0163	13.26	23.6318
23.7768	106	13.27	11.6884	13.27	11.3151	13.27	11.714					23.7768	106	13.27	27.5859	13.27	20.9074	13.27	23.7751
23.7957	125	13.28	11.6578	13.28	11.3909	13.28	11.6272					23.7957	125	13.28	27.637	13.28	20.8771	13.28	23.727
23.8146	125	13.29	11.7013	13.29	11.4227	13.29	11.5985					23.8146	125	13.29	27.6693	13.29	20.9275	13.29	23.8337
23.8335	147	13.3	12.0182	13.3	11.4713	13.3	11.4875					23.8335	147	13.3	27.8087	13.3	21.0118	13.3	23.7246
23.8525	110	13.31	11.8667	13.31	11.5588	13.31	11.4454					23.8525	110	13.31	27.9314	13.31	21.1892	13.31	23.899
23.8714	113	13.32	11.8573	13.32	11.5732	13.32	11.5534					23.8714	113	13.32	27.9867	13.32	21.2911	13.32	23.8732
23.8903	111	13.33	11.5365	13.33	11.6312	13.33	11.568					23.8903	111	13.33	27.9173	13.33	21.1962	13.33	23.7923
23.9092	119	13.34	11.5314	13.34	11.6316	13.34	11.7075					23.9092	119	13.34	27.9233	13.34	21.2305	13.34	23.7382
23.9282	129	13.35	11.4441	13.35	11.5853	13.35	11.6636					23.9282	129	13.35	27.9355	13.35	21.2952	13.35	23.5591
23.9471	136	13.36	11.6968	13.36	11.4835	13.36	11.6648					23.9471	136	13.36	28.0511	13.36	21.1857	13.36	23.6943
23.966	117	13.37	11.6443	13.37	11.4993	13.37	11.6386					23.966	117	13.37	28.0967	13.37	21.0146	13.37	23.7095
23.9849	114	13.38	11.8863	13.38	11.2792	13.38	11.719					23.9849	114	13.38	28.0247	13.38	20.9462	13.38	23.6711
24.0039	127	13.39	11.575	13.39	11.3051	13.39	11.6563					24.0039	127	13.39	28.053	13.39	21.1536	13.39	23.7914
24.0228	124	13.4	11.6234	13.4	11.2355	13.4	11.684					24.0228	124	13.4	28.0547	13.4	21.2372	13.4	23.771
24.0417	124	13.41	11.5442	13.41	11.2249	13.41	12.1104					24.0417	124	13.41	27.8345	13.41	21.2362	13.41	23.7625
24.0607	143	13.42	11.8418	13.42	11.3213	13.42	11.9058					24.0607	143	13.42	27.6587	13.42	21.1469	13.42	23.7896
24.0796	114	13.43	12.0374	13.43	11.3927	13.43	11.7528					24.0796	114	13.43	27.7599	13.43	21.1044	13.43	23.7169
24.0985	113	13.44	11.888	13.44	11.4022	13.44	11.5717					24.0985	113	13.44	27.603	13.44	21.0811	13.44	23.6379
24.1174	132	13.45	11.5601	13.45	11.3424	13.45	11.6316					24.1174	132	13.45	27.6932	13.45	21.0844	13.45	23.744
24.1364	109	13.46	11.6735	13.46	11.4541	13.46	11.5962					24.1364	109	13.46	27.8475	13.46	21.3012	13.46	23.8599
24.1553	124	13.47	11.9861	13.47	11.5713	13.47	11.8723					24.1553	124	13.47	28.28	13.47	21.296	13.47	23.7958
24.1742	114	13.48	12.0235	13.48	11.3978	13.48	12.0069					24.1742	114	13.48	28.1483	13.48	21.3156	13.48	23.7355
24.1931	133	13.49	12.0441	13.49	11.4177	13.49	11.9426					24.1931	133	13.49	28.1922	13.49	21.1979	13.49	23.7993
24.2121	129	13.5	11.7177	13.5	11.4128	13.5	11.785					24.2121	129	13.5	28.1316	13.5	21.2156	13.5	23.8272
24.231	111	13.51	11.8362	13.51	11.5417	13.51	11.7079					24.231	111	13.51	28.0877	13.51	21.3218	13.51	23.8256
24.2499	124	13.52	11.9998	13.52	11.3145	13.52	11.7689					24.2499	124	13.52	28.1165	13.52	21.2618	13.52	23.6898
24.2688	101	13.53	12.1203	13.53	11.5412	13.53	11.6376					24.2688	101	13.53	27.8308	13.53	21.3982	13.53	23.7689
24.2878	100	13.54	11.7996	13.54	11.306	13.54	11.8866					24.2878	100	13.54	27.9813	13.54	21.3516	13.54	23.9175
24.3067	122	13.55	12.0411	13.55	11.2575	13.55	12.0028					24.3067	122	13.55	28.3707	13.55	21.2864	13.55	23.8508
24.3256	118	13.56	11.8011	13.56	11.4721	13.56	11.8342					24.3256	118	13.56	28.3939	13.56	21.3564	13.56	23.8127
24.3446	111	13.57	11.7045	13.57	11.43	13.57	11.8131					24.3446	111	13.57	28.1755	13.57	21.4334	13.57	23.8944
24.3635	107	13.58	11.6648	13.58	11.4966	13.58	11.7331					24.3635	107	13.58	27.8933	13.58	21.591	13.58	23.9411
24.3824	120	13.59	11.5093	13.59	11.57	13.59	11.6459					24.3824	120	13.59	27.7162	13.59	21.5642	13.59	23.7189
24.4013	145	13.6	11.9001	13.6	11.6737	13.6	11.7364					24.4013	145	13.6	27.7567	13.6	21.4784	13.6	23.8314
24.4203	123	13.61	12.1141	13.61	11.6149	13.61	11.7303					24.4203	123	13.61	27.665	13.61	21.4676	13.61	23.7972
24.4392	109	13.62	12.0889	13.62	11.6469	13.62	11.9599					24.4392	109	13.62	27.6741	13.62	21.4035	13.62	23.8166
24.4581	80	13.63	11.8733	13.63	11.5198	13.63	11.9337					24.4581	80	13.63	27.4609	13.63	21.4545	13.63	23.63
24.477	135	13.64	12.0186	13.64	11.4669	13.64	11.6652					24.477	135	13.64	27.6246	13.64	21.5257	13.64	23.744
24.496	104	13.65	12.0106	13.65	11.8497	13.65	11.5745					24.496	104	13.65	27.8896	13.65	21.7229	13.65	23.8611
24.5149	127	13.66	12.1092	13.66	11.85	13.66	11.8241					24.5149	127	13.66	28.4576	13.66	21.7682	13.66	23.8434
24.5338	129	13.67	11.8679	13.67	11.7182	13.67	11.8965					24.5338	129	13.67	28.3276	13.67	21.9312	13.67	23.9067
24.5527	114	13.68	11.8049	13.68	11.5564	13.68	11.9756					24.5527	114	13.68	28.2532	13.68	21.7513	13.68	24.0054
24.5717	124	13.69	11.8962	13.69	11.6249	13.69	12.0494					24.5717	124	13.69	28.2457	13.69	21.6205	13.69	24.1642
24.5906	140	13.7	11.7786	13.7	11.5386	13.7	11.9904					24.5906	140	13.7	28.6346	13.7	21.479	13.7	24.1156
24.6095	106	13.71	11.823	13.71	11.528	13.71	11.4776					24.6095	106	13.71	28.6817	13.71	21.6283	13.71	23.8896
24.6285	108	13.72	11.7286	13.72	11.7599	13.72	11.6609					24.6285	108	13.72	28.3496	13.72	21.6479	13.72	23.8792
24.6474	128	13.73	11.7181	13.73	11.9916	13.73	11.9292					24.6474	128	13.73	28.2771	13.73	21.725	13.73	23.8317
24.6663	124	13.74	11.7493	13.74	11.7026	13.74	11.879					24.6663	124	13.74	28.0016	13.74	21.3707	13.74	23.7896
24.6852	103	13.75	11.6838	13.75	11.7962	13.75	12.03					24.6852	103	13.75	28.0441	13.75	21.4807	13.75	23.7047
24.7042	131	13.76	11.4831	13.76	11.8935	13.76	11.944					24.7042	131	13.76	27.9838	13.76	21.5889	13.76	23.7944
24.7231	134	13.77	11.7744	13.77	11.8109	13.77	11.8851					24.7231	134	13.77	28.2317	13.77	21.7249	13.77	23.8939
24.742	113	13.78	11.9606	13.78	11.8413	13.78	11.955					24.742	113	13.78	28.1279	13.78	21.8129	13.78	23.9109
24.7609	106	13.79	11.5721	13.79	11.8142	13.79	11.9488					24.7609	106	13.79	28.3639	13.79	21.71	13.79	23.9095
24.7799	120	13.8	11.5705	13.8	11.8963	13.8	12.0396					24.7799	120	13.8	28.4671	13.8	21.6147	13.8	23.9846
24.7988	135	13.81	12.0119	13.81	12.0547	13.81	11.9091					24.7988	135	13.81	28.2617	13.81	21.7592	13.81	24.0592
24.8177	131	13.82	12.2667	13.82	11.8046	13.82	11.9798					24.8177	131	13.82	28.1418	13.82	21.9415	13.82	24.1469
24.8366	146	13.83	12.3567	13.83	11.8853	13.83	11.9099					24.8366	146	13.83	28.2913	13.83	21.9718	13.83	23.9542
24.8556	137	13.84	12.1845	13.84	11.715	13.84	11.8071					24.8556	137	13.84	28.4851	13.84	21.8807	13.84	23.8519
24.8745	130	13.85	12.0433	13.85	11.754	13.85	11.8196					24.8745	130	13.85	28.1958	13.85	21.9685	13.85	23.9262
24.8934	133	13.86	11.7717	13.86	11.9925	13.86	11.8344					24.8934	133	13.86	28.2264	13.86	21.9802	13.86	23.8933
24.9124	146	13.87	11.9562	13.87	11.6992	13.87	11.8164					24.9124	146	13.87	28.1182	13.87	21.8667	13.87	23.9821
24.9313	160	13.88	12.2523	13.88	11.693	13.88	11.6881					24.9313	160	13.88	28.3057	13.88	21.7988	13.88	24.1308
24.9502	136	13.89	12.1668	13.89	11.8453	13.89	11.7246					24.9502	136	13.89	28.2023	13.89	21.9157	13.89	24.0613
24.9691	131	13.9	11.9784	13.9	11.7923	13.9	12.0039					24.9691	131	13.9	28.4263	13.9	21.9509	13.9	24.2795
24.9881	135	13.91	11.8911	13.91	11.6494	13.91	11.9655					24.9881	135	13.91	28.1661	13.91	21.9279	13.91	24.314
25.007	157	13.92	11.8768	13.92	12.111	13.92	11.9185					25.007	157	13.92	27.9859	13.92	21.8356	13.92	24.2322
25.0259	116	13.93	12.0013	13.93	12.2331	13.93	12.048					25.0259	116	13.93	28.0103	13.93	22.0235	13.93	24.1462
25.0448	156	13.94	12.3239	13.94	12.2011	13.94	12.3157					25.0448	156	13.94	28.2281	13.94	22.33	13.94	24.1226
25.0638	144	13.95	12.3173	13.95	12.0232	13.95	12.3765					25.0638	144	13.95	28.1907	13.95	22.0726	13.95	24.1626
25.0827	160	13.96	12.0206	13.96	11.7952	13.96	12.2115					25.0827	160	13.96	27.8251	13.96	21.9924	13.96	24.1307
25.1016	131	13.97	11.8824	13.97	11.88	13.97	12.0283					25.1016	131	13.97	28.1473	13.97	21.9903	13.97	24.2746
25.1205	138	13.98	11.8906	13.98	12.0864	13.98	11.7746					25.1205	138	13.98	28.1378	13.98	22.1736	13.98	24.3983
25.1395	144	13.99	12.1111	13.99	11.8727	13.99	11.855					25.1395	144	13.99	28.2181	13.99	21.9593	13.99	24.4973
25.1584	156	14	12.1515	14	12.3918	14	12.0831					25.1584	156	14	28.5586	14	21.8216	14	24.4316
25.1773	143	14.01	12.2324	14.01	12.4567	14.01	12.0765					25.1773	143	14.01	28.5051	14.01	21.8645	14.01	24.2909
25.1963	122	14.02	12.4125	14.02	11.981	14.02	12.0318					25.1963	122	14.02	28.3318	14.02	21.9607	14.02	24.3505
25.2152	142	14.03	12.4547	14.03	11.8616	14.03	12.5862					25.2152	142	14.03	28.3313	14.03	22.1662	14.03	24.2601
25.2341	157	14.04	12.6065	14.04	12.194	14.04	12.6929					25.2341	157	14.04	28.1342	14.04	22.1537	14.04	24.0541
25.253	143	14.05	12.4255	14.05	11.9519	14.05	12.3425					25.253	143	14.05	28.1464	14.05	22.1668	14.05	24.0433
25.272	135	14.06	12.4748	14.06	12.0333	14.06	12.5393					25.272	135	14.06	28.0763	14.06	22.1258	14.06	24.1626
25.2909	129	14.07	12.3379	14.07	11.8654	14.07	12.1177					25.2909	129	14.07	28.1908	14.07	22.7045	14.07	24.2125
25.3098	154	14.08	12.4238	14.08	11.8765	14.08	12.0491					25.3098	154	14.08	28.1996	14.08	22.4457	14.08	24.2905
25.3287	136	14.09	12.2771	14.09	11.7656	14.09	12.1725					25.3287	136	14.09	28.5359	14.09	22.1172	14.09	24.2517
25.3477	142	14.1	11.7083	14.1	11.7013	14.1	12.5204					25.3477	142	14.1	28.3992	14.1	22.008	14.1	24.3533
25.3666	130	14.11	11.7513	14.11	11.8158	14.11	12.3769					25.3666	130	14.11	28.705	14.11	22.327	14.11	24.4268
25.3855	132	14.12	11.928	14.12	12.0929	14.12	12.2991					25.3855	132	14.12	28.5526	14.12	22.5084	14.12	24.4993
25.4044	134	14.13	12.2745	14.13	12.0469	14.13	12.3528					25.4044	134	14.13	28.5454	14.13	22.4934	14.13	24.5432
25.4234	135	14.14	12.0808	14.14	11.7962	14.14	12.3886					25.4234	135	14.14	28.4959	14.14	22.7941	14.14	24.4961
25.4423	132	14.15	11.5951	14.15	12.0996	14.15	12.1628					25.4423	132	14.15	28.5682	14.15	22.6272	14.15	24.567
25.4612	142	14.16	11.5915	14.16	12.2569	14.16	12.3117					25.4612	142	14.16	28.6324	14.16	22.437	14.16	24.5881
25.4802	142	14.17	12.0768	14.17	11.8489	14.17	12.401					25.4802	142	14.17	28.8705	14.17	22.4573	14.17	24.4969
25.4991	139	14.18	12.4428	14.18	11.7678	14.18	12.3333					25.4991	139	14.18	28.5387	14.18	22.622	14.18	24.3516
25.518	161	14.19	12.3503	14.19	12.2945	14.19	12.2167					25.518	161	14.19	28.2864	14.19	22.5793	14.19	24.3781
25.5369	157	14.2	12.3994	14.2	11.9799	14.2	12.3842					25.5369	157	14.2	28.3781	14.2	22.7681	14.2	24.5467
25.5559	146	14.21	12.4203	14.21	12.0686	14.21	12.4199					25.5559	146	14.21	28.2627	14.21	22.5281	14.21	24.5783
25.5748	138	14.22	12.2394	14.22	11.8954	14.22	12.5488					25.5748	138	14.22	28.1593	14.22	22.383	14.22	24.5377
25.5937	128	14.23	12.2861	14.23	12.0036	14.23	12.4539					25.5937	128	14.23	28.0694	14.23	22.5213	14.23	24.7105
25.6126	148	14.24	12.4259	14.24	12.0593	14.24	12.2462					25.6126	148	14.24	28.4787	14.24	22.5665	14.24	24.8206
25.6316	131	14.25	12.3669	14.25	11.9876	14.25	12.0681					25.6316	131	14.25	28.8699	14.25	22.9644	14.25	24.9274
25.6505	122	14.26	12.3678	14.26	11.9347	14.26	12.349					25.6505	122	14.26	28.7389	14.26	22.7018	14.26	24.7406
25.6694	139	14.27	12.2967	14.27	11.9441	14.27	12.7261					25.6694	139	14.27	29.0835	14.27	22.4425	14.27	24.4992
25.6883	124	14.28	12.4266	14.28	12.026	14.28	12.85					25.6883	124	14.28	28.7512	14.28	22.3561	14.28	24.4465
25.7073	131	14.29	12.6129	14.29	12.3434	14.29	12.1674					25.7073	131	14.29	28.8043	14.29	22.5063	14.29	24.4495
25.7262	143	14.3	12.3864	14.3	11.9354	14.3	12.0748					25.7262	143	14.3	28.8631	14.3	22.95	14.3	24.6111
25.7451	128	14.31	11.9558	14.31	11.9931	14.31	12.002					25.7451	128	14.31	28.9069	14.31	23.1629	14.31	24.7099
25.7641	134	14.32	12.0288	14.32	11.7344	14.32	12.3989					25.7641	134	14.32	29.1964	14.32	23.0412	14.32	24.8642
25.783	125	14.33	11.8832	14.33	11.6286	14.33	12.3701					25.783	125	14.33	29.2566	14.33	22.6349	14.33	24.7853
25.8019	149	14.34	12.1759	14.34	11.898	14.34	12.2549					25.8019	149	14.34	28.8805	14.34	22.8428	14.34	24.8314
25.8208	127	14.35	12.4245	14.35	12.0775	14.35	12.0236					25.8208	127	14.35	29.0095	14.35	22.8878	14.35	24.6913
25.8398	121	14.36	11.8815	14.36	12.1172	14.36	12.1231					25.8398	121	14.36	28.7334	14.36	22.6222	14.36	24.6991
25.8587	113	14.37	12.1531	14.37	12.3706	14.37	12.2777					25.8587	113	14.37	29.3307	14.37	22.63	14.37	24.7892
25.8776	147	14.38	12.2305	14.38	12.1039	14.38	12.4758					25.8776	147	14.38	29.151	14.38	23.1163	14.38	24.7845
25.8965	134	14.39	12.594	14.39	12.0202	14.39	12.5151					25.8965	134	14.39	29.1319	14.39	23.3434	14.39	24.7542
25.9155	138	14.4	12.4659	14.4	12.5174	14.4	12.3995					25.9155	138	14.4	29.24	14.4	23.0963	14.4	24.7443
25.9344	135	14.41	12.2022	14.41	12.3493	14.41	12.3753					25.9344	135	14.41	28.6348	14.41	22.6511	14.41	24.6213
25.9533	117	14.42	11.731	14.42	12.3053	14.42	12.4813					25.9533	117	14.42	28.7935	14.42	22.723	14.42	24.8435
25.9722	114	14.43	11.7049	14.43	12.1065	14.43	12.6434					25.9722	114	14.43	28.9976	14.43	22.8171	14.43	24.8727
25.9912	108	14.44	11.9429	14.44	12.0672	14.44	12.6893					25.9912	108	14.44	29.2532	14.44	23.0157	14.44	24.9546
26.0101	117	14.45	12.5101	14.45	11.5143	14.45	12.1061					26.0101	117	14.45	29.7994	14.45	23.2094	14.45	24.9296
26.029	127	14.46	12.356	14.46	11.5633	14.46	12.2147					26.029	127	14.46	29.466	14.46	23.4222	14.46	24.8409
26.048	106	14.47	12.5586	14.47	11.9043	14.47	12.0307					26.048	106	14.47	29.4944	14.47	23.2562	14.47	24.8166
26.0669	116	14.48	12.4538	14.48	12.3366	14.48	12.278					26.0669	116	14.48	29.3272	14.48	23.3527	14.48	24.9639
26.0858	123	14.49	12.2365	14.49	12.4631	14.49	12.2174					26.0858	123	14.49	28.8979	14.49	23.2101	14.49	25.0092
26.1047	105	14.5	12.158	14.5	12.2297	14.5	12.3739					26.1047	105	14.5	28.7652	14.5	23.3655	14.5	25.0175
26.1237	110	14.51	12.0778	14.51	12.4515	14.51	12.4391					26.1237	110	14.51	29.1259	14.51	23.4632	14.51	25.2587
26.1426	102	14.52	11.9639	14.52	12.3187	14.52	12.6274					26.1426	102	14.52	29.1653	14.52	23.5731	14.52	25.2409
26.1615	101	14.53	12.122	14.53	12.0837	14.53	12.6774					26.1615	101	14.53	29.4488	14.53	23.6012	14.53	25.1208
26.1804	133	14.54	12.0552	14.54	12.194	14.54	12.6412					26.1804	133	14.54	28.9443	14.54	23.5007	14.54	25.2092
26.1994	106	14.55	12.0384	14.55	12.2083	14.55	12.4513					26.1994	106	14.55	29.0983	14.55	23.3774	14.55	25.0917
26.2183	115	14.56	12.0166	14.56	12.4426	14.56	12.0146					26.2183	115	14.56	29.4506	14.56	23.5751	14.56	24.9793
26.2372	121	14.57	11.8824	14.57	11.9934	14.57	12.3235					26.2372	121	14.57	29.3198	14.57	23.4236	14.57	24.9538
26.2562	110	14.58	12.1073	14.58	11.6418	14.58	12.2687					26.2562	110	14.58	29.1408	14.58	23.5483	14.58	25.2249
26.2751	105	14.59	12.0905	14.59	11.8223	14.59	12.1842					26.2751	105	14.59	29.1112	14.59	24.0869	14.59	25.2391
26.294	96	14.6	12.1676	14.6	12.0224	14.6	12.3295					26.294	96	14.6	29.1613	14.6	23.886	14.6	25.3535
26.3129	103	14.61	12.4181	14.61	12.0755	14.61	12.3993					26.3129	103	14.61	29.4161	14.61	23.4687	14.61	25.1298
26.3319	108	14.62	12.4054	14.62	11.9857	14.62	12.6212					26.3319	108	14.62	29.3043	14.62	23.465	14.62	25.1603
26.3508	117	14.63	12.6075	14.63	11.9209	14.63	12.6125					26.3508	117	14.63	29.247	14.63	23.5554	14.63	25.2207
26.3697	104	14.64	12.1109	14.64	12.3422	14.64	12.402					26.3697	104	14.64	29.4466	14.64	23.8361	14.64	25.4777
26.3886	114	14.65	11.9633	14.65	12.1132	14.65	12.4487					26.3886	114	14.65	29.7872	14.65	23.9374	14.65	25.2257
26.4076	107	14.66	12.0213	14.66	11.9774	14.66	12.2006					26.4076	107	14.66	29.8835	14.66	23.7728	14.66	25.1291
26.4265	85	14.67	12.0442	14.67	11.939	14.67	12.3923					26.4265	85	14.67	29.818	14.67	23.6648	14.67	25.2748
26.4454	104	14.68	12.1842	14.68	11.8253	14.68	12.5292					26.4454	104	14.68	29.9657	14.68	23.5986	14.68	25.3707
26.4643	99	14.69	12.4066	14.69	11.9314	14.69	12.6358					26.4643	99	14.69	29.962	14.69	24.3188	14.69	25.4205
26.4833	87	14.7	12.562	14.7	11.754	14.7	12.7988					26.4833	87	14.7	29.8382	14.7	23.9967	14.7	25.4917
26.5022	106	14.71	12.4971	14.71	11.7048	14.71	12.5216					26.5022	106	14.71	30.0924	14.71	23.8483	14.71	25.1968
26.5211	95	14.72	12.2937	14.72	11.98	14.72	12.373					26.5211	95	14.72	29.7759	14.72	24.0285	14.72	25.1515
26.5401	89	14.73	12.1326	14.73	12.2508	14.73	12.7315					26.5401	89	14.73	29.529	14.73	24.2908	14.73	25.2661
26.559	86	14.74	12.0596	14.74	12.5419	14.74	12.6921					26.559	86	14.74	29.9292	14.74	24.2486	14.74	25.4498
26.5779	100	14.75	11.9361	14.75	12.5192	14.75	12.9293					26.5779	100	14.75	29.8046	14.75	24.0621	14.75	25.4154
26.5968	89	14.76	12.101	14.76	12.5786	14.76	12.8186					26.5968	89	14.76	29.9153	14.76	24.3596	14.76	25.6158
26.6158	82	14.77	12.1445	14.77	11.9569	14.77	12.5426					26.6158	82	14.77	29.6811	14.77	24.3441	14.77	25.66
26.6347	91	14.78	11.8864	14.78	11.9875	14.78	12.4912					26.6347	91	14.78	30.0714	14.78	24.1094	14.78	25.5873
26.6536	78	14.79	12.0587	14.79	12.217	14.79	12.9398					26.6536	78	14.79	30.3509	14.79	24.3877	14.79	25.6582
26.6725	109	14.8	12.3514	14.8	11.987	14.8	12.9048					26.6725	109	14.8	30.3755	14.8	24.8939	14.8	25.9271
26.6915	69	14.81	12.731	14.81	11.6981	14.81	12.9921					26.6915	69	14.81	29.8294	14.81	25.1523	14.81	25.5501
26.7104	84	14.82	12.4517	14.82	11.7802	14.82	13.0892					26.7104	84	14.82	29.5176	14.82	24.5742	14.82	25.762
26.7293	80	14.83	12.4009	14.83	12.1091	14.83	12.6904					26.7293	80	14.83	29.5637	14.83	24.5668	14.83	25.9196
26.7482	95	14.84	12.1263	14.84	12.8861	14.84	12.648					26.7482	95	14.84	29.4339	14.84	24.591	14.84	25.8772
26.7672	86	14.85	12.1962	14.85	12.5952	14.85	12.8245					26.7672	86	14.85	29.6609	14.85	24.5179	14.85	26.1444
26.7861	83	14.86	12.2667	14.86	12.2909	14.86	12.797					26.7861	83	14.86	30.0142	14.86	24.5644	14.86	25.8573
26.805	86	14.87	12.343	14.87	12.3113	14.87	12.9194					26.805	86	14.87	29.8711	14.87	25.0297	14.87	25.8056
26.824	89	14.88	12.5167	14.88	12.3158	14.88	12.5336					26.824	89	14.88	30.8544	14.88	24.8712	14.88	25.6921
26.8429	103	14.89	12.2969	14.89	12.0271	14.89	12.2533					26.8429	103	14.89	30.8166	14.89	24.8714	14.89	25.5815
26.8618	81	14.9	12.4632	14.9	12.4761	14.9	12.5713					26.8618	81	14.9	30.7728	14.9	25.2565	14.9	25.6457
26.8807	96	14.91	12.7324	14.91	12.3362	14.91	12.2979					26.8807	96	14.91	30.112	14.91	25.1332	14.91	25.6483
26.8997	92	14.92	12.9871	14.92	11.9075	14.92	12.6171					26.8997	92	14.92	29.7424	14.92	25.187	14.92	26.0558
26.9186	86	14.93	13.3284	14.93	11.9108	14.93	12.8971					26.9186	86	14.93	29.7441	14.93	25.1708	14.93	26.1573
26.9375	100	14.94	12.8888	14.94	12.1835	14.94	12.7505					26.9375	100	14.94	29.906	14.94	25.3839	14.94	26.073
26.9564	84	14.95	12.851	14.95	12.028	14.95	12.8703					26.9564	84	14.95	30.5746	14.95	25.3492	14.95	25.886
26.9754	87	14.96	12.6053	14.96	11.8349	14.96	13.2439					26.9754	87	14.96	30.4198	14.96	25.4257	14.96	25.713
26.9943	91	14.97	12.7119	14.97	11.8464	14.97	12.8113					26.9943	91	14.97	30.2625	14.97	25.2339	14.97	26.1145
27.0132	75	14.98	12.6724	14.98	12.6373	14.98	12.4052					27.0132	75	14.98	30.1567	14.98	25.3238	14.98	26.0667
27.0321	75	14.99	12.6381	14.99	12.6667	14.99	12.7095					27.0321	75	14.99	31.1964	14.99	25.4226	14.99	26.1967
27.0511	76	15	12.6106	15	12.1294	15	12.4885					27.0511	76	15	31.7721	15	25.6866	15	26.0852
27.07	95	15.01	12.6311	15.01	11.7476	15.01	12.8677					27.07	95	15.01	31.3121	15.01	25.4497	15.01	25.8439
27.0889	76	15.02	12.8724	15.02	11.7645	15.02	13.1407					27.0889	76	15.02	30.9775	15.02	25.5061	15.02	25.9813
27.1079	78	15.03	12.4884	15.03	12.2539	15.03	13.3965					27.1079	78	15.03	31.1241	15.03	25.8499	15.03	25.7496
27.1268	87	15.04	12.5088	15.04	12.4967	15.04	13.6724					27.1268	87	15.04	30.5965	15.04	25.5846	15.04	25.8764
27.1457	90	15.05	12.0124	15.05	12.4291	15.05	13.2171					27.1457	90	15.05	30.3715	15.05	25.3774	15.05	26.0318
27.1646	81	15.06	12.4435	15.06	12.2377	15.06	12.8573					27.1646	81	15.06	29.9488	15.06	25.6024	15.06	26.0191
27.1836	76	15.07	12.6708	15.07	12.2456	15.07	13.0603					27.1836	76	15.07	30.0953	15.07	25.8766	15.07	26.0687
27.2025	83	15.08	12.6458	15.08	12.5216	15.08	13.3959					27.2025	83	15.08	30.9747	15.08	26.2351	15.08	26.267
27.2214	67	15.09	12.4924	15.09	12.5276	15.09	13.3642					27.2214	67	15.09	30.3564	15.09	26.4966	15.09	26.1913
27.2403	85	15.1	12.1322	15.1	12.062	15.1	12.9045					27.2403	85	15.1	30.3072	15.1	26.5977	15.1	26.0832
27.2593	93	15.11	12.8095	15.11	11.7121	15.11	13.3112					27.2593	93	15.11	30.9212	15.11	26.4032	15.11	26.0584
27.2782	87	15.12	12.5614	15.12	12.1689	15.12	13.4578					27.2782	87	15.12	31.3877	15.12	26.2926	15.12	26.047
27.2971	81	15.13	12.8626	15.13	12.3719	15.13	13.2996					27.2971	81	15.13	30.8202	15.13	26.0468	15.13	25.9832
27.316	89	15.14	12.7527	15.14	12.5862	15.14	13.5549					27.316	89	15.14	30.4539	15.14	26.3051	15.14	26.0538
27.335	73	15.15	12.4104	15.15	12.59	15.15	13.186					27.335	73	15.15	30.4742	15.15	26.1909	15.15	26.3171
27.3539	94	15.16	12.3293	15.16	12.3006	15.16	13.0779					27.3539	94	15.16	31.0144	15.16	26.2908	15.16	26.4809
27.3728	83	15.17	12.3936	15.17	12.9944	15.17	12.9776					27.3728	83	15.17	31.3247	15.17	26.0111	15.17	26.5214
27.3918	93	15.18	13.1212	15.18	13.0281	15.18	13.3567					27.3918	93	15.18	31.1779	15.18	26.7513	15.18	26.6412
27.4107	86	15.19	13.8663	15.19	13.5867	15.19	14.0855					27.4107	86	15.19	30.9556	15.19	26.6523	15.19	26.2686
27.4296	67	15.2	13.7613	15.2	12.7749	15.2	13.8051					27.4296	67	15.2	31.5318	15.2	26.7088	15.2	26.5661
27.4485	76	15.21	12.9641	15.21	12.7755	15.21	13.6821					27.4485	76	15.21	31.9098	15.21	26.7487	15.21	26.6368
27.4675	70	15.22	13.0349	15.22	13.2637	15.22	13.853					27.4675	70	15.22	31.4751	15.22	26.7708	15.22	26.5015
27.4864	86	15.23	13.0747	15.23	12.864	15.23	13.694					27.4864	86	15.23	31.5199	15.23	26.9521	15.23	26.5961
27.5053	76	15.24	12.9267	15.24	12.4801	15.24	13.5437					27.5053	76	15.24	31.846	15.24	26.675	15.24	26.5002
27.5242	65	15.25	12.8034	15.25	12.158	15.25	13.5712					27.5242	65	15.25	31.3383	15.25	26.9085	15.25	26.7488
27.5432	67	15.26	13.0335	15.26	12.8008	15.26	13.4376					27.5432	67	15.26	31.3699	15.26	26.8567	15.26	26.7816
27.5621	66	15.27	13.0714	15.27	12.8556	15.27	13.2824					27.5621	66	15.27	31.1722	15.27	26.6928	15.27	26.6184
27.581	62	15.28	12.4885	15.28	13.5536	15.28	13.4913					27.581	62	15.28	31.2965	15.28	26.6402	15.28	26.8739
27.5999	79	15.29	13.2622	15.29	12.77	15.29	13.7328					27.5999	79	15.29	31.0199	15.29	27.2181	15.29	26.9289
27.6189	68	15.3	12.6965	15.3	12.8629	15.3	13.7113					27.6189	68	15.3	30.9605	15.3	27.415	15.3	26.8802
27.6378	84	15.31	13.3812	15.31	13.2465	15.31	14.4783					27.6378	84	15.31	31.8894	15.31	27.4735	15.31	26.9446
27.6567	77	15.32	13.0334	15.32	12.6362	15.32	14.0545					27.6567	77	15.32	31.7387	15.32	27.3124	15.32	26.9297
27.6757	63	15.33	13.1554	15.33	12.2843	15.33	14.2972					27.6757	63	15.33	32.4707	15.33	27.211	15.33	26.9206
27.6946	54	15.34	13.9389	15.34	12.719	15.34	14.1326					27.6946	54	15.34	32.403	15.34	27.5091	15.34	26.9338
27.7135	67	15.35	13.3037	15.35	12.8961	15.35	13.4915					27.7135	67	15.35	32.2943	15.35	27.605	15.35	26.7059
27.7324	77	15.36	13.1578	15.36	13.1379	15.36	13.7816					27.7324	77	15.36	31.4449	15.36	27.7461	15.36	26.6212
27.7514	81	15.37	13.2184	15.37	13.4063	15.37	14.0965					27.7514	81	15.37	31.5909	15.37	27.7113	15.37	26.837
27.7703	77	15.38	13.6826	15.38	13.1653	15.38	14.1065					27.7703	77	15.38	31.6282	15.38	27.9031	15.38	26.9023
27.7892	68	15.39	13.6189	15.39	12.9566	15.39	14.4944					27.7892	68	15.39	31.8433	15.39	27.5915	15.39	26.8057
27.8081	72	15.4	14.1552	15.4	12.4447	15.4	14.8159					27.8081	72	15.4	32.0498	15.4	28.0166	15.4	26.7741
27.8271	66	15.41	13.8042	15.41	13.2761	15.41	14.5697					27.8271	66	15.41	32.5229	15.41	28.0384	15.41	26.8479
27.846	75	15.42	12.8493	15.42	13.2688	15.42	14.328					27.846	75	15.42	32.5798	15.42	28.2536	15.42	27.0633
27.8649	81	15.43	13.5616	15.43	12.6545	15.43	14.1069					27.8649	81	15.43	32.1705	15.43	27.9984	15.43	26.7341
27.8838	75	15.44	13.7801	15.44	12.7074	15.44	14.121					27.8838	75	15.44	32.4733	15.44	27.9302	15.44	27.1645
27.9028	63	15.45	13.5504	15.45	12.6921	15.45	14.5071					27.9028	63	15.45	31.9585	15.45	27.7745	15.45	27.3388
27.9217	66	15.46	13.5854	15.46	12.5597	15.46	14.2427					27.9217	66	15.46	32.6314	15.46	27.6193	15.46	27.1613
27.9406	66	15.47	13.4401	15.47	12.4324	15.47	14.4043					27.9406	66	15.47	32.773	15.47	27.8571	15.47	27.257
27.9596	74	15.48	13.6886	15.48	13.0458	15.48	14.4837					27.9596	74	15.48	32.1747	15.48	27.9485	15.48	27.4615
27.9785	77	15.49	14.0717	15.49	13.1316	15.49	14.7912					27.9785	77	15.49	32.5695	15.49	27.7913	15.49	27.8268
27.9974	54	15.5	14.3312	15.5	12.781	15.5	15.0689					27.9974	54	15.5	32.84	15.5	27.9335	15.5	27.5077
28.0163	65	15.51	13.9917	15.51	13.2646	15.51	15.4416					28.0163	65	15.51	32.3366	15.51	28.1877	15.51	27.2438
28.0353	68	15.52	14.2823	15.52	12.9929	15.52	15.3896					28.0353	68	15.52	32.744	15.52	27.9677	15.52	27.3058
28.0542	65	15.53	14.2912	15.53	13.6664	15.53	15.4291					28.0542	65	15.53	33.1165	15.53	27.7619	15.53	27.3791
28.0731	67	15.54	13.8255	15.54	14.0242	15.54	15.4871					28.0731	67	15.54	32.8004	15.54	27.4096	15.54	27.6517
28.092	78	15.55	14.1716	15.55	13.723	15.55	14.8124					28.092	78	15.55	32.1412	15.55	28.1358	15.55	27.9625
28.111	63	15.56	14.4677	15.56	13.9239	15.56	14.5728					28.111	63	15.56	32.1943	15.56	28.7246	15.56	28.0307
28.1299	60	15.57	14.1968	15.57	13.9547	15.57	14.8611					28.1299	60	15.57	31.8491	15.57	28.1377	15.57	27.9091
28.1488	69	15.58	14.6027	15.58	14.2096	15.58	14.9665					28.1488	69	15.58	32.2524	15.58	28.303	15.58	27.9862
28.1677	73	15.59	14.6675	15.59	14.1315	15.59	14.3437					28.1677	73	15.59	32.5853	15.59	28.2166	15.59	27.8736
28.1867	74	15.6	14.1828	15.6	13.705	15.6	15.2733					28.1867	74	15.6	32.7928	15.6	28.6234	15.6	27.5958
28.2056	59	15.61	14.3942	15.61	12.8865	15.61	15.2187					28.2056	59	15.61	33.1807	15.61	29.0117	15.61	27.8624
28.2245	64	15.62	14.2784	15.62	13.0653	15.62	15.1265					28.2245	64	15.62	33.1327	15.62	28.8533	15.62	28.0065
28.2435	60	15.63	14.7381	15.63	13.259	15.63	15.0519					28.2435	60	15.63	33.1735	15.63	29.3548	15.63	28.5171
28.2624	56	15.64	14.6792	15.64	14.2732	15.64	16.1353					28.2624	56	15.64	32.9557	15.64	29.4804	15.64	28.3218
28.2813	78	15.65	14.0731	15.65	13.9628	15.65	15.6425					28.2813	78	15.65	32.5521	15.65	29.361	15.65	28.0716
28.3002	55	15.66	14.3087	15.66	13.9416	15.66	15.8287					28.3002	55	15.66	32.7411	15.66	29.3011	15.66	28.032
28.3192	67	15.67	13.0703	15.67	13.7396	15.67	15.2368					28.3192	67	15.67	33.2245	15.67	28.8047	15.67	28.1215
28.3381	58	15.68	14.4898	15.68	14.5771	15.68	16.1684					28.3381	58	15.68	33.0851	15.68	28.7815	15.68	28.1489
28.357	65	15.69	14.6394	15.69	14.7317	15.69	17.341					28.357	65	15.69	33.5776	15.69	28.9269	15.69	28.3668
28.3759	63	15.7	14.9361	15.7	14.0691	15.7	15.9485					28.3759	63	15.7	33.2779	15.7	29.2303	15.7	28.5491
28.3949	67	15.71	15.4333	15.71	14.5032	15.71	16.1062					28.3949	67	15.71	32.8419	15.71	29.0662	15.71	28.6744
28.4138	63	15.72	15.623	15.72	13.6255	15.72	17.1304					28.4138	63	15.72	33.2727	15.72	29.0721	15.72	28.5639
28.4327	83	15.73	14.3379	15.73	15.0842	15.73	17.062					28.4327	83	15.73	33.4489	15.73	29.6654	15.73	28.5101
28.4517	61	15.74	15.1955	15.74	14.7528	15.74	17.5564					28.4517	61	15.74	33.8734	15.74	29.3053	15.74	28.2703
28.4706	53	15.75	15.1863	15.75	15.1839	15.75	18.4818					28.4706	53	15.75	33.3111	15.75	29.4886	15.75	28.8957
28.4895	62	15.76	15.9933	15.76	14.4342	15.76	16.273					28.4895	62	15.76	33.5579	15.76	29.027	15.76	28.7565
28.5084	58	15.77	14.2045	15.77	13.93	15.77	15.7465					28.5084	58	15.77	34.3113	15.77	29.5001	15.77	28.6425
28.5274	67	15.78	15.5626	15.78	14.1275	15.78	13.7611					28.5274	67	15.78	34.0515	15.78	29.6233	15.78	28.6726
28.5463	68	15.79	16.1866	15.79	13.8142	15.79	14.8388					28.5463	68	15.79	33.6792	15.79	30.4854	15.79	29.1191
28.5652	59	15.8	16.0535	15.8	14.7428	15.8	14.8761					28.5652	59	15.8	33.754	15.8	29.7083	15.8	29.0368
28.5841	59	15.81	16.114	15.81	14.6184	15.81	15.8614					28.5841	59	15.81	34.1147	15.81	29.7714	15.81	29.1871
28.6031	71	15.82	15.4667	15.82	14.8853	15.82	16.0156					28.6031	71	15.82	34.6754	15.82	29.1726	15.82	29.0523
28.622	59	15.83	15.7096	15.83	14.2727	15.83	16.5134					28.622	59	15.83	33.7663	15.83	29.5012	15.83	29.1222
28.6409	69	15.84	16.0827	15.84	13.982	15.84	16.8627					28.6409	69	15.84	33.6124	15.84	29.5645	15.84	29.2442
28.6598	53	15.85	16.3977	15.85	14.6278	15.85	17.4599					28.6598	53	15.85	33.2546	15.85	30.136	15.85	29.838
28.6788	63	15.86	14.7162	15.86	15.9636	15.86	17.9288					28.6788	63	15.86	33.1874	15.86	30.3812	15.86	29.6955
28.6977	60	15.87	14.8079	15.87	15.2505	15.87	18.1726					28.6977	60	15.87	33.5055	15.87	31.1254	15.87	29.8305
28.7166	59	15.88	16.2438	15.88	14.6726	15.88	16.9969					28.7166	59	15.88	33.3281	15.88	30.3801	15.88	29.4635
28.7356	78	15.89	15.6945	15.89	12.6122	15.89	15.3343					28.7356	78	15.89	33.6874	15.89	30.0555	15.89	29.6246
28.7545	64	15.9	16.4702	15.9	14.5515	15.9	15.9598					28.7545	64	15.9	33.6215	15.9	30.4357	15.9	29.3749
28.7734	68	15.91	15.2688	15.91	15.91	15.91	15.4617					28.7734	68	15.91	33.6295	15.91	30.7434	15.91	29.5898
28.7923	70	15.92	18.0618	15.92	17.7967	15.92	17.0819					28.7923	70	15.92	33.439	15.92	30.6679	15.92	29.5141
28.8113	74	15.93	17.1354	15.93	18.0824	15.93	20.8886					28.8113	74	15.93	34.7415	15.93	30.756	15.93	29.7398
28.8302	60											28.8302	60	15.94	33.494	15.94	30.8972	15.94	29.7449
28.8491	53											28.8491	53	15.95	33.2102	15.95	30.3674	15.95	29.9334
28.868	66											28.868	66	15.96	33.9027	15.96	31.3796	15.96	29.8906
28.887	66											28.887	66	15.97	34.1402	15.97	31.2924	15.97	29.8871
28.9059	75											28.9059	75	15.98	33.6369	15.98	31.0784	15.98	30.2137
28.9248	69											28.9248	69	15.99	34.1213	15.99	30.0793	15.99	30.3889
28.9437	61											28.9437	61	16	33.8191	16	30.2721	16	30.3761
28.9627	50											28.9627	50	16.01	33.9149	16.01	30.4374	16.01	30.2635
28.9816	69											28.9816	69	16.02	35.5358	16.02	31.0679	16.02	30.3374
29.0005	57											29.0005	57	16.03	35.1979	16.03	30.9508	16.03	30.2218
29.0195	56											29.0195	56	16.04	35.0001	16.04	31.0393	16.04	30.6689
29.0384	46											29.0384	46	16.05	34.9494	16.05	30.9262	16.05	30.6782
29.0573	58											29.0573	58	16.06	35.3841	16.06	31.4366	16.06	30.689
29.0762	55											29.0762	55	16.07	35.0591	16.07	32.0187	16.07	31.0045
29.0952	51											29.0952	51	16.08	34.5998	16.08	31.8432	16.08	30.994
29.1141	46											29.1141	46	16.09	35.1645	16.09	32.1279	16.09	31.2133
29.133	57											29.133	57	16.1	35.0104	16.1	32.1484	16.1	31.1753
29.1519	78											29.1519	78	16.11	35.6883	16.11	32.2916	16.11	30.8637
29.1709	63											29.1709	63	16.12	35.9417	16.12	32.0694	16.12	31.2981
29.1898	60											29.1898	60	16.13	34.652	16.13	32.8368	16.13	31.2382
29.2087	52											29.2087	52	16.14	34.8022	16.14	32.5213	16.14	30.9983
29.2276	57											29.2276	57	16.15	35.3445	16.15	32.5269	16.15	31.1155
29.2466	63											29.2466	63	16.16	34.9492	16.16	32.6723	16.16	31.3331
29.2655	51											29.2655	51	16.17	34.8177	16.17	32.8623	16.17	32.5667
29.2844	71											29.2844	71	16.18	35.0613	16.18	32.8014	16.18	32.5842
29.3034	54											29.3034	54	16.19	34.9872	16.19	33.1869	16.19	32.9894
29.3223	56											29.3223	56	16.2	35.1363	16.2	33.1352	16.2	32.3668
29.3412	68											29.3412	68	16.21	35.5	16.21	32.0099	16.21	32.457
29.3601	51											29.3601	51	16.22	35.8713	16.22	31.8046	16.22	32.5536
29.3791	44											29.3791	44	16.23	35.4944	16.23	31.7711	16.23	32.4714
29.398	59											29.398	59	16.24	35.7496	16.24	31.8362	16.24	33.1686
29.4169	62											29.4169	62	16.25	35.9463	16.25	32.0943	16.25	32.5079
29.4358	52											29.4358	52	16.26	35.26	16.26	32.495	16.26	31.6328
29.4548	59											29.4548	59	16.27	35.8996	16.27	32.915	16.27	31.8306
29.4737	57											29.4737	57	16.28	35.588	16.28	33.0833	16.28	32.4482
29.4926	45											29.4926	45	16.29	35.9431	16.29	31.879	16.29	32.1474
29.5115	66											29.5115	66	16.3	37.2709	16.3	31.6027	16.3	33.0693
29.5305	57											29.5305	57	16.31	36.4616	16.31	31.0725	16.31	33.3181
29.5494	57											29.5494	57	16.32	35.8369	16.32	32.7372	16.32	32.7508
29.5683	59											29.5683	59	16.33	35.8298	16.33	33.6636	16.33	33.4875
29.5873	63											29.5873	63	16.34	36.3285	16.34	33.2735	16.34	33.6983
29.6062	56											29.6062	56	16.35	36.1522	16.35	33.0515	16.35	32.9846
29.6251	47											29.6251	47	16.36	37.0923	16.36	31.8723	16.36	33.26
29.644	53											29.644	53	16.37	36.8493	16.37	31.6057	16.37	34.3172
29.663	61											29.663	61	16.38	37.0154	16.38	32.0614	16.38	34.0709
29.6819	57											29.6819	57	16.39	36.5964	16.39	33.4315	16.39	34.1635
29.7008	52											29.7008	52	16.4	36.0099	16.4	33.0612	16.4	33.3325
29.7197	38											29.7197	38	16.41	36.0731	16.41	34.2355	16.41	33.7334
29.7387	59											29.7387	59	16.42	33.9216	16.42	34.4369	16.42	34.5213
29.7576	52											29.7576	52	16.43	34.8951	16.43	33.7828	16.43	33.7703
29.7765	46											29.7765	46	16.44	35.2492	16.44	34.3382	16.44	34.4696
29.7954	67											29.7954	67	16.45	37.4834	16.45	33.7393	16.45	35.3128
29.8144	67											29.8144	67	16.46	35.6052	16.46	34.5111	16.46	35.4088
29.8333	47											29.8333	47	16.47	35.3267	16.47	35.0593	16.47	35.0281
29.8522	56											29.8522	56	16.48	35.2521	16.48	34.0784	16.48	34.2638
29.8712	41											29.8712	41	16.49	35.1355	16.49	35.3733	16.49	34.9533
29.8901	59											29.8901	59	16.5	35.1751	16.5	33.7263	16.5	34.1575
29.909	48											29.909	48	16.51	35.2176	16.51	34.8445	16.51	34.7367
29.9279	70											29.9279	70	16.52	35.0464	16.52	33.6328	16.52	34.9499
29.9469	50											29.9469	50	16.53	36.6287	16.53	32.2004	16.53	35.1058
29.9658	46											29.9658	46	16.54	37.5124	16.54	31.8791	16.54	35.0346
29.9847	52											29.9847	52	16.55	36.2744	16.55	32.8821	16.55	33.3627
30.0036	50											30.0036	50	16.56	36.8395	16.56	33.742	16.56	33.6099
														16.57	37.3592	16.57	34.595	16.57	33.7452
														16.58	35.7687	16.58	31.0365	16.58	33.7285
														16.59	32.397	16.59	31.1851	16.59	33.2356
														16.6	34.1134	16.6	32.7971	16.6	33.4282
														16.61	32.9212	16.61	30.4667	16.61	33.9858
														16.62	34.316	16.62	29.7548	16.62	31.6543
														16.63	26.1396	16.63	29.4197	16.63	30.2823
														16.64	31.0623	16.64	37.7368	16.64	33.5391

## Sheet: Fig.3a
figure 3a		error bar			error bar
COF-V-60%	-1.8	0.3	COF-V-60%	-1.5	0.3
COF-Cys-30%	-1.4	0.2	COF-Cys-30%	-1.2	0.2
COF-Cys-60%	2.5	0.3	COF-Cys-60%	2.8	0.2
COF-Cys-80%	2.2	0.4	COF-Cys-80%	2.4	0.3

## Sheet: Fig. 3b
	figure 3b		error bar		error bar
pH	3.8	-1.8	0.1	-1.7	0.1
pH	7.1	2.5	0.4	2.8	0.3
pH	8.9	2.7	0.2	2.9	0.4

## Sheet: Fig.4c
figure 4c	K+		Na+
0	0	0	0	0	0	0	0
0.002	0	0.002	0	0.002	0	0.002	0
0.004	0	0.004	0	0.004	0	0.004	0
0.006	0	0.006	0	0.006	0	0.006	0
0.008	0	0.008	0	0.008	0	0.008	0
0.01	0	0.01	0	0.01	0	0.01	0
0.012	0	0.012	0	0.012	0	0.012	0
0.014	0	0.014	0	0.014	0	0.014	0
0.016	0	0.016	0	0.016	0	0.016	0
0.018	0	0.018	0	0.018	0	0.018	0
0.02	0	0.02	0	0.02	0	0.02	0
0.022	0	0.022	0	0.022	0	0.022	0
0.024	0	0.024	0	0.024	0	0.024	0
0.026	0	0.026	0	0.026	0	0.026	0
0.028	0	0.028	0	0.028	0	0.028	0
0.03	0	0.03	0	0.03	0	0.03	0
0.032	0	0.032	0	0.032	0	0.032	0
0.034	0	0.034	0	0.034	0	0.034	0
0.036	0	0.036	0	0.036	0	0.036	0
0.038	0	0.038	0	0.038	0	0.038	0
0.04	0	0.04	0	0.04	0	0.04	0
0.042	0	0.042	0	0.042	0	0.042	0
0.044	0	0.044	0	0.044	0	0.044	0
0.046	0	0.046	0	0.046	0	0.046	0
0.048	0	0.048	0	0.048	0	0.048	0
0.05	0	0.05	0	0.05	0	0.05	0
0.052	0	0.052	0	0.052	0	0.052	0
0.054	0	0.054	0	0.054	0	0.054	0
0.056	0	0.056	0	0.056	0	0.056	0
0.058	0	0.058	0	0.058	0	0.058	0
0.06	0	0.06	0	0.06	0	0.06	0
0.062	0	0.062	0	0.062	0	0.062	0
0.064	0	0.064	0	0.064	0	0.064	0
0.066	0	0.066	0	0.066	0	0.066	0
0.068	0	0.068	0	0.068	0	0.068	0
0.07	0	0.07	0	0.07	0	0.07	0
0.072	0	0.072	0	0.072	0	0.072	0
0.074	0	0.074	0	0.074	0	0.074	0
0.076	0	0.076	0	0.076	0	0.076	0
0.078	0	0.078	0	0.078	0	0.078	0
0.08	0	0.08	0	0.08	0	0.08	0
0.082	0	0.082	0	0.082	0	0.082	0
0.084	0	0.084	0	0.084	0	0.084	0
0.086	0	0.086	0	0.086	0	0.086	0
0.088	0	0.088	0	0.088	0	0.088	0
0.09	0	0.09	0	0.09	0	0.09	0
0.092	0	0.092	0	0.092	0	0.092	0
0.094	0	0.094	0	0.094	0	0.094	0
0.096	0	0.096	0	0.096	0	0.096	0
0.098	0	0.098	0	0.098	0	0.098	0
0.1	0	0.1	0	0.1	0	0.1	0
0.102	0	0.102	0	0.102	0	0.102	0
0.104	0	0.104	0	0.104	0	0.104	0
0.106	0	0.106	0	0.106	0	0.106	0
0.108	0	0.108	0	0.108	0	0.108	0
0.11	0	0.11	0	0.11	0	0.11	0
0.112	0	0.112	0	0.112	0	0.112	0
0.114	0	0.114	0	0.114	0	0.114	0
0.116	0	0.116	0	0.116	0	0.116	0
0.118	0	0.118	0	0.118	0	0.118	0
0.12	0	0.12	0	0.12	0	0.12	0
0.122	0	0.122	0	0.122	0	0.122	0
0.124	0	0.124	0	0.124	0	0.124	0
0.126	0	0.126	0	0.126	0	0.126	0
0.128	0	0.128	0	0.128	0	0.128	0
0.13	0	0.13	0	0.13	0	0.13	0
0.132	0	0.132	0	0.132	0	0.132	0
0.134	0	0.134	0	0.134	0	0.134	0
0.136	0	0.136	0	0.136	0	0.136	0
0.138	0	0.138	0	0.138	0	0.138	0
0.14	0	0.14	0	0.14	0	0.14	0
0.142	0	0.142	0	0.142	0	0.142	0
0.144	0	0.144	0	0.144	0	0.144	0
0.146	0	0.146	0	0.146	0	0.146	0
0.148	0	0.148	0	0.148	0	0.148	0
0.15	0	0.15	0	0.15	0	0.15	0
0.152	0	0.152	0	0.152	0	0.152	0
0.154	0	0.154	0	0.154	0	0.154	0
0.156	0	0.156	0	0.156	0	0.156	0
0.158	0	0.158	0	0.158	0	0.158	0
0.16	0	0.16	0	0.16	0	0.16	0
0.162	0	0.162	0	0.162	0	0.162	0
0.164	0	0.164	0	0.164	0	0.164	0
0.166	0	0.166	0	0.166	0	0.166	0
0.168	0	0.168	0	0.168	0	0.168	0
0.17	0	0.17	0	0.17	0	0.17	0
0.172	0	0.172	0	0.172	0	0.172	0
0.174	0	0.174	0	0.174	0	0.174	0
0.176	0	0.176	0	0.176	0	0.176	0
0.178	0	0.178	0	0.178	0	0.178	0
0.18	0	0.18	0	0.18	0	0.18	0
0.182	0	0.182	0	0.182	0	0.182	0
0.184	0	0.184	0	0.184	0	0.184	0
0.186	0	0.186	0	0.186	0	0.186	0
0.188	0	0.188	0	0.188	0	0.188	0
0.19	0	0.19	0	0.19	0	0.19	0
0.192	0	0.192	0	0.192	0	0.192	0
0.194	0	0.194	0	0.194	0	0.194	0
0.196	0	0.196	0	0.196	0	0.196	0
0.198	0	0.198	0	0.198	0	0.198	0
0.2	0	0.2	0	0.2	0	0.2	0
0.202	0	0.202	0	0.202	0	0.202	0
0.204	0	0.204	0.00753	0.204	0	0.204	7.53116e-06
0.206	0	0.206	0.02954	0.206	0	0.206	4.46048e-05
0.208	0	0.208	0.11591	0.208	0	0.208	0.000190056
0.21	0	0.21	0.25585	0.21	0	0.21	0.000561815
0.212	0	0.212	0.95537	0.212	0	0.212	0.00177
0.214	0	0.214	2.97022	0.214	0	0.214	0.0057
0.216	0	0.216	5.81073	0.216	0	0.216	0.01448
0.218	0	0.218	12.3325	0.218	0	0.218	0.03262
0.22	0	0.22	20.8189	0.22	0	0.22	0.06577
0.222	0	0.222	29.7877	0.222	0	0.222	0.11638
0.224	0	0.224	41.7507	0.224	0	0.224	0.18792
0.226	0	0.226	52.5267	0.226	0	0.226	0.2822
0.228	0	0.228	60.5805	0.228	0	0.228	0.3953
0.23	0	0.23	68.0044	0.23	0	0.23	0.52389
0.232	0	0.232	70.4233	0.232	0	0.232	0.66232
0.234	0.0229	0.234	71.5315	0.234	2.28956e-05	0.234	0.80427
0.236	0.03939	0.236	69.6769	0.236	8.51821e-05	0.236	0.94548
0.238	0.1328	0.238	65.8279	0.238	0.000257369	0.238	1.08098
0.24	0.38089	0.24	60.79	0.24	0.000771055	0.24	1.2076
0.242	0.63685	0.242	54.4751	0.242	0.00179	0.242	1.32287
0.244	1.38979	0.244	47.8847	0.244	0.00382	0.244	1.42523
0.246	2.3047	0.246	42.5825	0.246	0.00751	0.246	1.51569
0.248	3.66394	0.248	36.9757	0.248	0.01348	0.248	1.59525
0.25	4.78401	0.25	31.743	0.25	0.02193	0.25	1.66397
0.252	6.33705	0.252	27.4161	0.252	0.03305	0.252	1.72313
0.254	8.59862	0.254	23.09	0.254	0.04798	0.254	1.77364
0.256	10.134	0.256	20.268	0.256	0.06672	0.256	1.81699
0.258	11.0697	0.258	17.0496	0.258	0.08792	0.258	1.85431
0.26	12.546	0.26	14.4144	0.26	0.11154	0.26	1.88578
0.262	12.9122	0.262	12.4328	0.262	0.13699	0.262	1.91262
0.264	13.5448	0.264	10.4374	0.264	0.16345	0.264	1.93549
0.266	13.5899	0.266	9.19133	0.266	0.19059	0.266	1.95512
0.268	13.4794	0.268	7.64518	0.268	0.21765	0.268	1.97196
0.27	13.0698	0.27	6.96915	0.27	0.2442	0.27	1.98657
0.272	12.6837	0.272	5.88854	0.272	0.26996	0.272	1.99943
0.274	11.9187	0.274	5.14736	0.274	0.29456	0.274	2.01047
0.276	10.681	0.276	4.64103	0.276	0.31716	0.276	2.02026
0.278	10.3737	0.278	3.98646	0.278	0.33821	0.278	2.02888
0.28	9.42653	0.28	3.92972	0.28	0.35801	0.28	2.0368
0.282	8.54052	0.282	3.50764	0.282	0.37598	0.282	2.04424
0.284	7.96214	0.284	2.99212	0.284	0.39248	0.284	2.05074
0.286	6.73623	0.286	2.94662	0.286	0.40718	0.286	2.05667
0.288	6.29149	0.288	2.70931	0.288	0.42021	0.288	2.06233
0.29	5.79879	0.29	2.31802	0.29	0.4323	0.29	2.06736
0.292	5.55055	0.292	2.12465	0.292	0.44365	0.292	2.0718
0.294	4.64854	0.294	2.00518	0.294	0.45385	0.294	2.07593
0.296	4.4679	0.296	2.02468	0.296	0.46297	0.296	2.07996
0.298	3.92107	0.298	1.8423	0.298	0.47135	0.298	2.08383
0.3	3.57993	0.3	1.82827	0.3	0.47886	0.3	2.0875
0.302	3.45368	0.302	1.68045	0.302	0.48589	0.302	2.09101
0.304	3.45243	0.304	1.66178	0.304	0.49279	0.304	2.09435
0.306	2.96227	0.306	1.62674	0.306	0.49921	0.306	2.09764
0.308	2.88758	0.308	1.57594	0.308	0.50506	0.308	2.10084
0.31	2.68086	0.31	1.6046	0.31	0.51063	0.31	2.10402
0.312	2.43408	0.312	1.56155	0.312	0.51574	0.312	2.10719
0.314	2.21881	0.314	1.49086	0.314	0.5204	0.314	2.11024
0.316	1.94603	0.316	1.57252	0.316	0.52456	0.316	2.1133
0.318	1.97428	0.318	1.54037	0.318	0.52848	0.318	2.11642
0.32	1.96192	0.32	1.46915	0.32	0.53242	0.32	2.11942
0.322	1.78649	0.322	1.59605	0.322	0.53617	0.322	2.12249
0.324	1.71374	0.324	1.54356	0.324	0.53967	0.324	2.12563
0.326	1.73702	0.326	1.58957	0.326	0.54312	0.326	2.12876
0.328	1.67512	0.328	1.76834	0.328	0.54653	0.328	2.13212
0.33	1.49658	0.33	1.71243	0.33	0.5497	0.33	2.1356
0.332	1.47294	0.332	1.74876	0.332	0.55267	0.332	2.13906
0.334	1.53118	0.334	1.78685	0.334	0.55567	0.334	2.1426
0.336	1.47137	0.336	1.77119	0.336	0.55868	0.336	2.14616
0.338	1.49791	0.338	1.92588	0.338	0.56165	0.338	2.14985
0.34	1.44509	0.34	1.95751	0.34	0.56459	0.34	2.15374
0.342	1.46843	0.342	2.03115	0.342	0.5675	0.342	2.15773
0.344	1.53616	0.344	1.97317	0.344	0.57051	0.344	2.16173
0.346	1.47396	0.346	2.03422	0.346	0.57352	0.346	2.16574
0.348	1.47517	0.348	2.04195	0.348	0.57647	0.348	2.16981
0.35	1.56581	0.35	2.17986	0.35	0.57951	0.35	2.17404
0.352	1.47977	0.352	2.33474	0.352	0.58255	0.352	2.17855
0.354	1.52313	0.354	2.36848	0.354	0.58556	0.354	2.18325
0.356	1.55799	0.356	2.42601	0.356	0.58864	0.356	2.18805
0.358	1.52596	0.358	2.49436	0.358	0.59172	0.358	2.19297
0.36	1.50421	0.36	2.44978	0.36	0.59475	0.36	2.19791
0.362	1.66705	0.362	2.5783	0.362	0.59792	0.362	2.20294
0.364	1.67477	0.364	2.75816	0.364	0.60126	0.364	2.20828
0.366	1.68927	0.366	2.65324	0.366	0.60463	0.366	2.21369
0.368	1.74965	0.368	2.70548	0.368	0.60807	0.368	2.21905
0.37	1.87043	0.37	2.80222	0.37	0.61169	0.37	2.22455
0.372	1.82774	0.372	2.8288	0.372	0.61539	0.372	2.23019
0.374	1.81048	0.374	3.00028	0.374	0.61902	0.374	2.23601
0.376	1.90657	0.376	3.16136	0.376	0.62274	0.376	2.24218
0.378	2.1321	0.378	3.1148	0.378	0.62678	0.378	2.24845
0.38	1.98382	0.38	3.08643	0.38	0.63089	0.38	2.25465
0.382	2.05117	0.382	3.42792	0.382	0.63493	0.382	2.26117
0.384	2.09575	0.384	3.58574	0.384	0.63908	0.384	2.26818
0.386	2.1456	0.386	3.54655	0.386	0.64332	0.386	2.27531
0.388	2.28802	0.388	3.70996	0.388	0.64775	0.388	2.28257
0.39	2.13892	0.39	3.92959	0.39	0.65218	0.39	2.29021
0.392	2.11513	0.392	4.14867	0.392	0.65643	0.392	2.29829
0.394	2.44499	0.394	4.12277	0.394	0.66099	0.394	2.30656
0.396	2.53427	0.396	4.45496	0.396	0.66597	0.396	2.31514
0.398	2.54053	0.398	4.40833	0.398	0.67105	0.398	2.324
0.4	2.72086	0.4	4.50931	0.4	0.67631	0.4	2.33292
0.402	2.75397	0.402	4.86018	0.402	0.68178	0.402	2.34229
0.404	2.89385	0.404	4.85636	0.404	0.68743	0.404	2.352
0.406	2.89968	0.406	4.97984	0.406	0.69322	0.406	2.36184
0.408	3.08591	0.408	5.24549	0.408	0.69921	0.408	2.37207
0.41	3.18452	0.41	5.48901	0.41	0.70548	0.41	2.3828
0.412	3.39926	0.412	5.76084	0.412	0.71206	0.412	2.39405
0.414	3.46525	0.414	5.76566	0.414	0.71893	0.414	2.40558
0.416	3.2708	0.416	6.04355	0.416	0.72566	0.416	2.41739
0.418	3.68624	0.418	6.11324	0.418	0.73262	0.418	2.42954
0.42	3.68321	0.42	6.16534	0.42	0.73999	0.42	2.44182
0.422	3.85787	0.422	6.43272	0.422	0.74753	0.422	2.45442
0.424	3.77092	0.424	6.48188	0.424	0.75516	0.424	2.46733
0.426	4.14493	0.426	6.74069	0.426	0.76308	0.426	2.48056
0.428	4.15249	0.428	6.82842	0.428	0.77137	0.428	2.49413
0.43	4.18342	0.43	6.96842	0.43	0.77971	0.43	2.50792
0.432	4.17839	0.432	7.23157	0.432	0.78807	0.432	2.52212
0.434	4.48606	0.434	7.29817	0.434	0.79674	0.434	2.53665
0.436	4.62973	0.436	7.1342	0.436	0.80585	0.436	2.55108
0.438	4.69041	0.438	7.26679	0.438	0.81517	0.438	2.56549
0.44	5.09465	0.44	7.02599	0.44	0.82496	0.44	2.57978
0.442	4.87862	0.442	7.07327	0.442	0.83493	0.442	2.59388
0.444	5.13844	0.444	6.69651	0.444	0.84495	0.444	2.60765
0.446	5.28938	0.446	6.86816	0.446	0.85538	0.446	2.62121
0.448	5.28133	0.448	6.64304	0.448	0.86595	0.448	2.63472
0.45	5.39699	0.45	6.38445	0.45	0.87662	0.45	2.64775
0.452	5.45066	0.452	6.34197	0.452	0.88747	0.452	2.66048
0.454	5.40724	0.454	6.24813	0.454	0.89833	0.454	2.67307
0.456	5.50762	0.456	6.17083	0.456	0.90925	0.456	2.68549
0.458	5.80028	0.458	6.33369	0.458	0.92055	0.458	2.69799
0.46	5.6996	0.46	6.30689	0.46	0.93205	0.46	2.71063
0.462	5.87503	0.462	6.08794	0.462	0.94363	0.462	2.72303
0.464	5.97006	0.464	6.05886	0.464	0.95547	0.464	2.73517
0.466	5.99406	0.466	6.3621	0.466	0.96744	0.466	2.74759
0.468	5.98149	0.468	6.08595	0.468	0.97941	0.468	2.76004
0.47	5.99028	0.47	6.00447	0.47	0.99138	0.47	2.77213
0.472	5.86087	0.472	6.03532	0.472	1.00324	0.472	2.78417
0.474	5.93702	0.474	5.92586	0.474	1.01503	0.474	2.79613
0.476	6.13211	0.476	6.06018	0.476	1.0271	0.476	2.80812
0.478	6.07402	0.478	5.95193	0.478	1.03931	0.478	2.82013
0.48	5.92423	0.48	5.85485	0.48	1.05131	0.48	2.83194
0.482	6.13426	0.482	6.06006	0.482	1.06337	0.482	2.84385
0.484	6.04342	0.484	5.75309	0.484	1.07554	0.484	2.85567
0.486	6.07608	0.486	5.54796	0.486	1.08766	0.486	2.86697
0.488	5.98031	0.488	5.45124	0.488	1.09972	0.488	2.87797
0.49	6.08953	0.49	5.4995	0.49	1.11179	0.49	2.88892
0.492	6.06476	0.492	5.42384	0.492	1.12394	0.492	2.89984
0.494	6.01572	0.494	5.36714	0.494	1.13602	0.494	2.91063
0.496	6.08329	0.496	5.2259	0.496	1.14812	0.496	2.92122
0.498	6.10146	0.498	5.0538	0.498	1.16031	0.498	2.9315
0.5	5.93608	0.5	5.16257	0.5	1.17234	0.5	2.94172
0.502	6.10794	0.502	4.84556	0.502	1.18439	0.502	2.95173
0.504	5.82385	0.504	4.81949	0.504	1.19632	0.504	2.96139
0.506	6.09361	0.506	4.73607	0.506	1.20824	0.506	2.97095
0.508	5.97545	0.508	4.56539	0.508	1.22031	0.508	2.98025
0.51	5.83329	0.51	4.49818	0.51	1.23212	0.51	2.98931
0.512	5.87046	0.512	4.29823	0.512	1.24382	0.512	2.99811
0.514	5.73219	0.514	4.26592	0.514	1.25542	0.514	3.00667
0.516	5.7739	0.516	4.29541	0.516	1.26693	0.516	3.01524
0.518	5.61361	0.518	4.16641	0.518	1.27832	0.518	3.0237
0.52	5.5104	0.52	4.05688	0.52	1.28944	0.52	3.03192
0.522	5.5051	0.522	4.06959	0.522	1.30046	0.522	3.04005
0.524	5.48238	0.524	3.98708	0.524	1.31144	0.524	3.0481
0.526	5.35484	0.526	3.92862	0.526	1.32228	0.526	3.05602
0.528	5.41646	0.528	3.75038	0.528	1.33305	0.528	3.0637
0.53	5.29217	0.53	3.65754	0.53	1.34376	0.53	3.07111
0.532	5.14595	0.532	3.72187	0.532	1.3542	0.532	3.07849
0.534	5.21321	0.534	3.63924	0.534	1.36456	0.534	3.08585
0.536	5.11216	0.536	3.42993	0.536	1.37488	0.536	3.09292
0.538	4.97334	0.538	3.55053	0.538	1.38497	0.538	3.0999
0.54	4.94534	0.54	3.533	0.54	1.39489	0.54	3.10698
0.542	4.73486	0.542	3.39271	0.542	1.40457	0.542	3.11391
0.544	4.78393	0.544	3.52784	0.544	1.41409	0.544	3.12083
0.546	4.69939	0.546	3.44096	0.546	1.42357	0.546	3.1278
0.548	4.51186	0.548	3.48174	0.548	1.43278	0.548	3.13472
0.55	4.38378	0.55	3.41087	0.55	1.44168	0.55	3.14161
0.552	4.3468	0.552	3.36245	0.552	1.45041	0.552	3.14838
0.554	4.3636	0.554	3.40265	0.554	1.45912	0.554	3.15515
0.556	4.26522	0.556	3.31424	0.556	1.46775	0.556	3.16187
0.558	4.33953	0.558	3.40539	0.558	1.47635	0.558	3.16859
0.56	4.20451	0.56	3.30005	0.56	1.48489	0.56	3.17529
0.562	4.0894	0.562	3.33424	0.562	1.49319	0.562	3.18193
0.564	3.98069	0.564	3.30771	0.564	1.50126	0.564	3.18857
0.566	3.99159	0.566	3.31556	0.566	1.50923	0.566	3.19519
0.568	4.07535	0.568	3.3584	0.568	1.5173	0.568	3.20186
0.57	3.9975	0.57	3.43125	0.57	1.52537	0.57	3.20865
0.572	3.9927	0.572	3.28766	0.572	1.53336	0.572	3.21537
0.574	4.02095	0.574	3.42451	0.574	1.54137	0.574	3.22209
0.576	3.86093	0.576	3.38764	0.576	1.54926	0.576	3.2289
0.578	3.91011	0.578	3.34067	0.578	1.55703	0.578	3.23563
0.58	3.92338	0.58	3.34573	0.58	1.56486	0.58	3.24231
0.582	3.86873	0.582	3.35611	0.582	1.57265	0.582	3.24901
0.584	3.89267	0.584	3.35141	0.584	1.58041	0.584	3.25572
0.586	3.77956	0.586	3.45098	0.586	1.58809	0.586	3.26252
0.588	3.79095	0.588	3.39119	0.588	1.59566	0.588	3.26937
0.59	3.90047	0.59	3.42416	0.59	1.60335	0.59	3.27618
0.592	3.83112	0.592	3.41975	0.592	1.61108	0.592	3.28303
0.594	3.76547	0.594	3.38617	0.594	1.61868	0.594	3.28983
0.596	3.73146	0.596	3.48087	0.596	1.62617	0.596	3.2967
0.598	3.84752	0.598	3.47679	0.598	1.63375	0.598	3.30366
0.6	3.82115	0.6	3.51818	0.6	1.64142	0.6	3.31065
0.602	3.77408	0.602	3.41518	0.602	1.64902	0.602	3.31758
0.604	3.76726	0.604	3.50523	0.604	1.65656	0.604	3.32451
0.606	3.79356	0.606	3.55118	0.606	1.66412	0.606	3.33156
0.608	3.8993	0.608	3.64495	0.608	1.67181	0.608	3.33876
0.61	3.82072	0.61	3.58234	0.61	1.67953	0.61	3.34598
0.612	3.88187	0.612	3.6392	0.612	1.68723	0.612	3.35321
0.614	3.85923	0.614	3.59153	0.614	1.69498	0.614	3.36044
0.616	3.8126	0.616	3.63089	0.616	1.70265	0.616	3.36766
0.618	3.79466	0.618	3.74542	0.618	1.71025	0.618	3.37504
0.62	3.82068	0.62	3.68778	0.62	1.71787	0.62	3.38247
0.622	3.84724	0.622	3.6682	0.622	1.72554	0.622	3.38983
0.624	3.8259	0.624	3.74782	0.624	1.73321	0.624	3.39724
0.626	3.8557	0.626	3.69414	0.626	1.74089	0.626	3.40468
0.628	3.9299	0.628	3.69704	0.628	1.74868	0.628	3.41207
0.63	3.82985	0.63	3.7114	0.63	1.75644	0.63	3.41948
0.632	3.92502	0.632	3.77357	0.632	1.76419	0.632	3.42697
0.634	3.93133	0.634	3.74498	0.634	1.77205	0.634	3.43449
0.636	3.975	0.636	3.77663	0.636	1.77996	0.636	3.44201
0.638	3.90686	0.638	3.82679	0.638	1.78784	0.638	3.44961
0.64	3.91241	0.64	3.77391	0.64	1.79566	0.64	3.45721
0.642	3.89342	0.642	3.85768	0.642	1.80346	0.642	3.46484
0.644	3.96139	0.644	3.82008	0.644	1.81132	0.644	3.47252
0.646	4.0143	0.646	3.72891	0.646	1.81929	0.646	3.48007
0.648	3.84768	0.648	3.76036	0.648	1.82715	0.648	3.48756
0.65	4.01183	0.65	3.73883	0.65	1.83501	0.65	3.49506
0.652	3.96869	0.652	3.76078	0.652	1.84299	0.652	3.50256
0.654	4.00978	0.654	3.74452	0.654	1.85097	0.654	3.51006
0.656	3.94752	0.656	3.82661	0.656	1.85893	0.656	3.51763
0.658	3.9285	0.658	3.81267	0.658	1.86681	0.658	3.52527
0.66	3.96316	0.66	3.82358	0.66	1.8747	0.66	3.53291
0.662	3.97843	0.662	3.65018	0.662	1.88264	0.662	3.54038
0.664	3.929	0.664	3.77972	0.664	1.89055	0.664	3.54781
0.666	3.86931	0.666	3.73365	0.666	1.89835	0.666	3.55533
0.668	3.99659	0.668	3.72266	0.668	1.90621	0.668	3.56278
0.67	4.03077	0.67	3.77522	0.67	1.91424	0.67	3.57028
0.672	4.01358	0.672	3.74707	0.672	1.92228	0.672	3.5778
0.674	3.97752	0.674	3.65532	0.674	1.93027	0.674	3.58521
0.676	4.01079	0.676	3.72617	0.676	1.93826	0.676	3.59259
0.678	4.00096	0.678	3.66687	0.678	1.94627	0.678	3.59998
0.68	3.91632	0.68	3.64723	0.68	1.95419	0.68	3.60729
0.682	3.90632	0.682	3.68058	0.682	1.96201	0.682	3.61462
0.684	3.89809	0.684	3.61204	0.684	1.96982	0.684	3.62192
0.686	3.9515	0.686	3.59052	0.686	1.97767	0.686	3.62912
0.688	3.91194	0.688	3.61067	0.688	1.98553	0.688	3.63632
0.69	3.83919	0.69	3.64894	0.69	1.99328	0.69	3.64358
0.692	3.95524	0.692	3.68361	0.692	2.00108	0.692	3.65091
0.694	3.79633	0.694	3.60957	0.694	2.00883	0.694	3.6582
0.696	3.82711	0.696	3.57024	0.696	2.01645	0.696	3.66538
0.698	3.76388	0.698	3.58762	0.698	2.02404	0.698	3.67254
0.7	3.79374	0.7	3.4931	0.7	2.0316	0.7	3.67962
0.702	3.92985	0.702	3.58641	0.702	2.03932	0.702	3.6867
0.704	3.83028	0.704	3.46414	0.704	2.04708	0.704	3.69375
0.706	3.84266	0.706	3.52385	0.706	2.05476	0.706	3.70074
0.708	3.93784	0.708	3.46077	0.708	2.06254	0.708	3.70773
0.71	3.84425	0.71	3.39287	0.71	2.07032	0.71	3.71458
0.712	3.78242	0.712	3.47948	0.712	2.07795	0.712	3.72145
0.714	3.82343	0.714	3.41582	0.714	2.08555	0.714	3.72835
0.716	3.78135	0.716	3.41208	0.716	2.09316	0.716	3.73517
0.718	3.76688	0.718	3.44345	0.718	2.10071	0.718	3.74203
0.72	3.72615	0.72	3.32348	0.72	2.1082	0.72	3.7488
0.722	3.66692	0.722	3.38194	0.722	2.11559	0.722	3.7555
0.724	3.71318	0.724	3.45129	0.724	2.12297	0.724	3.76234
0.726	3.68371	0.726	3.37094	0.726	2.13037	0.726	3.76916
0.728	3.66659	0.728	3.44482	0.728	2.13772	0.728	3.77597
0.73	3.64123	0.73	3.41773	0.73	2.14503	0.73	3.78284
0.732	3.685	0.732	3.36037	0.732	2.15235	0.732	3.78961
0.734	3.61444	0.734	3.36428	0.734	2.15965	0.734	3.79634
0.736	3.59356	0.736	3.33552	0.736	2.16686	0.736	3.80304
0.738	3.53506	0.738	3.31466	0.738	2.17399	0.738	3.80969
0.74	3.51936	0.74	3.3488	0.74	2.18104	0.74	3.81635
0.742	3.52551	0.742	3.39401	0.742	2.18809	0.742	3.8231
0.744	3.47707	0.744	3.26927	0.744	2.19509	0.744	3.82976
0.746	3.45686	0.746	3.28396	0.746	2.20202	0.746	3.83631
0.748	3.44064	0.748	3.23001	0.748	2.20892	0.748	3.84283
0.75	3.42221	0.75	3.34086	0.75	2.21579	0.75	3.8494
0.752	3.38196	0.752	3.26779	0.752	2.22259	0.752	3.85601
0.754	3.30108	0.754	3.29888	0.754	2.22927	0.754	3.86257
0.756	3.37423	0.756	3.37752	0.756	2.23595	0.756	3.86925
0.758	3.36998	0.758	3.34162	0.758	2.24269	0.758	3.87597
0.76	3.31548	0.76	3.29161	0.76	2.24938	0.76	3.8826
0.762	3.33588	0.762	3.27434	0.762	2.25603	0.762	3.88917
0.764	3.35217	0.764	3.29203	0.764	2.26272	0.764	3.89573
0.766	3.33319	0.766	3.29473	0.766	2.2694	0.766	3.90232
0.768	3.24826	0.768	3.25464	0.768	2.27598	0.768	3.90887
0.77	3.21723	0.77	3.31079	0.77	2.28245	0.77	3.91543
0.772	3.28673	0.772	3.18839	0.772	2.28895	0.772	3.92193
0.774	3.19557	0.774	3.21911	0.774	2.29544	0.774	3.92834
0.776	3.23066	0.776	3.27751	0.776	2.30186	0.776	3.93484
0.778	3.19894	0.778	3.26729	0.778	2.30829	0.778	3.94138
0.78	3.1358	0.78	3.30117	0.78	2.31463	0.78	3.94795
0.782	3.21498	0.782	3.24368	0.782	2.32098	0.782	3.9545
0.784	3.18396	0.784	3.16305	0.784	2.32738	0.784	3.9609
0.786	3.1514	0.786	3.16459	0.786	2.33371	0.786	3.96723
0.788	3.14409	0.788	3.22889	0.788	2.34001	0.788	3.97362
0.79	3.14932	0.79	3.23369	0.79	2.3463	0.79	3.98009
0.792	3.1508	0.792	3.19577	0.792	2.3526	0.792	3.98652
0.794	3.1102	0.794	3.21113	0.794	2.35886	0.794	3.99292
0.796	3.08858	0.796	3.11974	0.796	2.36506	0.796	3.99925
0.798	3.15979	0.798	3.10663	0.798	2.37131	0.798	4.00548
0.8	3.07001	0.8	3.16893	0.8	2.37754	0.8	4.01176
0.802	3.10645	0.802	3.14884	0.802	2.38371	0.802	4.01807
0.804	3.05939	0.804	3.21696	0.804	2.38988	0.804	4.02444
0.806	3.00477	0.806	3.19486	0.806	2.39594	0.806	4.03085
0.808	3.04269	0.808	3.14734	0.808	2.40199	0.808	4.03719
0.81	2.98274	0.81	3.10646	0.81	2.40802	0.81	4.04345
0.812	3.01374	0.812	3.16157	0.812	2.41401	0.812	4.04972
0.814	3.04147	0.814	3.22216	0.814	2.42007	0.814	4.0561
0.816	2.94992	0.816	3.2427	0.816	2.42606	0.816	4.06256
0.818	2.96684	0.818	3.10876	0.818	2.43198	0.818	4.06892
0.82	3.0149	0.82	3.16452	0.82	2.43796	0.82	4.07519
0.822	2.98773	0.822	3.16585	0.822	2.44396	0.822	4.08152
0.824	2.94269	0.824	3.15088	0.824	2.44989	0.824	4.08784
0.826	2.88903	0.826	3.11918	0.826	2.45572	0.826	4.09411
0.828	2.94357	0.828	3.03546	0.828	2.46156	0.828	4.10026
0.83	2.95544	0.83	3.07691	0.83	2.46746	0.83	4.10637
0.832	2.95839	0.832	3.15625	0.832	2.47337	0.832	4.11261
0.834	2.85865	0.834	3.10333	0.834	2.47919	0.834	4.11887
0.836	2.87683	0.836	3.0885	0.836	2.48492	0.836	4.12506
0.838	2.89294	0.838	3.02638	0.838	2.49069	0.838	4.13117
0.84	2.85574	0.84	3.04986	0.84	2.49644	0.84	4.13725
0.842	2.91372	0.842	3.1016	0.842	2.50221	0.842	4.1434
0.844	2.86302	0.844	3.02318	0.844	2.50799	0.844	4.14952
0.846	2.94797	0.846	3.07759	0.846	2.5138	0.846	4.15563
0.848	2.89232	0.848	3.02787	0.848	2.51964	0.848	4.16173
0.85	2.84879	0.85	3.03186	0.85	2.52538	0.85	4.16779
0.852	2.88241	0.852	2.97179	0.852	2.53111	0.852	4.17379
0.854	2.83852	0.854	3.00268	0.854	2.53683	0.854	4.17977
0.856	2.89443	0.856	3.02275	0.856	2.54256	0.856	4.18579
0.858	2.82658	0.858	2.98837	0.858	2.54828	0.858	4.19181
0.86	2.7536	0.86	3.0087	0.86	2.55387	0.86	4.1978
0.862	2.85736	0.862	3.05562	0.862	2.55948	0.862	4.20387
0.864	2.8411	0.864	3.03171	0.864	2.56517	0.864	4.20995
0.866	2.8377	0.866	3.03705	0.866	2.57085	0.866	4.21602
0.868	2.81464	0.868	3.06923	0.868	2.57651	0.868	4.22213
0.87	2.82485	0.87	3.05342	0.87	2.58215	0.87	4.22825
0.872	2.81195	0.872	2.98301	0.872	2.58778	0.872	4.23429
0.874	2.83021	0.874	2.95535	0.874	2.59342	0.874	4.24023
0.876	2.77942	0.876	2.89542	0.876	2.59903	0.876	4.24608
0.878	2.74105	0.878	2.91384	0.878	2.60455	0.878	4.25189
0.88	2.70239	0.88	2.89423	0.88	2.61	0.88	4.25769
0.882	2.73972	0.882	2.98186	0.882	2.61544	0.882	4.26357
0.884	2.74048	0.884	2.95665	0.884	2.62092	0.884	4.26951
0.886	2.7234	0.886	2.9422	0.886	2.62638	0.886	4.27541
0.888	2.75441	0.888	2.96387	0.888	2.63186	0.888	4.28131
0.89	2.77336	0.89	2.90592	0.89	2.63739	0.89	4.28718
0.892	2.7518	0.892	2.97081	0.892	2.64291	0.892	4.29306
0.894	2.76468	0.894	2.93253	0.894	2.64843	0.894	4.29896
0.896	2.78985	0.896	2.93547	0.896	2.65399	0.896	4.30483
0.898	2.71049	0.898	2.90949	0.898	2.65949	0.898	4.31068
0.9	2.72987	0.9	2.89316	0.9	2.66493	0.9	4.31648
0.902	2.67688	0.902	2.91725	0.902	2.67033	0.902	4.32229
0.904	2.68814	0.904	2.89448	0.904	2.6757	0.904	4.3281
0.906	2.65865	0.906	2.8866	0.906	2.68104	0.906	4.33388
0.908	2.69071	0.908	2.94313	0.908	2.68639	0.908	4.33971
0.91	2.65879	0.91	2.9135	0.91	2.69174	0.91	4.34557
0.912	2.63894	0.912	2.86466	0.912	2.69704	0.912	4.35135
0.914	2.64051	0.914	2.91701	0.914	2.70232	0.914	4.35713
0.916	2.60912	0.916	2.84781	0.916	2.70757	0.916	4.36289
0.918	2.6726	0.918	2.84145	0.918	2.71285	0.918	4.36858
0.92	2.63238	0.92	2.87677	0.92	2.71816	0.92	4.3743
0.922	2.67013	0.922	2.84674	0.922	2.72346	0.922	4.38002
0.924	2.58175	0.924	2.86258	0.924	2.72871	0.924	4.38573
0.926	2.66902	0.926	2.79878	0.926	2.73396	0.926	4.3914
0.928	2.65753	0.928	2.83113	0.928	2.73929	0.928	4.39703
0.93	2.59347	0.93	2.80256	0.93	2.74454	0.93	4.40266
0.932	2.62648	0.932	2.85163	0.932	2.74976	0.932	4.40831
0.934	2.54149	0.934	2.80878	0.934	2.75493	0.934	4.41397
0.936	2.57866	0.936	2.82515	0.936	2.76005	0.936	4.41961
0.938	2.59149	0.938	2.83087	0.938	2.76522	0.938	4.42526
0.94	2.56138	0.94	2.85969	0.94	2.77037	0.94	4.43095
0.942	2.59183	0.942	2.82212	0.942	2.77552	0.942	4.43664
0.944	2.54668	0.944	2.82312	0.944	2.78066	0.944	4.44228
0.946	2.56926	0.946	2.79025	0.946	2.78578	0.946	4.44789
0.948	2.55871	0.948	2.82619	0.948	2.79091	0.948	4.45351
0.95	2.56921	0.95	2.77342	0.95	2.79603	0.95	4.45911
0.952	2.54763	0.952	2.7565	0.952	2.80115	0.952	4.46464
0.954	2.5005	0.954	2.85177	0.954	2.8062	0.954	4.47025
0.956	2.54942	0.956	2.81349	0.956	2.81125	0.956	4.47591
0.958	2.52057	0.958	2.72342	0.958	2.81632	0.958	4.48145
0.96	2.5255	0.96	2.81322	0.96	2.82137	0.96	4.48699
0.962	2.50475	0.962	2.69339	0.962	2.8264	0.962	4.49249
0.964	2.49613	0.964	2.72919	0.964	2.8314	0.964	4.49792
0.966	2.4555	0.966	2.72251	0.966	2.83635	0.966	4.50337
0.968	2.4565	0.968	2.76155	0.968	2.84126	0.968	4.50885
0.97	2.46128	0.97	2.74142	0.97	2.84618	0.97	4.51436
0.972	2.48042	0.972	2.6778	0.972	2.85112	0.972	4.51977
0.974	2.46628	0.974	2.6807	0.974	2.85607	0.974	4.52513
0.976	2.48408	0.976	2.71834	0.976	2.86102	0.976	4.53053
0.978	2.41011	0.978	2.73845	0.978	2.86591	0.978	4.53599
0.98	2.46648	0.98	2.68578	0.98	2.87079	0.98	4.54141
0.982	2.41683	0.982	2.75549	0.982	2.87567	0.982	4.54685
0.984	2.41407	0.984	2.70604	0.984	2.8805	0.984	4.55232
0.986	2.44435	0.986	2.62391	0.986	2.88536	0.986	4.55765
0.988	2.46657	0.988	2.66853	0.988	2.89027	0.988	4.56294
0.99	2.40826	0.99	2.69446	0.99	2.89515	0.99	4.5683
0.992	2.43555	0.992	2.64894	0.992	2.89999	0.992	4.57364
0.994	2.45205	0.994	2.69789	0.994	2.90488	0.994	4.57899
0.996	2.40307	0.996	2.64951	0.996	2.90973	0.996	4.58434
0.998	2.41985	0.998	2.67914	0.998	2.91456	0.998	4.58967
1	2.43904	1	2.6575	1	2.91941	1	4.595
1.002	2.3919	1.002	2.66381	1.002	2.92425	1.002	4.60033
1.004	2.38915	1.004	2.69355	1.004	2.92903	1.004	4.60568
1.006	2.42726	1.006	2.6973	1.006	2.93384	1.006	4.61107
1.008	2.36164	1.008	2.65808	1.008	2.93863	1.008	4.61643
1.01	2.33754	1.01	2.67459	1.01	2.94333	1.01	4.62176
1.012	2.35678	1.012	2.6417	1.012	2.94803	1.012	4.62708
1.014	2.38605	1.014	2.64514	1.014	2.95277	1.014	4.63236
1.016	2.38383	1.016	2.63584	1.016	2.95754	1.016	4.63765
1.018	2.30155	1.018	2.61065	1.018	2.96222	1.018	4.64289
1.02	2.31362	1.02	2.66126	1.02	2.96684	1.02	4.64816
1.022	2.32859	1.022	2.61396	1.022	2.97148	1.022	4.65344
1.024	2.30561	1.024	2.56475	1.024	2.97611	1.024	4.65862
1.026	2.34708	1.026	2.5951	1.026	2.98077	1.026	4.66378
1.028	2.35099	1.028	2.56334	1.028	2.98547	1.028	4.66894
1.03	2.35402	1.03	2.5753	1.03	2.99017	1.03	4.67408
1.032	2.35841	1.032	2.57471	1.032	2.99488	1.032	4.67923
1.034	2.26855	1.034	2.65373	1.034	2.99951	1.034	4.68445
1.036	2.26873	1.036	2.55024	1.036	3.00405	1.036	4.68966
1.038	2.28845	1.038	2.55229	1.038	3.0086	1.038	4.69476
1.04	2.24753	1.04	2.59063	1.04	3.01314	1.04	4.6999
1.042	2.29766	1.042	2.50664	1.042	3.01769	1.042	4.705
1.044	2.28093	1.044	2.50551	1.044	3.02226	1.044	4.71001
1.046	2.28684	1.046	2.5097	1.046	3.02683	1.046	4.71503
1.048	2.29295	1.048	2.52381	1.048	3.03141	1.048	4.72006
1.05	2.26603	1.05	2.54207	1.05	3.03597	1.05	4.72513
1.052	2.25814	1.052	2.51811	1.052	3.04049	1.052	4.73019
1.054	2.26186	1.054	2.54146	1.054	3.04501	1.054	4.73525
1.056	2.30191	1.056	2.5113	1.056	3.04958	1.056	4.7403
1.058	2.22405	1.058	2.49369	1.058	3.0541	1.058	4.7453
1.06	2.21608	1.06	2.49305	1.06	3.05854	1.06	4.75029
1.062	2.28045	1.062	2.41689	1.062	3.06304	1.062	4.7552
1.064	2.27185	1.064	2.51963	1.064	3.06759	1.064	4.76014
1.066	2.28152	1.066	2.53444	1.066	3.07215	1.066	4.76519
1.068	2.21833	1.068	2.49504	1.068	3.07665	1.068	4.77022
1.07	2.22661	1.07	2.44533	1.07	3.08109	1.07	4.77516
1.072	2.21569	1.072	2.43278	1.072	3.08553	1.072	4.78004
1.074	2.23928	1.074	2.44253	1.074	3.08999	1.074	4.78492
1.076	2.19301	1.076	2.48484	1.076	3.09442	1.076	4.78984
1.078	2.23455	1.078	2.47297	1.078	3.09885	1.078	4.7948
1.08	2.23122	1.08	2.42817	1.08	3.10331	1.08	4.7997
1.082	2.22369	1.082	2.43278	1.082	3.10777	1.082	4.80456
1.084	2.16609	1.084	2.43468	1.084	3.11216	1.084	4.80943
1.086	2.17891	1.086	2.41251	1.086	3.1165	1.086	4.81428
1.088	2.19059	1.088	2.39631	1.088	3.12087	1.088	4.81909
1.09	2.17952	1.09	2.42037	1.09	3.12524	1.09	4.8239
1.092	2.16843	1.092	2.44467	1.092	3.12959	1.092	4.82877
1.094	2.19427	1.094	2.40351	1.094	3.13395	1.094	4.83362
1.096	2.21836	1.096	2.42579	1.096	3.13837	1.096	4.83845
1.098	2.16362	1.098	2.41708	1.098	3.14275	1.098	4.84329
1.1	2.20588	1.1	2.37166	1.1	3.14712	1.1	4.84808
1.102	2.20563	1.102	2.40435	1.102	3.15153	1.102	4.85285
1.104	2.20431	1.104	2.38149	1.104	3.15594	1.104	4.85764
1.106	2.14488	1.106	2.38368	1.106	3.16029	1.106	4.8624
1.108	2.17452	1.108	2.37109	1.108	3.16461	1.108	4.86716
1.11	2.20294	1.11	2.36269	1.11	3.16899	1.11	4.87189
1.112	2.17019	1.112	2.39197	1.112	3.17336	1.112	4.87665
1.114	2.11823	1.114	2.38139	1.114	3.17765	1.114	4.88142
1.116	2.14923	1.116	2.36489	1.116	3.18192	1.116	4.88617
1.118	2.13894	1.118	2.34406	1.118	3.1862	1.118	4.89088
1.12	2.14355	1.12	2.33069	1.12	3.19049	1.12	4.89555
1.122	2.1668	1.122	2.34929	1.122	3.1948	1.122	4.90023
1.124	2.10819	1.124	2.30368	1.124	3.19907	1.124	4.90488
1.126	2.15945	1.126	2.37278	1.126	3.20334	1.126	4.90956
1.128	2.11325	1.128	2.33987	1.128	3.20761	1.128	4.91427
1.13	2.14873	1.13	2.29527	1.13	3.21187	1.13	4.91891
1.132	2.1732	1.132	2.30356	1.132	3.2162	1.132	4.92351
1.134	2.15834	1.134	2.32845	1.134	3.22053	1.134	4.92814
1.136	2.16955	1.136	2.3245	1.136	3.22485	1.136	4.93279
1.138	2.12662	1.138	2.30886	1.138	3.22915	1.138	4.93742
1.14	2.1324	1.14	2.30315	1.14	3.23341	1.14	4.94204
1.142	2.13193	1.142	2.31337	1.142	3.23767	1.142	4.94665
1.144	2.12555	1.144	2.32264	1.144	3.24193	1.144	4.95129
1.146	2.1462	1.146	2.29726	1.146	3.2462	1.146	4.95591
1.148	2.12921	1.148	2.31732	1.148	3.25048	1.148	4.96052
1.15	2.10736	1.15	2.32278	1.15	3.25472	1.15	4.96516
1.152	2.12554	1.152	2.30149	1.152	3.25895	1.152	4.96979
1.154	2.11544	1.154	2.28371	1.154	3.26319	1.154	4.97437
1.156	2.1151	1.156	2.30156	1.156	3.26742	1.156	4.97896
1.158	2.10519	1.158	2.30153	1.158	3.27164	1.158	4.98356
1.16	2.13475	1.16	2.28243	1.16	3.27588	1.16	4.98815
1.162	2.13309	1.162	2.3211	1.162	3.28015	1.162	4.99275
1.164	2.1289	1.164	2.30817	1.164	3.28441	1.164	4.99738
1.166	2.11194	1.166	2.30144	1.166	3.28865	1.166	5.00199
1.168	2.10537	1.168	2.23242	1.168	3.29287	1.168	5.00652
1.17	2.1099	1.17	2.272	1.17	3.29708	1.17	5.01103
1.172	2.10389	1.172	2.22733	1.172	3.3013	1.172	5.01553
1.174	2.11303	1.174	2.2265	1.174	3.30551	1.174	5.01998
1.176	2.13213	1.176	2.24726	1.176	3.30976	1.176	5.02445
1.178	2.08447	1.178	2.27487	1.178	3.31398	1.178	5.02898
1.18	2.13288	1.18	2.27783	1.18	3.31819	1.18	5.03353
1.182	2.13075	1.182	2.24897	1.182	3.32246	1.182	5.03805
1.184	2.09336	1.184	2.23689	1.184	3.32668	1.184	5.04254
1.186	2.09989	1.186	2.23871	1.186	3.33087	1.186	5.04702
1.188	2.07107	1.188	2.22297	1.188	3.33505	1.188	5.05148
1.19	2.09542	1.19	2.24215	1.19	3.33921	1.19	5.05594
1.192	2.10219	1.192	2.27689	1.192	3.34341	1.192	5.06046
1.194	2.09428	1.194	2.25499	1.194	3.34761	1.194	5.06499
1.196	2.09846	1.196	2.26849	1.196	3.3518	1.196	5.06952
1.198	2.10695	1.198	2.25785	1.198	3.356	1.198	5.07404
1.2	2.10482	1.2	2.23192	1.2	3.36022	1.2	5.07853
1.202	2.13571	1.202	2.24678	1.202	3.36446	1.202	5.08301
1.204	2.1342	1.204	2.17463	1.204	3.36873	1.204	5.08743
1.206	2.1347	1.206	2.24978	1.206	3.373	1.206	5.09186
1.208	2.10582	1.208	2.21793	1.208	3.37724	1.208	5.09633
1.21	2.09961	1.21	2.22056	1.21	3.38144	1.21	5.10076
1.212	2.11916	1.212	2.17421	1.212	3.38566	1.212	5.10516
1.214	2.11986	1.214	2.26255	1.214	3.3899	1.214	5.1096
1.216	2.13173	1.216	2.1932	1.216	3.39415	1.216	5.11405
1.218	2.10433	1.218	2.2463	1.218	3.39839	1.218	5.11849
1.22	2.1205	1.22	2.22916	1.22	3.40261	1.22	5.12297
1.222	2.08842	1.222	2.19168	1.222	3.40682	1.222	5.12739
1.224	2.06588	1.224	2.19077	1.224	3.41097	1.224	5.13177
1.226	2.13262	1.226	2.21331	1.226	3.41517	1.226	5.13617
1.228	2.09216	1.228	2.18237	1.228	3.4194	1.228	5.14057
1.23	2.12719	1.23	2.22435	1.23	3.42362	1.23	5.14498
1.232	2.0916	1.232	2.21054	1.232	3.42784	1.232	5.14941
1.234	2.09408	1.234	2.22705	1.234	3.43202	1.234	5.15385
1.236	2.09332	1.236	2.21867	1.236	3.43621	1.236	5.15829
1.238	2.10941	1.238	2.22639	1.238	3.44041	1.238	5.16274
1.24	2.11849	1.24	2.1986	1.24	3.44464	1.24	5.16716
1.242	2.11741	1.242	2.20864	1.242	3.44888	1.242	5.17157
1.244	2.08038	1.244	2.24503	1.244	3.45307	1.244	5.17603
1.246	2.14104	1.246	2.23854	1.246	3.45729	1.246	5.18051
1.248	2.13506	1.248	2.24755	1.248	3.46157	1.248	5.185
1.25	2.12927	1.25	2.15736	1.25	3.46584	1.25	5.1894
1.252	2.11232	1.252	2.18631	1.252	3.47008	1.252	5.19374
1.254	2.12632	1.254	2.22398	1.254	3.47432	1.254	5.19815
1.256	2.12687	1.256	2.21092	1.256	3.47857	1.256	5.20259
1.258	2.12425	1.258	2.19436	1.258	3.48282	1.258	5.20699
1.26	2.11103	1.26	2.21547	1.26	3.48705	1.26	5.2114
1.262	2.10946	1.262	2.20865	1.262	3.49128	1.262	5.21583
1.264	2.12364	1.264	2.18817	1.264	3.49551	1.264	5.22022
1.266	2.14345	1.266	2.15655	1.266	3.49978	1.266	5.22457
1.268	2.13024	1.268	2.19145	1.268	3.50405	1.268	5.22892
1.27	2.11638	1.27	2.18187	1.27	3.5083	1.27	5.23329
1.272	2.11864	1.272	2.16106	1.272	3.51253	1.272	5.23763
1.274	2.12711	1.274	2.15839	1.274	3.51678	1.274	5.24195
1.276	2.094	1.276	2.1889	1.276	3.521	1.276	5.2463
1.278	2.14064	1.278	2.15081	1.278	3.52523	1.278	5.25064
1.28	2.14868	1.28	2.19229	1.28	3.52952	1.28	5.25498
1.282	2.10846	1.282	2.17501	1.282	3.53378	1.282	5.25935
1.284	2.1224	1.284	2.18228	1.284	3.53801	1.284	5.26371
1.286	2.12165	1.286	2.17187	1.286	3.54225	1.286	5.26806
1.288	2.13375	1.288	2.15623	1.288	3.54651	1.288	5.27239
1.29	2.14602	1.29	2.19988	1.29	3.55079	1.29	5.27675
1.292	2.11985	1.292	2.14257	1.292	3.55505	1.292	5.28109
1.294	2.11538	1.294	2.18763	1.294	3.55929	1.294	5.28542
1.296	2.1476	1.296	2.1685	1.296	3.56355	1.296	5.28978
1.298	2.12074	1.298	2.17395	1.298	3.56782	1.298	5.29412
1.3	2.11338	1.3	2.1922	1.3	3.57206	1.3	5.29848
1.302	2.16426	1.302	2.1944	1.302	3.57633	1.302	5.30287
1.304	2.14848	1.304	2.17889	1.304	3.58065	1.304	5.30724
1.306	2.1259	1.306	2.14593	1.306	3.58492	1.306	5.31157
1.308	2.12855	1.308	2.17362	1.308	3.58917	1.308	5.31589
1.31	2.13652	1.31	2.18108	1.31	3.59344	1.31	5.32024
1.312	2.1349	1.312	2.18843	1.312	3.59771	1.312	5.32461
1.314	2.11372	1.314	2.14984	1.314	3.60196	1.314	5.32895
1.316	2.1281	1.316	2.18546	1.316	3.6062	1.316	5.33329
1.318	2.1431	1.318	2.16458	1.318	3.61047	1.318	5.33764
1.32	2.12389	1.32	2.20447	1.32	3.61474	1.32	5.342
1.322	2.12174	1.322	2.17357	1.322	3.61899	1.322	5.34638
1.324	2.11321	1.324	2.18276	1.324	3.62322	1.324	5.35074
1.326	2.17006	1.326	2.17933	1.326	3.6275	1.326	5.3551
1.328	2.18724	1.328	2.15366	1.328	3.63186	1.328	5.35943
1.33	2.18276	1.33	2.14502	1.33	3.63623	1.33	5.36373
1.332	2.18819	1.332	2.21222	1.332	3.6406	1.332	5.36809
1.334	2.14961	1.334	2.1563	1.334	3.64494	1.334	5.37246
1.336	2.15813	1.336	2.16832	1.336	3.64925	1.336	5.37678
1.338	2.15378	1.338	2.18266	1.338	3.65356	1.338	5.38113
1.34	2.15884	1.34	2.20266	1.34	3.65787	1.34	5.38552
1.342	2.12998	1.342	2.17923	1.342	3.66216	1.342	5.3899
1.344	2.1611	1.344	2.19147	1.344	3.66645	1.344	5.39427
1.346	2.1468	1.346	2.20216	1.346	3.67076	1.346	5.39867
1.348	2.19193	1.348	2.15312	1.348	3.6751	1.348	5.40302
1.35	2.17014	1.35	2.19886	1.35	3.67946	1.35	5.40737
1.352	2.1802	1.352	2.19769	1.352	3.68381	1.352	5.41177
1.354	2.19632	1.354	2.197	1.354	3.68819	1.354	5.41616
1.356	2.18646	1.356	2.2001	1.356	3.69257	1.356	5.42056
1.358	2.19465	1.358	2.19261	1.358	3.69695	1.358	5.42495
1.36	2.2429	1.36	2.15818	1.36	3.70139	1.36	5.42931
1.362	2.19321	1.362	2.17987	1.362	3.70583	1.362	5.43364
1.364	2.22337	1.364	2.18311	1.364	3.71024	1.364	5.43801
1.366	2.18851	1.366	2.19069	1.366	3.71465	1.366	5.44238
1.368	2.1774	1.368	2.21374	1.368	3.71902	1.368	5.44678
1.37	2.21665	1.37	2.22667	1.37	3.72341	1.37	5.45122
1.372	2.16554	1.372	2.17121	1.372	3.7278	1.372	5.45562
1.374	2.19828	1.374	2.19496	1.374	3.73216	1.374	5.45999
1.376	2.21139	1.376	2.19385	1.376	3.73657	1.376	5.46438
1.378	2.21064	1.378	2.23078	1.378	3.74099	1.378	5.4688
1.38	2.221	1.38	2.21869	1.38	3.74542	1.38	5.47325
1.382	2.17222	1.382	2.20044	1.382	3.74982	1.382	5.47767
1.384	2.20736	1.384	2.23011	1.384	3.7542	1.384	5.4821
1.386	2.24245	1.386	2.22173	1.386	3.75865	1.386	5.48655
1.388	2.22685	1.388	2.23059	1.388	3.76311	1.388	5.49101
1.39	2.21138	1.39	2.20083	1.39	3.76755	1.39	5.49544
1.392	2.23283	1.392	2.21391	1.392	3.772	1.392	5.49985
1.394	2.25859	1.394	2.21505	1.394	3.77649	1.394	5.50428
1.396	2.22568	1.396	2.23823	1.396	3.78097	1.396	5.50873
1.398	2.22189	1.398	2.22318	1.398	3.78542	1.398	5.5132
1.4	2.25603	1.4	2.23956	1.4	3.7899	1.4	5.51766
1.402	2.24558	1.402	2.21736	1.402	3.7944	1.402	5.52211
1.404	2.25446	1.404	2.24206	1.404	3.7989	1.404	5.52657
1.406	2.22761	1.406	2.24489	1.406	3.80338	1.406	5.53106
1.408	2.24928	1.408	2.25639	1.408	3.80786	1.408	5.53556
1.41	2.27567	1.41	2.2298	1.41	3.81238	1.41	5.54005
1.412	2.27255	1.412	2.27396	1.412	3.81693	1.412	5.54455
1.414	2.29686	1.414	2.25705	1.414	3.8215	1.414	5.54908
1.416	2.26377	1.416	2.26627	1.416	3.82606	1.416	5.55361
1.418	2.26535	1.418	2.26114	1.418	3.83059	1.418	5.55813
1.42	2.26956	1.42	2.24919	1.42	3.83513	1.42	5.56264
1.422	2.27729	1.422	2.25016	1.422	3.83967	1.422	5.56714
1.424	2.26359	1.424	2.26019	1.424	3.84421	1.424	5.57165
1.426	2.28762	1.426	2.2702	1.426	3.84877	1.426	5.57618
1.428	2.28646	1.428	2.27585	1.428	3.85334	1.428	5.58073
1.43	2.23578	1.43	2.27946	1.43	3.85786	1.43	5.58529
1.432	2.25416	1.432	2.27112	1.432	3.86235	1.432	5.58984
1.434	2.27375	1.434	2.31002	1.434	3.86688	1.434	5.59442
1.436	2.26971	1.436	2.2308	1.436	3.87142	1.436	5.59896
1.438	2.27232	1.438	2.29369	1.438	3.87596	1.438	5.60348
1.44	2.28859	1.44	2.26017	1.44	3.88053	1.44	5.60804
1.442	2.29337	1.442	2.30301	1.442	3.88511	1.442	5.6126
1.444	2.28913	1.444	2.30641	1.444	3.88969	1.444	5.61721
1.446	2.31024	1.446	2.2948	1.446	3.89429	1.446	5.62181
1.448	2.26601	1.448	2.31668	1.448	3.89887	1.448	5.62642
1.45	2.30379	1.45	2.33882	1.45	3.90344	1.45	5.63108
1.452	2.30305	1.452	2.30944	1.452	3.90804	1.452	5.63573
1.454	2.30399	1.454	2.34254	1.454	3.91265	1.454	5.64038
1.456	2.32356	1.456	2.30478	1.456	3.91728	1.456	5.64503
1.458	2.29272	1.458	2.28284	1.458	3.92189	1.458	5.64961
1.46	2.33331	1.46	2.26273	1.46	3.92652	1.46	5.65416
1.462	2.34248	1.462	2.35362	1.462	3.9312	1.462	5.65877
1.464	2.30601	1.464	2.31624	1.464	3.93584	1.464	5.66344
1.466	2.34109	1.466	2.32549	1.466	3.94049	1.466	5.66809
1.468	2.34069	1.468	2.35581	1.468	3.94517	1.468	5.67277
1.47	2.3127	1.47	2.3391	1.47	3.94983	1.47	5.67746
1.472	2.32267	1.472	2.35304	1.472	3.95446	1.472	5.68215
1.474	2.33404	1.474	2.34601	1.474	3.95912	1.474	5.68685
1.476	2.35783	1.476	2.33395	1.476	3.96381	1.476	5.69153
1.478	2.3285	1.478	2.35117	1.478	3.9685	1.478	5.69622
1.48	2.33008	1.48	2.37544	1.48	3.97315	1.48	5.70095
1.482	2.32822	1.482	2.35063	1.482	3.97781	1.482	5.70567
1.484	2.33374	1.484	2.33787	1.484	3.98248	1.484	5.71036
1.486	2.35486	1.486	2.33839	1.486	3.98716	1.486	5.71504
1.488	2.33754	1.488	2.35764	1.488	3.99186	1.488	5.71973
1.49	2.34803	1.49	2.33165	1.49	3.99654	1.49	5.72442
1.492	2.3378	1.492	2.33794	1.492	4.00123	1.492	5.72909
1.494	2.33337	1.494	2.37774	1.494	4.0059	1.494	5.73381
1.496	2.36467	1.496	2.34716	1.496	4.0106	1.496	5.73853
1.498	2.34368	1.498	2.33572	1.498	4.0153	1.498	5.74321
1.5	2.31877	1.5	2.34399	1.5	4.01997	1.5	5.74789
1.502	2.31497	1.502	2.31706	1.502	4.0246	1.502	5.75256
1.504	2.37117	1.504	2.37034	1.504	4.02929	1.504	5.75724
1.506	2.35921	1.506	2.36516	1.506	4.03402	1.506	5.76198
1.508	2.33848	1.508	2.35985	1.508	4.03872	1.508	5.7667
1.51	2.36185	1.51	2.38879	1.51	4.04342	1.51	5.77145
1.512	2.34107	1.512	2.39042	1.512	4.04812	1.512	5.77623
1.514	2.35334	1.514	2.39505	1.514	4.05281	1.514	5.78102
1.516	2.37417	1.516	2.36762	1.516	4.05754	1.516	5.78578
1.518	2.36175	1.518	2.36733	1.518	4.06228	1.518	5.79051
1.52	2.3758	1.52	2.36196	1.52	4.06701	1.52	5.79524
1.522	2.36221	1.522	2.38575	1.522	4.07175	1.522	5.79999
1.524	2.36482	1.524	2.39937	1.524	4.07648	1.524	5.80478
1.526	2.32897	1.526	2.38038	1.526	4.08117	1.526	5.80956
1.528	2.36909	1.528	2.37245	1.528	4.08587	1.528	5.81431
1.53	2.34135	1.53	2.38982	1.53	4.09058	1.53	5.81907
1.532	2.3802	1.532	2.39182	1.532	4.0953	1.532	5.82385
1.534	2.36392	1.534	2.36459	1.534	4.10005	1.534	5.82861
1.536	2.33717	1.536	2.36228	1.536	4.10475	1.536	5.83334
1.538	2.33905	1.538	2.36806	1.538	4.10942	1.538	5.83807
1.54	2.34275	1.54	2.37935	1.54	4.11411	1.54	5.84281
1.542	2.35921	1.542	2.3828	1.542	4.11881	1.542	5.84758
1.544	2.36663	1.544	2.38622	1.544	4.12353	1.544	5.85235
1.546	2.3633	1.546	2.37772	1.546	4.12826	1.546	5.85711
1.548	2.35236	1.548	2.41004	1.548	4.13298	1.548	5.8619
1.55	2.3636	1.55	2.39347	1.55	4.1377	1.55	5.8667
1.552	2.32632	1.552	2.43146	1.552	4.14239	1.552	5.87153
1.554	2.34602	1.554	2.40481	1.554	4.14706	1.554	5.87636
1.556	2.344	1.556	2.40951	1.556	4.15175	1.556	5.88118
1.558	2.35878	1.558	2.34794	1.558	4.15645	1.558	5.88593
1.56	2.34913	1.56	2.40811	1.56	4.16116	1.56	5.89069
1.562	2.35236	1.562	2.40311	1.562	4.16586	1.562	5.8955
1.564	2.33498	1.564	2.37278	1.564	4.17055	1.564	5.90028
1.566	2.35595	1.566	2.40592	1.566	4.17524	1.566	5.90506
1.568	2.3636	1.568	2.41663	1.568	4.17996	1.568	5.90988
1.57	2.36216	1.57	2.41162	1.57	4.18468	1.57	5.91471
1.572	2.37161	1.572	2.37681	1.572	4.18942	1.572	5.91949
1.574	2.38506	1.574	2.40265	1.574	4.19417	1.574	5.92427
1.576	2.37574	1.576	2.42053	1.576	4.19893	1.576	5.9291
1.578	2.33119	1.578	2.40696	1.578	4.20364	1.578	5.93392
1.58	2.37304	1.58	2.39061	1.58	4.20835	1.58	5.93872
1.582	2.37495	1.582	2.39687	1.582	4.21309	1.582	5.94351
1.584	2.3558	1.584	2.42713	1.584	4.21782	1.584	5.94833
1.586	2.33955	1.586	2.3768	1.586	4.22252	1.586	5.95314
1.588	2.35533	1.588	2.40778	1.588	4.22721	1.588	5.95792
1.59	2.35957	1.59	2.42168	1.59	4.23193	1.59	5.96275
1.592	2.31572	1.592	2.41342	1.592	4.23661	1.592	5.96759
1.594	2.35876	1.594	2.39836	1.594	4.24128	1.594	5.9724
1.596	2.33729	1.596	2.41086	1.596	4.24598	1.596	5.97721
1.598	2.30881	1.598	2.43462	1.598	4.25062	1.598	5.98205
1.6	2.37339	1.6	2.43179	1.6	4.2553	1.6	5.98692
1.602	2.34461	1.602	2.44805	1.602	4.26002	1.602	5.9918
1.604	2.32362	1.604	2.43728	1.604	4.26469	1.604	5.99668
1.606	2.32679	1.606	2.43432	1.606	4.26934	1.606	6.00156
1.608	2.34883	1.608	2.42143	1.608	4.27402	1.608	6.00641
1.61	2.34395	1.61	2.44527	1.61	4.27871	1.61	6.01128
1.612	2.33825	1.612	2.44101	1.612	4.28339	1.612	6.01617
1.614	2.33004	1.614	2.43025	1.614	4.28806	1.614	6.02104
1.616	2.35735	1.616	2.40296	1.616	4.29275	1.616	6.02587
1.618	2.32228	1.618	2.42297	1.618	4.29743	1.618	6.0307
1.62	2.34696	1.62	2.42709	1.62	4.3021	1.62	6.03555
1.622	2.3561	1.622	2.41709	1.622	4.3068	1.622	6.04039
1.624	2.38305	1.624	2.41953	1.624	4.31154	1.624	6.04523
1.626	2.33493	1.626	2.42194	1.626	4.31626	1.626	6.05007
1.628	2.33746	1.628	2.41491	1.628	4.32093	1.628	6.0549
1.63	2.35071	1.63	2.43505	1.63	4.32562	1.63	6.05975
1.632	2.36929	1.632	2.43307	1.632	4.33034	1.632	6.06462
1.634	2.33053	1.634	2.43371	1.634	4.33504	1.634	6.06949
1.636	2.34229	1.636	2.46806	1.636	4.33971	1.636	6.07439
1.638	2.30627	1.638	2.45241	1.638	4.34436	1.638	6.07931
1.64	2.34414	1.64	2.43877	1.64	4.34901	1.64	6.0842
1.642	2.36112	1.642	2.4497	1.642	4.35371	1.642	6.08909
1.644	2.34331	1.644	2.4551	1.644	4.35842	1.644	6.094
1.646	2.33158	1.646	2.44009	1.646	4.36309	1.646	6.09889
1.648	2.32598	1.648	2.47543	1.648	4.36775	1.648	6.10381
1.65	2.33639	1.65	2.47765	1.65	4.37241	1.65	6.10876
1.652	2.33079	1.652	2.43369	1.652	4.37708	1.652	6.11367
1.654	2.31114	1.654	2.44965	1.654	4.38172	1.654	6.11855
1.656	2.32815	1.656	2.47148	1.656	4.38636	1.656	6.12348
1.658	2.33971	1.658	2.44871	1.658	4.39103	1.658	6.1284
1.66	2.30264	1.66	2.46857	1.66	4.39567	1.66	6.13331
1.662	2.34855	1.662	2.4526	1.662	4.40032	1.662	6.13823
1.664	2.33858	1.664	2.42868	1.664	4.40501	1.664	6.14312
1.666	2.34408	1.666	2.46932	1.666	4.40969	1.666	6.14801
1.668	2.33141	1.668	2.472	1.668	4.41437	1.668	6.15296
1.67	2.3352	1.67	2.46657	1.67	4.41903	1.67	6.15789
1.672	2.32845	1.672	2.45749	1.672	4.4237	1.672	6.16282
1.674	2.29131	1.674	2.46378	1.674	4.42832	1.674	6.16774
1.676	2.33747	1.676	2.48765	1.676	4.43295	1.676	6.17269
1.678	2.33959	1.678	2.44912	1.678	4.43762	1.678	6.17763
1.68	2.32012	1.68	2.47392	1.68	4.44228	1.68	6.18255
1.682	2.3347	1.682	2.47141	1.682	4.44694	1.682	6.1875
1.684	2.3603	1.684	2.48243	1.684	4.45163	1.684	6.19245
1.686	2.34135	1.686	2.46352	1.686	4.45633	1.686	6.1974
1.688	2.32391	1.688	2.47779	1.688	4.461	1.688	6.20234
1.69	2.30131	1.69	2.46954	1.69	4.46563	1.69	6.20728
1.692	2.28636	1.692	2.46316	1.692	4.47021	1.692	6.21222
1.694	2.31505	1.694	2.49811	1.694	4.47481	1.694	6.21718
1.696	2.32862	1.696	2.49926	1.696	4.47946	1.696	6.22218
1.698	2.33348	1.698	2.49273	1.698	4.48412	1.698	6.22717
1.7	2.32251	1.7	2.50579	1.7	4.48878	1.7	6.23217
1.702	2.30448	1.702	2.512	1.702	4.4934	1.702	6.23718
1.704	2.31147	1.704	2.50383	1.704	4.49802	1.704	6.2422
1.706	2.31788	1.706	2.47693	1.706	4.50265	1.706	6.24718
1.708	2.34115	1.708	2.51209	1.708	4.50731	1.708	6.25217
1.71	2.30182	1.71	2.48993	1.71	4.51195	1.71	6.25717
1.712	2.33869	1.712	2.49065	1.712	4.51659	1.712	6.26215
1.714	2.30413	1.714	2.50854	1.714	4.52123	1.714	6.26715
1.716	2.34405	1.716	2.51253	1.716	4.52588	1.716	6.27217
1.718	2.32972	1.718	2.49729	1.718	4.53056	1.718	6.27718
1.72	2.3193	1.72	2.50703	1.72	4.5352	1.72	6.28219
1.722	2.29948	1.722	2.49196	1.722	4.53982	1.722	6.28719
1.724	2.30584	1.724	2.52582	1.724	4.54443	1.724	6.2922
1.726	2.31715	1.726	2.52724	1.726	4.54905	1.726	6.29726
1.728	2.29056	1.728	2.53439	1.728	4.55366	1.728	6.30232
1.73	2.30664	1.73	2.50069	1.73	4.55826	1.73	6.30735
1.732	2.32603	1.732	2.53739	1.732	4.56289	1.732	6.31239
1.734	2.32213	1.734	2.53894	1.734	4.56754	1.734	6.31747
1.736	2.29045	1.736	2.53651	1.736	4.57215	1.736	6.32254
1.738	2.32834	1.738	2.50152	1.738	4.57677	1.738	6.32758
1.74	2.35355	1.74	2.52716	1.74	4.58145	1.74	6.33261
1.742	2.2699	1.742	2.54981	1.742	4.58607	1.742	6.33769
1.744	2.32789	1.744	2.55252	1.744	4.59067	1.744	6.34279
1.746	2.32757	1.746	2.53062	1.746	4.59533	1.746	6.34787
1.748	2.28604	1.748	2.49417	1.748	4.59994	1.748	6.3529
1.75	2.29571	1.75	2.51718	1.75	4.60452	1.75	6.35791
1.752	2.32377	1.752	2.53675	1.752	4.60914	1.752	6.36296
1.754	2.28377	1.754	2.5406	1.754	4.61375	1.754	6.36804
1.756	2.28697	1.756	2.5484	1.756	4.61832	1.756	6.37313
1.758	2.31872	1.758	2.55502	1.758	4.62293	1.758	6.37823
1.76	2.29887	1.76	2.53766	1.76	4.62754	1.76	6.38332
1.762	2.31867	1.762	2.55771	1.762	4.63216	1.762	6.38842
1.764	2.30325	1.764	2.56664	1.764	4.63678	1.764	6.39354
1.766	2.3009	1.766	2.52592	1.766	4.64139	1.766	6.39864
1.768	2.29305	1.768	2.58583	1.768	4.64598	1.768	6.40375
1.77	2.30799	1.77	2.5759	1.77	4.65058	1.77	6.40891
1.772	2.30683	1.772	2.54877	1.772	4.6552	1.772	6.41403
1.774	2.30166	1.774	2.53949	1.774	4.65981	1.774	6.41912
1.776	2.2832	1.776	2.56779	1.776	4.66439	1.776	6.42423
1.778	2.29748	1.778	2.57925	1.778	4.66897	1.778	6.42938
1.78	2.31153	1.78	2.54556	1.78	4.67358	1.78	6.4345
1.782	2.30488	1.782	2.53623	1.782	4.6782	1.782	6.43958
1.784	2.29828	1.784	2.5554	1.784	4.6828	1.784	6.44468
1.786	2.32163	1.786	2.58801	1.786	4.68742	1.786	6.44982
1.788	2.33243	1.788	2.56361	1.788	4.69207	1.788	6.45497
1.79	2.26316	1.79	2.5745	1.79	4.69667	1.79	6.46011
1.792	2.30806	1.792	2.56885	1.792	4.70124	1.792	6.46525
1.794	2.29554	1.794	2.57562	1.794	4.70584	1.794	6.4704
1.796	2.28021	1.796	2.58939	1.796	4.71042	1.796	6.47556
1.798	2.2754	1.798	2.56469	1.798	4.71498	1.798	6.48072
1.8	2.2527	1.8	2.58015	1.8	4.7195	1.8	6.48586
1.802	2.28949	1.802	2.57105	1.802	4.72405	1.802	6.49101
1.804	2.28986	1.804	2.58908	1.804	4.72863	1.804	6.49617
1.806	2.28494	1.806	2.58755	1.806	4.7332	1.806	6.50135
1.808	2.28368	1.808	2.58674	1.808	4.73777	1.808	6.50652
1.81	2.28804	1.81	2.58844	1.81	4.74234	1.81	6.5117
1.812	2.30077	1.812	2.59135	1.812	4.74693	1.812	6.51688
1.814	2.29253	1.814	2.59485	1.814	4.75152	1.814	6.52206
1.816	2.29203	1.816	2.576	1.816	4.75611	1.816	6.52723
1.818	2.30309	1.818	2.57855	1.818	4.7607	1.818	6.53239
1.82	2.29884	1.82	2.60873	1.82	4.7653	1.82	6.53758
1.822	2.29931	1.822	2.60323	1.822	4.7699	1.822	6.54279
1.824	2.25966	1.824	2.56358	1.824	4.77446	1.824	6.54796
1.826	2.30674	1.826	2.5766	1.826	4.77903	1.826	6.5531
1.828	2.28549	1.828	2.60983	1.828	4.78362	1.828	6.55828
1.83	2.28323	1.83	2.59152	1.83	4.78819	1.83	6.56348
1.832	2.27645	1.832	2.59107	1.832	4.79275	1.832	6.56867
1.834	2.31001	1.834	2.61276	1.834	4.79733	1.834	6.57387
1.836	2.28082	1.836	2.62705	1.836	4.80193	1.836	6.57911
1.838	2.27776	1.838	2.62364	1.838	4.80648	1.838	6.58436
1.84	2.30823	1.84	2.60855	1.84	4.81107	1.84	6.58959
1.842	2.29421	1.842	2.60394	1.842	4.81567	1.842	6.5948
1.844	2.29615	1.844	2.60577	1.844	4.82026	1.844	6.60001
1.846	2.30962	1.846	2.62829	1.846	4.82487	1.846	6.60525
1.848	2.30511	1.848	2.62219	1.848	4.82948	1.848	6.6105
1.85	2.29118	1.85	2.61912	1.85	4.83408	1.85	6.61574
1.852	2.31541	1.852	2.63817	1.852	4.83869	1.852	6.621
1.854	2.30076	1.854	2.61669	1.854	4.8433	1.854	6.62625
1.856	2.29395	1.856	2.63396	1.856	4.8479	1.856	6.6315
1.858	2.28928	1.858	2.62947	1.858	4.85248	1.858	6.63677
1.86	2.30646	1.86	2.60832	1.86	4.85708	1.86	6.642
1.862	2.32927	1.862	2.62217	1.862	4.86171	1.862	6.64723
1.864	2.28814	1.864	2.63009	1.864	4.86633	1.864	6.65249
1.866	2.29168	1.866	2.66587	1.866	4.87091	1.866	6.65778
1.868	2.31495	1.868	2.63777	1.868	4.87552	1.868	6.66309
1.87	2.28502	1.87	2.64246	1.87	4.88012	1.87	6.66837
1.872	2.31888	1.872	2.63171	1.872	4.88472	1.872	6.67364
1.874	2.30246	1.874	2.6715	1.874	4.88934	1.874	6.67894
1.876	2.31256	1.876	2.64109	1.876	4.89396	1.876	6.68426
1.878	2.3242	1.878	2.63816	1.878	4.89859	1.878	6.68954
1.88	2.3131	1.88	2.64556	1.88	4.90323	1.88	6.69482
1.882	2.29986	1.882	2.65715	1.882	4.90784	1.882	6.70012
1.884	2.28653	1.884	2.65732	1.884	4.91243	1.884	6.70544
1.886	2.31051	1.886	2.67732	1.886	4.91703	1.886	6.71077
1.888	2.31413	1.888	2.67772	1.888	4.92165	1.888	6.71613
1.89	2.33027	1.89	2.66316	1.89	4.9263	1.89	6.72147
1.892	2.29427	1.892	2.66663	1.892	4.93092	1.892	6.7268
1.894	2.31517	1.894	2.67418	1.894	4.93553	1.894	6.73214
1.896	2.31425	1.896	2.65751	1.896	4.94016	1.896	6.73747
1.898	2.31794	1.898	2.67361	1.898	4.94479	1.898	6.7428
1.9	2.31106	1.9	2.67856	1.9	4.94942	1.9	6.74815
1.902	2.32511	1.902	2.70233	1.902	4.95406	1.902	6.75353
1.904	2.31505	1.904	2.68059	1.904	4.9587	1.904	6.75892
1.906	2.2999	1.906	2.67804	1.906	4.96331	1.906	6.76428
1.908	2.30243	1.908	2.6759	1.908	4.96791	1.908	6.76963
1.91	2.32138	1.91	2.66244	1.91	4.97254	1.91	6.77497
1.912	2.28977	1.912	2.68054	1.912	4.97715	1.912	6.78031
1.914	2.32909	1.914	2.70014	1.914	4.98177	1.914	6.78569
1.916	2.32576	1.916	2.65387	1.916	4.98642	1.916	6.79105
1.918	2.31975	1.918	2.66547	1.918	4.99107	1.918	6.79636
1.92	2.3174	1.92	2.69039	1.92	4.9957	1.92	6.80172
1.922	2.33606	1.922	2.68512	1.922	5.00036	1.922	6.8071
1.924	2.34684	1.924	2.68678	1.924	5.00504	1.924	6.81247
1.926	2.31436	1.926	2.70159	1.926	5.0097	1.926	6.81786
1.928	2.31581	1.928	2.70449	1.928	5.01433	1.928	6.82326
1.93	2.32796	1.93	2.68086	1.93	5.01898	1.93	6.82865
1.932	2.33704	1.932	2.67107	1.932	5.02364	1.932	6.834
1.934	2.33693	1.934	2.67722	1.934	5.02832	1.934	6.83935
1.936	2.33165	1.936	2.6837	1.936	5.03298	1.936	6.84471
1.938	2.34039	1.938	2.71364	1.938	5.03766	1.938	6.85011
1.94	2.31452	1.94	2.705	1.94	5.04231	1.94	6.85553
1.942	2.32165	1.942	2.69529	1.942	5.04695	1.942	6.86093
1.944	2.33945	1.944	2.67742	1.944	5.05161	1.944	6.8663
1.946	2.32364	1.946	2.69714	1.946	5.05627	1.946	6.87167
1.948	2.35018	1.948	2.69997	1.948	5.06095	1.948	6.87707
1.95	2.34856	1.95	2.70942	1.95	5.06564	1.95	6.88248
1.952	2.33272	1.952	2.68355	1.952	5.07033	1.952	6.88787
1.954	2.33189	1.954	2.71475	1.954	5.07499	1.954	6.89327
1.956	2.3337	1.956	2.67578	1.956	5.07966	1.956	6.89866
1.958	2.34461	1.958	2.68569	1.958	5.08433	1.958	6.90402
1.96	2.36938	1.96	2.67451	1.96	5.08905	1.96	6.90938
1.962	2.3541	1.962	2.6595	1.962	5.09377	1.962	6.91472
1.964	2.34131	1.964	2.67354	1.964	5.09847	1.964	6.92005
1.966	2.34956	1.966	2.68089	1.966	5.10316	1.966	6.9254
1.968	2.35639	1.968	2.69838	1.968	5.10786	1.968	6.93078
1.97	2.34687	1.97	2.68258	1.97	5.11257	1.97	6.93616
1.972	2.3488	1.972	2.66934	1.972	5.11726	1.972	6.94152
1.974	2.36863	1.974	2.70169	1.974	5.12198	1.974	6.94689
1.976	2.36041	1.976	2.67161	1.976	5.12671	1.976	6.95226
1.978	2.36294	1.978	2.66975	1.978	5.13143	1.978	6.9576
1.98	2.36363	1.98	2.65768	1.98	5.13616	1.98	6.96293
1.982	2.36804	1.982	2.69899	1.982	5.14089	1.982	6.96829
1.984	2.35993	1.984	2.68238	1.984	5.14562	1.984	6.97367
1.986	2.33734	1.986	2.66409	1.986	5.15032	1.986	6.97901
1.988	2.33877	1.988	2.68058	1.988	5.15499	1.988	6.98436
1.99	2.363	1.99	2.6894	1.99	5.15969	1.99	6.98973
1.992	2.33805	1.992	2.64165	1.992	5.16439	1.992	6.99506
1.994	2.34604	1.994	2.65497	1.994	5.16908	1.994	7.00036
1.996	2.338	1.996	2.65189	1.996	5.17376	1.996	7.00566
1.998	2.35464	1.998	2.6588	1.998	5.17846	1.998	7.01097
2	2.34074	2	2.63112	2	5.18315	2	7.01626
2.002	2.34873	2.002	2.64176	2.002	5.18784	2.002	7.02154
2.004	2.36039	2.004	2.63876	2.004	5.19255	2.004	7.02682
2.006	2.35677	2.006	2.61316	2.006	5.19727	2.006	7.03207
2.008	2.36057	2.008	2.64221	2.008	5.20198	2.008	7.03732
2.01	2.32775	2.01	2.64138	2.01	5.20667	2.01	7.04261
2.012	2.34863	2.012	2.57937	2.012	5.21135	2.012	7.04783
2.014	2.33374	2.014	2.63809	2.014	5.21603	2.014	7.05305
2.016	2.33082	2.016	2.63434	2.016	5.2207	2.016	7.05832
2.018	2.35533	2.018	2.60501	2.018	5.22538	2.018	7.06356
2.02	2.35397	2.02	2.60613	2.02	5.23009	2.02	7.06877
2.022	2.36109	2.022	2.60357	2.022	5.23481	2.022	7.07398
2.024	2.34617	2.024	2.64033	2.024	5.23951	2.024	7.07922
2.026	2.34699	2.026	2.6069	2.026	5.24421	2.026	7.08447
2.028	2.33297	2.028	2.58096	2.028	5.24889	2.028	7.08966
2.03	2.35211	2.03	2.59777	2.03	5.25357	2.03	7.09484
2.032	2.35408	2.032	2.60109	2.032	5.25828	2.032	7.10004
2.034	2.34779	2.034	2.60406	2.034	5.26298	2.034	7.10524
2.036	2.34997	2.036	2.6099	2.036	5.26768	2.036	7.11045
2.038	2.32537	2.038	2.58453	2.038	5.27235	2.038	7.11565
2.04	2.35389	2.04	2.58802	2.04	5.27703	2.04	7.12082
2.042	2.35194	2.042	2.59834	2.042	5.28174	2.042	7.12601
2.044	2.33446	2.044	2.56941	2.044	5.28642	2.044	7.13118
2.046	2.33191	2.046	2.58152	2.046	5.29109	2.046	7.13633
2.048	2.34726	2.048	2.52946	2.048	5.29577	2.048	7.14144
2.05	2.34012	2.05	2.57518	2.05	5.30046	2.05	7.14654
2.052	2.35544	2.052	2.55231	2.052	5.30515	2.052	7.15167
2.054	2.33187	2.054	2.57162	2.054	5.30984	2.054	7.15679
2.056	2.35528	2.056	2.55086	2.056	5.31453	2.056	7.16192
2.058	2.31307	2.058	2.55958	2.058	5.3192	2.058	7.16703
2.06	2.34344	2.06	2.54566	2.06	5.32385	2.06	7.17213
2.062	2.33972	2.062	2.54492	2.062	5.32853	2.062	7.17722
2.064	2.3212	2.064	2.53149	2.064	5.3332	2.064	7.1823
2.066	2.3568	2.066	2.53419	2.066	5.33787	2.066	7.18736
2.068	2.323	2.068	2.51656	2.068	5.34255	2.068	7.19242
2.07	2.32115	2.07	2.5394	2.07	5.3472	2.07	7.19747
2.072	2.36738	2.072	2.53156	2.072	5.35189	2.072	7.20254
2.074	2.33506	2.074	2.52196	2.074	5.35659	2.074	7.2076
2.076	2.37326	2.076	2.50896	2.076	5.3613	2.076	7.21263
2.078	2.33424	2.078	2.50983	2.078	5.366	2.078	7.21765
2.08	2.34651	2.08	2.52095	2.08	5.37069	2.08	7.22268
2.082	2.35847	2.082	2.49924	2.082	5.37539	2.082	7.2277
2.084	2.36387	2.084	2.50382	2.084	5.38011	2.084	7.2327
2.086	2.33855	2.086	2.49845	2.086	5.38482	2.086	7.2377
2.088	2.34812	2.088	2.50032	2.088	5.3895	2.088	7.2427
2.09	2.33737	2.09	2.51494	2.09	5.39419	2.09	7.24772
2.092	2.31357	2.092	2.49797	2.092	5.39884	2.092	7.25273
2.094	2.32999	2.094	2.4854	2.094	5.40348	2.094	7.25771
2.096	2.32403	2.096	2.50295	2.096	5.40814	2.096	7.2627
2.098	2.31293	2.098	2.48745	2.098	5.41277	2.098	7.26769
2.1	2.3444	2.1	2.49288	2.1	5.41743	2.1	7.27267
2.102	2.30887	2.102	2.50969	2.102	5.42208	2.102	7.27767
2.104	2.34305	2.104	2.47454	2.104	5.42674	2.104	7.28266
2.106	2.36773	2.106	2.50213	2.106	5.43145	2.106	7.28763
2.108	2.32815	2.108	2.47224	2.108	5.43614	2.108	7.29261
2.11	2.32648	2.11	2.48658	2.11	5.4408	2.11	7.29757
2.112	2.31437	2.112	2.4773	2.112	5.44544	2.112	7.30253
2.114	2.344	2.114	2.46751	2.114	5.4501	2.114	7.30748
2.116	2.34311	2.116	2.45881	2.116	5.45478	2.116	7.3124
2.118	2.32748	2.118	2.46197	2.118	5.45945	2.118	7.31732
2.12	2.36342	2.12	2.48261	2.12	5.46414	2.12	7.32227
2.122	2.32204	2.122	2.47071	2.122	5.46883	2.122	7.32722
2.124	2.34403	2.124	2.46403	2.124	5.4735	2.124	7.33216
2.126	2.33376	2.126	2.46889	2.126	5.47817	2.126	7.33709
2.128	2.3307	2.128	2.46268	2.128	5.48284	2.128	7.34202
2.13	2.34653	2.13	2.46329	2.13	5.48752	2.13	7.34695
2.132	2.32426	2.132	2.46168	2.132	5.49219	2.132	7.35187
2.134	2.3216	2.134	2.46166	2.134	5.49683	2.134	7.35679
2.136	2.32699	2.136	2.44672	2.136	5.50148	2.136	7.3617
2.138	2.33789	2.138	2.45129	2.138	5.50615	2.138	7.3666
2.14	2.30921	2.14	2.48477	2.14	5.51079	2.14	7.37154
2.142	2.33851	2.142	2.45299	2.142	5.51544	2.142	7.37648
2.144	2.33526	2.144	2.45737	2.144	5.52011	2.144	7.38139
2.146	2.30329	2.146	2.43968	2.146	5.52475	2.146	7.38628
2.148	2.32971	2.148	2.44831	2.148	5.52939	2.148	7.39117
2.15	2.3483	2.15	2.4654	2.15	5.53406	2.15	7.39608
2.152	2.29354	2.152	2.42638	2.152	5.53871	2.152	7.40098
2.154	2.31007	2.154	2.45132	2.154	5.54331	2.154	7.40585
2.156	2.32508	2.156	2.45806	2.156	5.54794	2.156	7.41076
2.158	2.32295	2.158	2.42618	2.158	5.55259	2.158	7.41565
2.16	2.32594	2.16	2.45258	2.16	5.55724	2.16	7.42053
2.162	2.31931	2.162	2.43913	2.162	5.56189	2.162	7.42542
2.164	2.32856	2.164	2.41717	2.164	5.56653	2.164	7.43027
2.166	2.30018	2.166	2.45505	2.166	5.57116	2.166	7.43515
2.168	2.29217	2.168	2.43993	2.168	5.57576	2.168	7.44004
2.17	2.30982	2.17	2.44854	2.17	5.58036	2.17	7.44493
2.172	2.31247	2.172	2.4482	2.172	5.58498	2.172	7.44983
2.174	2.29663	2.174	2.41247	2.174	5.58959	2.174	7.45469
2.176	2.3049	2.176	2.42716	2.176	5.59419	2.176	7.45953
2.178	2.31751	2.178	2.40934	2.178	5.59881	2.178	7.46436
2.18	2.2942	2.18	2.41272	2.18	5.60342	2.18	7.46919
2.182	2.28584	2.182	2.42743	2.182	5.608	2.182	7.47403
2.184	2.30601	2.184	2.41935	2.184	5.6126	2.184	7.47887
2.186	2.29267	2.186	2.41199	2.186	5.61719	2.186	7.4837
2.188	2.29426	2.188	2.4176	2.188	5.62178	2.188	7.48853
2.19	2.2922	2.19	2.37832	2.19	5.62637	2.19	7.49333
2.192	2.26775	2.192	2.41361	2.192	5.63093	2.192	7.49812
2.194	2.28344	2.194	2.3839	2.194	5.63548	2.194	7.50292
2.196	2.31121	2.196	2.38166	2.196	5.64007	2.196	7.50768
2.198	2.29439	2.198	2.40571	2.198	5.64468	2.198	7.51247
2.2	2.30484	2.2	2.38539	2.2	5.64928	2.2	7.51726
2.202	2.29113	2.202	2.38667	2.202	5.65387	2.202	7.52203
2.204	2.27345	2.204	2.40404	2.204	5.65844	2.204	7.52683
2.206	2.30081	2.206	2.38055	2.206	5.66301	2.206	7.53161
2.208	2.27849	2.208	2.37311	2.208	5.66759	2.208	7.53636
2.21	2.28734	2.21	2.37827	2.21	5.67216	2.21	7.54111
2.212	2.25628	2.212	2.39523	2.212	5.6767	2.212	7.54589
2.214	2.27311	2.214	2.3763	2.214	5.68123	2.214	7.55066
2.216	2.27519	2.216	2.37272	2.216	5.68578	2.216	7.55541
2.218	2.316	2.218	2.34907	2.218	5.69037	2.218	7.56013
2.22	2.24744	2.22	2.37475	2.22	5.69493	2.22	7.56485
2.222	2.25374	2.222	2.39716	2.222	5.69944	2.222	7.56963
2.224	2.26719	2.224	2.36648	2.224	5.70396	2.224	7.57439
2.226	2.28146	2.226	2.35541	2.226	5.70851	2.226	7.57911
2.228	2.28332	2.228	2.36875	2.228	5.71307	2.228	7.58384
2.23	2.26554	2.23	2.35402	2.23	5.71762	2.23	7.58856
2.232	2.26035	2.232	2.35756	2.232	5.72215	2.232	7.59327
2.234	2.23951	2.234	2.34702	2.234	5.72665	2.234	7.59798
2.236	2.26454	2.236	2.33802	2.236	5.73115	2.236	7.60266
2.238	2.23632	2.238	2.34006	2.238	5.73565	2.238	7.60734
2.24	2.2527	2.24	2.33864	2.24	5.74014	2.24	7.61202
2.242	2.25313	2.242	2.33288	2.242	5.74464	2.242	7.61669
2.244	2.23379	2.244	2.3312	2.244	5.74913	2.244	7.62135
2.246	2.24604	2.246	2.33103	2.246	5.75361	2.246	7.62601
2.248	2.22217	2.248	2.3224	2.248	5.75808	2.248	7.63067
2.25	2.2101	2.25	2.31132	2.25	5.76251	2.25	7.6353
2.252	2.22174	2.252	2.30536	2.252	5.76694	2.252	7.63992
2.254	2.23501	2.254	2.32088	2.254	5.7714	2.254	7.64454
2.256	2.1956	2.256	2.31519	2.256	5.77583	2.256	7.64918
2.258	2.20221	2.258	2.29111	2.258	5.78023	2.258	7.65379
2.26	2.20711	2.26	2.31541	2.26	5.78464	2.26	7.65839
2.262	2.21496	2.262	2.27548	2.262	5.78906	2.262	7.66298
2.264	2.19083	2.264	2.28199	2.264	5.79347	2.264	7.66754
2.266	2.20929	2.266	2.2876	2.266	5.79787	2.266	7.67211
2.268	2.18437	2.268	2.29277	2.268	5.80226	2.268	7.67669
2.27	2.19327	2.27	2.26856	2.27	5.80664	2.27	7.68125
2.272	2.19463	2.272	2.26471	2.272	5.81103	2.272	7.68579
2.274	2.18742	2.274	2.27142	2.274	5.81541	2.274	7.69032
2.276	2.17783	2.276	2.27657	2.276	5.81977	2.276	7.69487
2.278	2.17456	2.278	2.25991	2.278	5.82413	2.278	7.69941
2.28	2.18286	2.28	2.24405	2.28	5.82848	2.28	7.70391
2.282	2.15715	2.282	2.24015	2.282	5.83282	2.282	7.7084
2.284	2.15391	2.284	2.24505	2.284	5.83713	2.284	7.71288
2.286	2.16047	2.286	2.24102	2.286	5.84145	2.286	7.71737
2.288	2.15241	2.288	2.25965	2.288	5.84576	2.288	7.72187
2.29	2.17215	2.29	2.23908	2.29	5.85009	2.29	7.72637
2.292	2.15257	2.292	2.23992	2.292	5.85441	2.292	7.73085
2.294	2.14904	2.294	2.23099	2.294	5.85871	2.294	7.73532
2.296	2.13913	2.296	2.23865	2.296	5.863	2.296	7.73979
2.298	2.16014	2.298	2.20929	2.298	5.8673	2.298	7.74423
2.3	2.1349	2.3	2.21796	2.3	5.87159	2.3	7.74866
2.302	2.14945	2.302	2.19842	2.302	5.87588	2.302	7.75308
2.304	2.13095	2.304	2.22159	2.304	5.88016	2.304	7.7575
2.306	2.13637	2.306	2.21829	2.306	5.88443	2.306	7.76194
2.308	2.12525	2.308	2.22075	2.308	5.88869	2.308	7.76638
2.31	2.13964	2.31	2.20995	2.31	5.89295	2.31	7.77081
2.312	2.11624	2.312	2.22084	2.312	5.89721	2.312	7.77524
2.314	2.10398	2.314	2.19547	2.314	5.90143	2.314	7.77965
2.316	2.12418	2.316	2.17589	2.316	5.90566	2.316	7.78403
2.318	2.12852	2.318	2.18942	2.318	5.90991	2.318	7.78839
2.32	2.10831	2.32	2.18325	2.32	5.91415	2.32	7.79276
2.322	2.12387	2.322	2.19926	2.322	5.91838	2.322	7.79715
2.324	2.10457	2.324	2.16429	2.324	5.92261	2.324	7.80151
2.326	2.10097	2.326	2.16926	2.326	5.92681	2.326	7.80584
2.328	2.08998	2.328	2.17604	2.328	5.931	2.328	7.81019
2.33	2.07255	2.33	2.17444	2.33	5.93517	2.33	7.81454
2.332	2.09646	2.332	2.18204	2.332	5.93934	2.332	7.8189
2.334	2.08386	2.334	2.15015	2.334	5.94352	2.334	7.82323
2.336	2.0774	2.336	2.14781	2.336	5.94768	2.336	7.82753
2.338	2.06488	2.338	2.15151	2.338	5.95182	2.338	7.83182
2.34	2.08949	2.34	2.17461	2.34	5.95597	2.34	7.83615
2.342	2.06533	2.342	2.1563	2.342	5.96013	2.342	7.84048
2.344	2.06665	2.344	2.1529	2.344	5.96426	2.344	7.84479
2.346	2.07296	2.346	2.14005	2.346	5.9684	2.346	7.84908
2.348	2.09455	2.348	2.14071	2.348	5.97257	2.348	7.85336
2.35	2.07339	2.35	2.13384	2.35	5.97674	2.35	7.85764
2.352	2.06267	2.352	2.15014	2.352	5.98087	2.352	7.86192
2.354	2.05792	2.354	2.14407	2.354	5.98499	2.354	7.86622
2.356	2.05596	2.356	2.1433	2.356	5.98911	2.356	7.8705
2.358	2.04797	2.358	2.10991	2.358	5.99321	2.358	7.87476
2.36	2.06302	2.36	2.12284	2.36	5.99732	2.36	7.87899
2.362	2.03769	2.362	2.11482	2.362	6.00142	2.362	7.88323
2.364	2.04474	2.364	2.12276	2.364	6.0055	2.364	7.88747
2.366	2.04226	2.366	2.1324	2.366	6.00959	2.366	7.89172
2.368	2.05806	2.368	2.10982	2.368	6.01369	2.368	7.89596
2.37	2.04139	2.37	2.12403	2.37	6.01779	2.37	7.9002
2.372	2.0299	2.372	2.12008	2.372	6.02186	2.372	7.90444
2.374	2.03663	2.374	2.1131	2.374	6.02593	2.374	7.90867
2.376	2.0369	2.376	2.09724	2.376	6.03	2.376	7.91288
2.378	2.04055	2.378	2.08289	2.378	6.03408	2.378	7.91706
2.38	2.01845	2.38	2.11833	2.38	6.03814	2.38	7.92127
2.382	2.01975	2.382	2.09416	2.382	6.04218	2.382	7.92548
2.384	2.02071	2.384	2.08942	2.384	6.04622	2.384	7.92966
2.386	2.01984	2.386	2.09582	2.386	6.05026	2.386	7.93385
2.388	2.03361	2.388	2.09313	2.388	6.05431	2.388	7.93804
2.39	2.00946	2.39	2.08326	2.39	6.05835	2.39	7.94221
2.392	2.00145	2.392	2.08734	2.392	6.06237	2.392	7.94638
2.394	2.00205	2.394	2.06592	2.394	6.06637	2.394	7.95054
2.396	1.99254	2.396	2.06493	2.396	6.07036	2.396	7.95467
2.398	1.99964	2.398	2.06951	2.398	6.07436	2.398	7.9588
2.4	2.0066	2.4	2.08687	2.4	6.07836	2.4	7.96296
2.402	1.99964	2.402	2.06461	2.402	6.08237	2.402	7.96711
2.404	2.00279	2.404	2.06352	2.404	6.08637	2.404	7.97124
2.406	1.99644	2.406	2.09932	2.406	6.09037	2.406	7.9754
2.408	1.98154	2.408	2.07818	2.408	6.09435	2.408	7.97958
2.41	2.00196	2.41	2.05749	2.41	6.09833	2.41	7.98371
2.412	1.99329	2.412	2.05621	2.412	6.10233	2.412	7.98783
2.414	1.99125	2.414	2.05127	2.414	6.10631	2.414	7.99194
2.416	1.98358	2.416	2.04249	2.416	6.11029	2.416	7.99603
2.418	1.96995	2.418	2.03706	2.418	6.11424	2.418	8.00011
2.42	1.97176	2.42	2.0409	2.42	6.11818	2.42	8.00419
2.422	1.96663	2.422	2.02764	2.422	6.12212	2.422	8.00825
2.424	1.98189	2.424	2.04765	2.424	6.12607	2.424	8.01233
2.426	1.98265	2.426	2.02297	2.426	6.13003	2.426	8.0164
2.428	1.98317	2.428	2.02528	2.428	6.134	2.428	8.02045
2.43	1.97577	2.43	2.03373	2.43	6.13796	2.43	8.02451
2.432	1.9768	2.432	2.00786	2.432	6.14191	2.432	8.02855
2.434	1.96939	2.434	2.02261	2.434	6.14586	2.434	8.03258
2.436	1.97224	2.436	2.01877	2.436	6.1498	2.436	8.03662
2.438	1.96855	2.438	2.00504	2.438	6.15374	2.438	8.04065
2.44	1.97018	2.44	2.00092	2.44	6.15768	2.44	8.04465
2.442	1.96806	2.442	1.99229	2.442	6.16162	2.442	8.04864
2.444	1.96634	2.444	1.99678	2.444	6.16555	2.444	8.05263
2.446	1.94622	2.446	2.00102	2.446	6.16946	2.446	8.05663
2.448	1.95867	2.448	2.0026	2.448	6.17337	2.448	8.06063
2.45	1.94281	2.45	1.99518	2.45	6.17727	2.45	8.06463
2.452	1.9444	2.452	1.9834	2.452	6.18116	2.452	8.06861
2.454	1.93493	2.454	1.99645	2.454	6.18504	2.454	8.07259
2.456	1.93721	2.456	1.98605	2.456	6.18891	2.456	8.07657
2.458	1.94475	2.458	2.00181	2.458	6.19279	2.458	8.08056
2.46	1.9482	2.46	1.96524	2.46	6.19668	2.46	8.08453
2.462	1.9188	2.462	1.96317	2.462	6.20055	2.462	8.08846
2.464	1.92143	2.464	1.98172	2.464	6.20439	2.464	8.0924
2.466	1.94602	2.466	1.94628	2.466	6.20826	2.466	8.09633
2.468	1.93085	2.468	1.96033	2.468	6.21213	2.468	8.10024
2.47	1.91863	2.47	1.9587	2.47	6.21598	2.47	8.10416
2.472	1.93157	2.472	1.94799	2.472	6.21983	2.472	8.10806
2.474	1.91173	2.474	1.96703	2.474	6.22368	2.474	8.11198
2.476	1.93335	2.476	1.94894	2.476	6.22752	2.476	8.11589
2.478	1.91961	2.478	1.96167	2.478	6.23137	2.478	8.1198
2.48	1.89688	2.48	1.95701	2.48	6.23519	2.48	8.12372
2.482	1.92649	2.482	1.94267	2.482	6.23901	2.482	8.12762
2.484	1.90346	2.484	1.93379	2.484	6.24284	2.484	8.1315
2.486	1.92736	2.486	1.92061	2.486	6.24668	2.486	8.13535
2.488	1.9146	2.488	1.92427	2.488	6.25052	2.488	8.1392
2.49	1.89367	2.49	1.91253	2.49	6.25433	2.49	8.14303
2.492	1.91362	2.492	1.93381	2.492	6.25813	2.492	8.14688
2.494	1.9042	2.494	1.92516	2.494	6.26195	2.494	8.15074
2.496	1.90713	2.496	1.93334	2.496	6.26576	2.496	8.1546
2.498	1.8958	2.498	1.92228	2.498	6.26957	2.498	8.15845
2.5	1.89134	2.5	1.9147	2.5	6.27335	2.5	8.16229
2.502	1.89985	2.502	1.90436	2.502	6.27714	2.502	8.16611
2.504	1.87304	2.504	1.90293	2.504	6.28092	2.504	8.16992
2.506	1.88004	2.506	1.93518	2.506	6.28467	2.506	8.17376
2.508	1.90632	2.508	1.90473	2.508	6.28846	2.508	8.1776
2.51	1.87973	2.51	1.89903	2.51	6.29224	2.51	8.1814
2.512	1.87836	2.512	1.90106	2.512	6.296	2.512	8.1852
2.514	1.88032	2.514	1.8952	2.514	6.29976	2.514	8.189
2.516	1.87749	2.516	1.90561	2.516	6.30352	2.516	8.1928
2.518	1.88474	2.518	1.89631	2.518	6.30728	2.518	8.1966
2.52	1.87173	2.52	1.88969	2.52	6.31104	2.52	8.20038
2.522	1.86993	2.522	1.88822	2.522	6.31478	2.522	8.20416
2.524	1.8622	2.524	1.8925	2.524	6.31851	2.524	8.20794
2.526	1.86939	2.526	1.90319	2.526	6.32224	2.526	8.21174
2.528	1.86257	2.528	1.892	2.528	6.32597	2.528	8.21553
2.53	1.8636	2.53	1.87937	2.53	6.3297	2.53	8.21931
2.532	1.86705	2.532	1.90043	2.532	6.33343	2.532	8.22309
2.534	1.87378	2.534	1.86875	2.534	6.33717	2.534	8.22685
2.536	1.8685	2.536	1.86134	2.536	6.34091	2.536	8.23058
2.538	1.85813	2.538	1.88265	2.538	6.34464	2.538	8.23433
2.54	1.85406	2.54	1.86494	2.54	6.34835	2.54	8.23808
2.542	1.85065	2.542	1.87287	2.542	6.35206	2.542	8.24181
2.544	1.85581	2.544	1.87629	2.544	6.35576	2.544	8.24556
2.546	1.851	2.546	1.86787	2.546	6.35947	2.546	8.24931
2.548	1.82233	2.548	1.87056	2.548	6.36314	2.548	8.25305
2.55	1.84135	2.55	1.87523	2.55	6.36681	2.55	8.25679
2.552	1.8543	2.552	1.8504	2.552	6.3705	2.552	8.26052
2.554	1.84096	2.554	1.8622	2.554	6.3742	2.554	8.26423
2.556	1.84177	2.556	1.86628	2.556	6.37788	2.556	8.26796
2.558	1.82907	2.558	1.87323	2.558	6.38155	2.558	8.2717
2.56	1.83013	2.56	1.85237	2.56	6.38521	2.56	8.27542
2.562	1.82606	2.562	1.86249	2.562	6.38887	2.562	8.27914
2.564	1.82081	2.564	1.85724	2.564	6.39251	2.564	8.28286
2.566	1.81286	2.566	1.84951	2.566	6.39615	2.566	8.28656
2.568	1.82481	2.568	1.84853	2.568	6.39978	2.568	8.29026
2.57	1.8163	2.57	1.86161	2.57	6.40343	2.57	8.29397
2.572	1.83109	2.572	1.83402	2.572	6.40707	2.572	8.29767
2.574	1.81519	2.574	1.84608	2.574	6.41072	2.574	8.30135
2.576	1.83119	2.576	1.84904	2.576	6.41437	2.576	8.30504
2.578	1.80605	2.578	1.83694	2.578	6.418	2.578	8.30873
2.58	1.81654	2.58	1.84437	2.58	6.42163	2.58	8.31241
2.582	1.82264	2.582	1.83716	2.582	6.42526	2.582	8.31609
2.584	1.81008	2.584	1.84975	2.584	6.4289	2.584	8.31978
2.586	1.81894	2.586	1.85184	2.586	6.43253	2.586	8.32348
2.588	1.81436	2.588	1.8554	2.588	6.43616	2.588	8.32719
2.59	1.82817	2.59	1.84985	2.59	6.4398	2.59	8.33089
2.592	1.8086	2.592	1.83141	2.592	6.44344	2.592	8.33457
2.594	1.79443	2.594	1.83249	2.594	6.44704	2.594	8.33824
2.596	1.80005	2.596	1.84376	2.596	6.45064	2.596	8.34191
2.598	1.7997	2.598	1.8512	2.598	6.45424	2.598	8.34561
2.6	1.79201	2.6	1.81863	2.6	6.45783	2.6	8.34928
2.602	1.78367	2.602	1.81696	2.602	6.4614	2.602	8.35292
2.604	1.80016	2.604	1.83945	2.604	6.46499	2.604	8.35657
2.606	1.79649	2.606	1.80881	2.606	6.46858	2.606	8.36022
2.608	1.79192	2.608	1.83814	2.608	6.47217	2.608	8.36387
2.61	1.7769	2.61	1.8276	2.61	6.47574	2.61	8.36753
2.612	1.77972	2.612	1.83649	2.612	6.4793	2.612	8.3712
2.614	1.78254	2.614	1.82199	2.614	6.48286	2.614	8.37485
2.616	1.77725	2.616	1.82689	2.616	6.48642	2.616	8.3785
2.618	1.78522	2.618	1.83182	2.618	6.48998	2.618	8.38216
2.62	1.78726	2.62	1.8174	2.62	6.49355	2.62	8.38581
2.622	1.78695	2.622	1.81941	2.622	6.49713	2.622	8.38945
2.624	1.78282	2.624	1.82806	2.624	6.5007	2.624	8.3931
2.626	1.77084	2.626	1.83334	2.626	6.50425	2.626	8.39676
2.628	1.79044	2.628	1.82266	2.628	6.50781	2.628	8.40041
2.63	1.76304	2.63	1.82336	2.63	6.51137	2.63	8.40406
2.632	1.78621	2.632	1.83018	2.632	6.51492	2.632	8.40771
2.634	1.77267	2.634	1.82055	2.634	6.51848	2.634	8.41136
2.636	1.78129	2.636	1.83095	2.636	6.52203	2.636	8.41502
2.638	1.77012	2.638	1.82574	2.638	6.52558	2.638	8.41867
2.64	1.77743	2.64	1.82897	2.64	6.52913	2.64	8.42233
2.642	1.75782	2.642	1.81368	2.642	6.53266	2.642	8.42597
2.644	1.77434	2.644	1.81608	2.644	6.5362	2.644	8.4296
2.646	1.76207	2.646	1.80742	2.646	6.53973	2.646	8.43322
2.648	1.75654	2.648	1.82304	2.648	6.54325	2.648	8.43685
2.65	1.76375	2.65	1.82922	2.65	6.54677	2.65	8.44051
2.652	1.7509	2.652	1.82243	2.652	6.55029	2.652	8.44416
2.654	1.76994	2.654	1.82378	2.654	6.55381	2.654	8.4478
2.656	1.75754	2.656	1.81002	2.656	6.55733	2.656	8.45144
2.658	1.75832	2.658	1.82389	2.658	6.56085	2.658	8.45507
2.66	1.78944	2.66	1.82182	2.66	6.5644	2.66	8.45872
2.662	1.76308	2.662	1.81376	2.662	6.56795	2.662	8.46235
2.664	1.76575	2.664	1.81481	2.664	6.57148	2.664	8.46598
2.666	1.75615	2.666	1.81824	2.666	6.575	2.666	8.46961
2.668	1.76466	2.668	1.81261	2.668	6.57852	2.668	8.47324
2.67	1.75974	2.67	1.82885	2.67	6.58205	2.67	8.47689
2.672	1.76187	2.672	1.80938	2.672	6.58557	2.672	8.48052
2.674	1.74274	2.674	1.81085	2.674	6.58907	2.674	8.48414
2.676	1.75048	2.676	1.8249	2.676	6.59257	2.676	8.48778
2.678	1.75068	2.678	1.80474	2.678	6.59607	2.678	8.49141
2.68	1.74421	2.68	1.81455	2.68	6.59956	2.68	8.49503
2.682	1.76078	2.682	1.82227	2.682	6.60307	2.682	8.49867
2.684	1.74469	2.684	1.82144	2.684	6.60657	2.684	8.50231
2.686	1.75491	2.686	1.81704	2.686	6.61007	2.686	8.50595
2.688	1.73003	2.688	1.81162	2.688	6.61356	2.688	8.50958
2.69	1.73607	2.69	1.81147	2.69	6.61702	2.69	8.5132
2.692	1.7517	2.692	1.83561	2.692	6.62051	2.692	8.51685
2.694	1.73869	2.694	1.81188	2.694	6.624	2.694	8.52049
2.696	1.74267	2.696	1.81917	2.696	6.62748	2.696	8.52413
2.698	1.74361	2.698	1.81336	2.698	6.63097	2.698	8.52776
2.7	1.745	2.7	1.82337	2.7	6.63446	2.7	8.53139
2.702	1.7423	2.702	1.81438	2.702	6.63794	2.702	8.53503
2.704	1.73192	2.704	1.82082	2.704	6.64142	2.704	8.53867
2.706	1.73806	2.706	1.82753	2.706	6.64489	2.706	8.54232
2.708	1.73728	2.708	1.81625	2.708	6.64836	2.708	8.54596
2.71	1.74018	2.71	1.79865	2.71	6.65184	2.71	8.54957
2.712	1.73074	2.712	1.834	2.712	6.65531	2.712	8.55321
2.714	1.73696	2.714	1.83329	2.714	6.65878	2.714	8.55687
2.716	1.74133	2.716	1.81525	2.716	6.66226	2.716	8.56052
2.718	1.73059	2.718	1.82576	2.718	6.66573	2.718	8.56416
2.72	1.73261	2.72	1.7967	2.72	6.66919	2.72	8.56779
2.722	1.721	2.722	1.82097	2.722	6.67265	2.722	8.5714
2.724	1.73742	2.724	1.82468	2.724	6.67611	2.724	8.57505
2.726	1.72505	2.726	1.83125	2.726	6.67957	2.726	8.57871
2.728	1.72442	2.728	1.82958	2.728	6.68302	2.728	8.58237
2.73	1.71809	2.73	1.81582	2.73	6.68646	2.73	8.58601
2.732	1.72537	2.732	1.81788	2.732	6.6899	2.732	8.58965
2.734	1.72623	2.734	1.81789	2.734	6.69335	2.734	8.59328
2.736	1.72975	2.736	1.81349	2.736	6.69681	2.736	8.59691
2.738	1.72789	2.738	1.80215	2.738	6.70027	2.738	8.60053
2.74	1.71399	2.74	1.82236	2.74	6.70371	2.74	8.60415
2.742	1.73209	2.742	1.81397	2.742	6.70716	2.742	8.60779
2.744	1.72516	2.744	1.81748	2.744	6.71061	2.744	8.61142
2.746	1.71161	2.746	1.82483	2.746	6.71405	2.746	8.61506
2.748	1.72353	2.748	1.81211	2.748	6.71749	2.748	8.6187
2.75	1.71749	2.75	1.80945	2.75	6.72093	2.75	8.62232
2.752	1.71365	2.752	1.82762	2.752	6.72436	2.752	8.62596
2.754	1.72676	2.754	1.8151	2.754	6.7278	2.754	8.6296
2.756	1.73385	2.756	1.82062	2.756	6.73126	2.756	8.63324
2.758	1.7214	2.758	1.82095	2.758	6.73471	2.758	8.63688
2.76	1.72625	2.76	1.8217	2.76	6.73816	2.76	8.64052
2.762	1.70451	2.762	1.82345	2.762	6.74159	2.762	8.64417
2.764	1.72978	2.764	1.81081	2.764	6.74503	2.764	8.6478
2.766	1.71026	2.766	1.79817	2.766	6.74847	2.766	8.65141
2.768	1.70538	2.768	1.82566	2.768	6.75188	2.768	8.65503
2.77	1.7215	2.77	1.81193	2.77	6.75531	2.77	8.65867
2.772	1.71397	2.772	1.82556	2.772	6.75874	2.772	8.66231
2.774	1.70746	2.774	1.80559	2.774	6.76217	2.774	8.66594
2.776	1.70444	2.776	1.82926	2.776	6.76558	2.776	8.66957
2.778	1.71098	2.778	1.80707	2.778	6.76899	2.778	8.67321
2.78	1.70978	2.78	1.81318	2.78	6.77241	2.78	8.67683
2.782	1.70296	2.782	1.82035	2.782	6.77583	2.782	8.68046
2.784	1.72033	2.784	1.81913	2.784	6.77925	2.784	8.6841
2.786	1.70957	2.786	1.82303	2.786	6.78268	2.786	8.68775
2.788	1.71085	2.788	1.81375	2.788	6.7861	2.788	8.69138
2.79	1.71199	2.79	1.81172	2.79	6.78952	2.79	8.69501
2.792	1.71697	2.792	1.81161	2.792	6.79295	2.792	8.69863
2.794	1.70855	2.794	1.80326	2.794	6.79638	2.794	8.70225
2.796	1.71171	2.796	1.81413	2.796	6.7998	2.796	8.70586
2.798	1.70555	2.798	1.81482	2.798	6.80322	2.798	8.70949
2.8	1.71196	2.8	1.82241	2.8	6.80663	2.8	8.71313
2.802	1.70779	2.802	1.80475	2.802	6.81005	2.802	8.71676
2.804	1.71311	2.804	1.80656	2.804	6.81347	2.804	8.72037
2.806	1.70495	2.806	1.83937	2.806	6.81689	2.806	8.72402
2.808	1.69479	2.808	1.80268	2.808	6.82029	2.808	8.72766
2.81	1.70756	2.81	1.80052	2.81	6.82369	2.81	8.73126
2.812	1.69922	2.812	1.80964	2.812	6.8271	2.812	8.73487
2.814	1.72718	2.814	1.81758	2.814	6.83053	2.814	8.7385
2.816	1.70888	2.816	1.80986	2.816	6.83396	2.816	8.74213
2.818	1.70954	2.818	1.82048	2.818	6.83738	2.818	8.74576
2.82	1.7258	2.82	1.80435	2.82	6.84082	2.82	8.74938
2.822	1.70603	2.822	1.8054	2.822	6.84425	2.822	8.75299
2.824	1.70865	2.824	1.82479	2.824	6.84766	2.824	8.75662
2.826	1.71054	2.826	1.81543	2.826	6.85108	2.826	8.76026
2.828	1.71498	2.828	1.81342	2.828	6.85451	2.828	8.76389
2.83	1.7158	2.83	1.79622	2.83	6.85794	2.83	8.7675
2.832	1.72048	2.832	1.79351	2.832	6.86137	2.832	8.77109
2.834	1.6955	2.834	1.81422	2.834	6.86479	2.834	8.7747
2.836	1.71487	2.836	1.83028	2.836	6.8682	2.836	8.77834
2.838	1.72332	2.838	1.81531	2.838	6.87164	2.838	8.78199
2.84	1.71118	2.84	1.82124	2.84	6.87507	2.84	8.78562
2.842	1.71637	2.842	1.81186	2.842	6.8785	2.842	8.78926
2.844	1.70233	2.844	1.81615	2.844	6.88192	2.844	8.79288
2.846	1.72033	2.846	1.82112	2.846	6.88534	2.846	8.79652
2.848	1.71649	2.848	1.80327	2.848	6.88878	2.848	8.80015
2.85	1.71041	2.85	1.80476	2.85	6.89221	2.85	8.80375
2.852	1.70444	2.852	1.7943	2.852	6.89562	2.852	8.80735
2.854	1.69214	2.854	1.82501	2.854	6.89902	2.854	8.81097
2.856	1.71709	2.856	1.80858	2.856	6.90243	2.856	8.81461
2.858	1.71593	2.858	1.80944	2.858	6.90586	2.858	8.81822
2.86	1.7245	2.86	1.81838	2.86	6.9093	2.86	8.82185
2.862	1.71805	2.862	1.81661	2.862	6.91274	2.862	8.82549
2.864	1.71426	2.864	1.80775	2.864	6.91618	2.864	8.82911
2.866	1.71271	2.866	1.82678	2.866	6.9196	2.866	8.83275
2.868	1.71555	2.868	1.80943	2.868	6.92303	2.868	8.83638
2.87	1.72025	2.87	1.81679	2.87	6.92647	2.87	8.84001
2.872	1.72954	2.872	1.82172	2.872	6.92992	2.872	8.84365
2.874	1.72216	2.874	1.81261	2.874	6.93337	2.874	8.84728
2.876	1.73752	2.876	1.81183	2.876	6.93683	2.876	8.85091
2.878	1.72603	2.878	1.81373	2.878	6.94029	2.878	8.85453
2.88	1.71429	2.88	1.79826	2.88	6.94373	2.88	8.85814
2.882	1.72612	2.882	1.80982	2.882	6.94717	2.882	8.86175
2.884	1.72766	2.884	1.81022	2.884	6.95063	2.884	8.86537
2.886	1.70926	2.886	1.82231	2.886	6.95406	2.886	8.869
2.888	1.72841	2.888	1.82024	2.888	6.9575	2.888	8.87265
2.89	1.7288	2.89	1.80179	2.89	6.96096	2.89	8.87627
2.892	1.73045	2.892	1.80404	2.892	6.96442	2.892	8.87987
2.894	1.73747	2.894	1.80097	2.894	6.96788	2.894	8.88348
2.896	1.71621	2.896	1.79843	2.896	6.97134	2.896	8.88708
2.898	1.72823	2.898	1.81331	2.898	6.97478	2.898	8.89069
2.9	1.71828	2.9	1.79875	2.9	6.97823	2.9	8.8943
2.902	1.72203	2.902	1.8106	2.902	6.98167	2.902	8.89791
2.904	1.73916	2.904	1.78866	2.904	6.98513	2.904	8.90151
2.906	1.7258	2.906	1.78816	2.906	6.9886	2.906	8.90509
2.908	1.73962	2.908	1.80407	2.908	6.99206	2.908	8.90868
2.91	1.74332	2.91	1.79935	2.91	6.99554	2.91	8.91228
2.912	1.74217	2.912	1.80771	2.912	6.99903	2.912	8.91589
2.914	1.73205	2.914	1.80996	2.914	7.0025	2.914	8.91951
2.916	1.7334	2.916	1.79938	2.916	7.00597	2.916	8.92312
2.918	1.74081	2.918	1.79091	2.918	7.00944	2.918	8.92671
2.92	1.73541	2.92	1.80113	2.92	7.01292	2.92	8.9303
2.922	1.75131	2.922	1.80072	2.922	7.01641	2.922	8.9339
2.924	1.73715	2.924	1.80915	2.924	7.0199	2.924	8.93751
2.926	1.74426	2.926	1.79149	2.926	7.02338	2.926	8.94111
2.928	1.73128	2.928	1.80465	2.928	7.02685	2.928	8.94471
2.93	1.74992	2.93	1.7922	2.93	7.03033	2.93	8.9483
2.932	1.74459	2.932	1.79749	2.932	7.03383	2.932	8.95189
2.934	1.74907	2.934	1.79483	2.934	7.03732	2.934	8.95549
2.936	1.73848	2.936	1.80291	2.936	7.04081	2.936	8.95908
2.938	1.76107	2.938	1.80221	2.938	7.04431	2.938	8.96269
2.94	1.74568	2.94	1.79912	2.94	7.04782	2.94	8.96629
2.942	1.75383	2.942	1.79225	2.942	7.05131	2.942	8.96988
2.944	1.75221	2.944	1.80147	2.944	7.05482	2.944	8.97348
2.946	1.73737	2.946	1.79432	2.946	7.05831	2.946	8.97707
2.948	1.75376	2.948	1.78788	2.948	7.0618	2.948	8.98065
2.95	1.75072	2.95	1.79732	2.95	7.06531	2.95	8.98424
2.952	1.76135	2.952	1.79901	2.952	7.06882	2.952	8.98784
2.954	1.76235	2.954	1.80584	2.954	7.07234	2.954	8.99144
2.956	1.7488	2.956	1.79231	2.956	7.07585	2.956	8.99504
2.958	1.75316	2.958	1.79533	2.958	7.07935	2.958	8.99863
2.96	1.75177	2.96	1.80904	2.96	7.08286	2.96	9.00223
2.962	1.76166	2.962	1.79714	2.962	7.08637	2.962	9.00584
2.964	1.76673	2.964	1.78742	2.964	7.0899	2.964	9.00942
2.966	1.77134	2.966	1.80016	2.966	7.09344	2.966	9.01301
2.968	1.75474	2.968	1.79651	2.968	7.09697	2.968	9.01661
2.97	1.77043	2.97	1.78268	2.97	7.10049	2.97	9.02018
2.972	1.76625	2.972	1.79304	2.972	7.10403	2.972	9.02376
2.974	1.76005	2.974	1.79287	2.974	7.10755	2.974	9.02735
2.976	1.77158	2.976	1.78712	2.976	7.11109	2.976	9.03093
2.978	1.76162	2.978	1.78576	2.978	7.11462	2.978	9.0345
2.98	1.76389	2.98	1.77731	2.98	7.11814	2.98	9.03806
2.982	1.78369	2.982	1.78954	2.982	7.12169	2.982	9.04163
2.984	1.77184	2.984	1.77796	2.984	7.12525	2.984	9.0452
2.986	1.78529	2.986	1.77186	2.986	7.1288	2.986	9.04875
2.988	1.77439	2.988	1.76814	2.988	7.13236	2.988	9.05229
2.99	1.78311	2.99	1.77761	2.99	7.13592	2.99	9.05583
2.992	1.7683	2.992	1.78063	2.992	7.13947	2.992	9.05939
2.994	1.7838	2.994	1.78485	2.994	7.14303	2.994	9.06296
2.996	1.78679	2.996	1.7715	2.996	7.1466	2.996	9.06651
2.998	1.76575	2.998	1.78113	2.998	7.15015	2.998	9.07007
3	1.79095	3	1.78078	3	7.15371	3	9.07363
3.002	1.79299	3.002	1.78259	3.002	7.15729	3.002	9.07719
3.004	1.78206	3.004	1.78411	3.004	7.16086	3.004	9.08076
3.006	1.78618	3.006	1.76839	3.006	7.16443	3.006	9.08431
3.008	1.78368	3.008	1.76819	3.008	7.168	3.008	9.08785
3.01	1.781	3.01	1.77274	3.01	7.17157	3.01	9.09139
3.012	1.79202	3.012	1.76781	3.012	7.17514	3.012	9.09493
3.014	1.78976	3.014	1.76019	3.014	7.17872	3.014	9.09846
3.016	1.79195	3.016	1.7688	3.016	7.1823	3.016	9.10198
3.018	1.7929	3.018	1.75934	3.018	7.18589	3.018	9.10551
3.02	1.79848	3.02	1.76412	3.02	7.18948	3.02	9.10904
3.022	1.79386	3.022	1.78703	3.022	7.19307	3.022	9.11259
3.024	1.79751	3.024	1.76677	3.024	7.19666	3.024	9.11614
3.026	1.7792	3.026	1.78054	3.026	7.20024	3.026	9.11969
3.028	1.80861	3.028	1.77398	3.028	7.20383	3.028	9.12324
3.03	1.79242	3.03	1.76818	3.03	7.20743	3.03	9.12679
3.032	1.79503	3.032	1.7575	3.032	7.21102	3.032	9.13031
3.034	1.80216	3.034	1.7691	3.034	7.21461	3.034	9.13384
3.036	1.81839	3.036	1.7664	3.036	7.21823	3.036	9.13737
3.038	1.79491	3.038	1.76985	3.038	7.22185	3.038	9.14091
3.04	1.80093	3.04	1.76996	3.04	7.22544	3.04	9.14445
3.042	1.8051	3.042	1.77171	3.042	7.22905	3.042	9.14799
3.044	1.79719	3.044	1.75965	3.044	7.23265	3.044	9.15152
3.046	1.80156	3.046	1.75815	3.046	7.23625	3.046	9.15504
3.048	1.8043	3.048	1.77066	3.048	7.23986	3.048	9.15857
3.05	1.81907	3.05	1.76917	3.05	7.24348	3.05	9.16211
3.052	1.81884	3.052	1.76063	3.052	7.24712	3.052	9.16564
3.054	1.81135	3.054	1.76164	3.054	7.25075	3.054	9.16916
3.056	1.81734	3.056	1.74744	3.056	7.25438	3.056	9.17267
3.058	1.80751	3.058	1.76767	3.058	7.258	3.058	9.17618
3.06	1.81548	3.06	1.76068	3.06	7.26162	3.06	9.17971
3.062	1.80802	3.062	1.75969	3.062	7.26525	3.062	9.18323
3.064	1.81446	3.064	1.76585	3.064	7.26887	3.064	9.18676
3.066	1.80605	3.066	1.77751	3.066	7.27249	3.066	9.1903
3.068	1.81188	3.068	1.76939	3.068	7.27611	3.068	9.19385
3.07	1.81821	3.07	1.76187	3.07	7.27974	3.07	9.19738
3.072	1.81732	3.072	1.75462	3.072	7.28337	3.072	9.2009
3.074	1.82223	3.074	1.76763	3.074	7.28701	3.074	9.20442
3.076	1.82592	3.076	1.76782	3.076	7.29066	3.076	9.20795
3.078	1.82924	3.078	1.76003	3.078	7.29432	3.078	9.21148
3.08	1.83212	3.08	1.76267	3.08	7.29798	3.08	9.21501
3.082	1.82352	3.082	1.75899	3.082	7.30163	3.082	9.21853
3.084	1.81892	3.084	1.75986	3.084	7.30528	3.084	9.22205
3.086	1.82506	3.086	1.76924	3.086	7.30892	3.086	9.22557
3.088	1.82721	3.088	1.75632	3.088	7.31257	3.088	9.2291
3.09	1.83366	3.09	1.76394	3.09	7.31623	3.09	9.23262
3.092	1.82685	3.092	1.74699	3.092	7.31989	3.092	9.23613
3.094	1.83475	3.094	1.75646	3.094	7.32356	3.094	9.23964
3.096	1.83789	3.096	1.76059	3.096	7.32723	3.096	9.24315
3.098	1.83198	3.098	1.74828	3.098	7.3309	3.098	9.24666
3.1	1.81885	3.1	1.77576	3.1	7.33455	3.1	9.25018
3.102	1.84988	3.102	1.77483	3.102	7.33822	3.102	9.25374

## Sheet: Fig. 4d
figure 4d	K+		Na+
0	0	0	0	0	0	0	0
0.002	0	0.002	0	0.002	0	0.002	0
0.004	0	0.004	0	0.004	0	0.004	0
0.006	0	0.006	0	0.006	0	0.006	0
0.008	0	0.008	0	0.008	0	0.008	0
0.01	0	0.01	0	0.01	0	0.01	0
0.012	0	0.012	0	0.012	0	0.012	0
0.014	0	0.014	0	0.014	0	0.014	0
0.016	0	0.016	0	0.016	0	0.016	0
0.018	0	0.018	0	0.018	0	0.018	0
0.02	0	0.02	0	0.02	0	0.02	0
0.022	0	0.022	0	0.022	0	0.022	0
0.024	0	0.024	0	0.024	0	0.024	0
0.026	0	0.026	0	0.026	0	0.026	0
0.028	0	0.028	0	0.028	0	0.028	0
0.03	0	0.03	0	0.03	0	0.03	0
0.032	0	0.032	0	0.032	0	0.032	0
0.034	0	0.034	0	0.034	0	0.034	0
0.036	0	0.036	0	0.036	0	0.036	0
0.038	0	0.038	0	0.038	0	0.038	0
0.04	0	0.04	0	0.04	0	0.04	0
0.042	0	0.042	0	0.042	0	0.042	0
0.044	0	0.044	0	0.044	0	0.044	0
0.046	0	0.046	0	0.046	0	0.046	0
0.048	0	0.048	0	0.048	0	0.048	0
0.05	0	0.05	0	0.05	0	0.05	0
0.052	0	0.052	0	0.052	0	0.052	0
0.054	0	0.054	0	0.054	0	0.054	0
0.056	0	0.056	0	0.056	0	0.056	0
0.058	0	0.058	0	0.058	0	0.058	0
0.06	0	0.06	0	0.06	0	0.06	0
0.062	0	0.062	0	0.062	0	0.062	0
0.064	0	0.064	0	0.064	0	0.064	0
0.066	0	0.066	0	0.066	0	0.066	0
0.068	0	0.068	0	0.068	0	0.068	0
0.07	0	0.07	0	0.07	0	0.07	0
0.072	0	0.072	0	0.072	0	0.072	0
0.074	0	0.074	0	0.074	0	0.074	0
0.076	0	0.076	0	0.076	0	0.076	0
0.078	0	0.078	0	0.078	0	0.078	0
0.08	0	0.08	0	0.08	0	0.08	0
0.082	0	0.082	0	0.082	0	0.082	0
0.084	0	0.084	0	0.084	0	0.084	0
0.086	0	0.086	0	0.086	0	0.086	0
0.088	0	0.088	0	0.088	0	0.088	0
0.09	0	0.09	0	0.09	0	0.09	0
0.092	0	0.092	0	0.092	0	0.092	0
0.094	0	0.094	0	0.094	0	0.094	0
0.096	0	0.096	0	0.096	0	0.096	0
0.098	0	0.098	0	0.098	0	0.098	0
0.1	0	0.1	0	0.1	0	0.1	0
0.102	0	0.102	0	0.102	0	0.102	0
0.104	0	0.104	0	0.104	0	0.104	0
0.106	0	0.106	0	0.106	0	0.106	0
0.108	0	0.108	0	0.108	0	0.108	0
0.11	0	0.11	0	0.11	0	0.11	0
0.112	0	0.112	0	0.112	0	0.112	0
0.114	0	0.114	0	0.114	0	0.114	0
0.116	0	0.116	0	0.116	0	0.116	0
0.118	0	0.118	0	0.118	0	0.118	0
0.12	0	0.12	0	0.12	0	0.12	0
0.122	0	0.122	0	0.122	0	0.122	0
0.124	0	0.124	0	0.124	0	0.124	0
0.126	0	0.126	0	0.126	0	0.126	0
0.128	0	0.128	0	0.128	0	0.128	0
0.13	0	0.13	0	0.13	0	0.13	0
0.132	0	0.132	0	0.132	0	0.132	0
0.134	0	0.134	0	0.134	0	0.134	0
0.136	0	0.136	0	0.136	0	0.136	0
0.138	0	0.138	0	0.138	0	0.138	0
0.14	0	0.14	0	0.14	0	0.14	0
0.142	0	0.142	0	0.142	0	0.142	0
0.144	0	0.144	0	0.144	0	0.144	0
0.146	0	0.146	0	0.146	0	0.146	0
0.148	0	0.148	0	0.148	0	0.148	0
0.15	0	0.15	0	0.15	0	0.15	0
0.152	0	0.152	0	0.152	0	0.152	0
0.154	0	0.154	0	0.154	0	0.154	0
0.156	0	0.156	0	0.156	0	0.156	0
0.158	0	0.158	0	0.158	0	0.158	0
0.16	0	0.16	0	0.16	0	0.16	0
0.162	0	0.162	0	0.162	0	0.162	0
0.164	0	0.164	0	0.164	0	0.164	0
0.166	0	0.166	0	0.166	0	0.166	0
0.168	0	0.168	0	0.168	0	0.168	0
0.17	0	0.17	0	0.17	0	0.17	0
0.172	0	0.172	0	0.172	0	0.172	0
0.174	0	0.174	0	0.174	0	0.174	0
0.176	0	0.176	0	0.176	0	0.176	0
0.178	0	0.178	0	0.178	0	0.178	0
0.18	0	0.18	0	0.18	0	0.18	0
0.182	0	0.182	0	0.182	0	0.182	0
0.184	0	0.184	0	0.184	0	0.184	0
0.186	0	0.186	0	0.186	0	0.186	0
0.188	0	0.188	0	0.188	0	0.188	0
0.19	0	0.19	0	0.19	0	0.19	0
0.192	0	0.192	0	0.192	0	0.192	0
0.194	0	0.194	0	0.194	0	0.194	0
0.196	0	0.196	0	0.196	0	0.196	0
0.198	0	0.198	0	0.198	0	0.198	0
0.2	0	0.2	0	0.2	0	0.2	0
0.202	0	0.202	0	0.202	0	0.202	0
0.204	0	0.204	0	0.204	0	0.204	0
0.206	0	0.206	0	0.206	0	0.206	0
0.208	0	0.208	0.08693	0.208	0	0.208	8.69321e-05
0.21	0	0.21	0.4122	0.21	0	0.21	0.000586067
0.212	0	0.212	1.21339	0.212	0	0.212	0.00221
0.214	0	0.214	3.14816	0.214	0	0.214	0.00657
0.216	0	0.216	7.51028	0.216	0	0.216	0.01723
0.218	0	0.218	14.2714	0.218	0	0.218	0.03901
0.22	0	0.22	23.5062	0.22	0	0.22	0.07679
0.222	0	0.222	35.295	0.222	0	0.222	0.13559
0.224	0	0.224	49.6086	0.224	0	0.224	0.2205
0.226	0	0.226	59.8043	0.226	0	0.226	0.32991
0.228	0	0.228	70.4923	0.228	0	0.228	0.46021
0.23	0	0.23	79.1192	0.23	0	0.23	0.60982
0.232	0.01165	0.232	81.3938	0.232	1.1646e-05	0.232	0.77033
0.234	0.01145	0.234	82.676	0.234	3.47398e-05	0.234	0.9344
0.236	0.02251	0.236	83.475	0.236	6.86967e-05	0.236	1.10055
0.238	0.1328	0.238	75.0959	0.238	0.000224002	0.238	1.25912
0.24	0.32648	0.24	68.8213	0.24	0.000683275	0.24	1.40304
0.242	0.51376	0.242	62.112	0.242	0.00152	0.242	1.53397
0.244	1.16869	0.244	56.8026	0.244	0.00321	0.244	1.65289
0.246	1.51229	0.246	48.932	0.246	0.00589	0.246	1.75862
0.248	2.27276	0.248	42.8156	0.248	0.00967	0.248	1.85037
0.25	4.29257	0.25	36.3866	0.25	0.01624	0.25	1.92957
0.252	4.70837	0.252	32.3466	0.252	0.02524	0.252	1.9983
0.254	6.10162	0.254	27.3893	0.254	0.03605	0.254	2.05804
0.256	7.17367	0.256	23.0131	0.256	0.04932	0.256	2.10844
0.258	8.7861	0.258	18.8906	0.258	0.06528	0.258	2.15035
0.26	9.90325	0.26	16.8671	0.26	0.08397	0.26	2.1861
0.262	10.0448	0.262	14.4189	0.262	0.10392	0.262	2.21739
0.264	10.4419	0.264	12.5644	0.264	0.12441	0.264	2.24437
0.266	10.3386	0.266	10.6487	0.266	0.14519	0.266	2.26759
0.268	10.0888	0.268	8.79719	0.268	0.16562	0.268	2.28703
0.27	10.6536	0.27	7.36038	0.27	0.18636	0.27	2.30319
0.272	9.37082	0.272	6.75275	0.272	0.20638	0.272	2.3173
0.274	8.90874	0.274	5.90298	0.274	0.22466	0.274	2.32996
0.276	8.16295	0.276	5.46391	0.276	0.24173	0.276	2.34133
0.278	7.70526	0.278	5.00436	0.278	0.2576	0.278	2.35179
0.28	6.78806	0.28	4.45342	0.28	0.27209	0.28	2.36125
0.282	6.23493	0.282	3.72835	0.282	0.28512	0.282	2.36943
0.284	5.44798	0.284	3.55945	0.284	0.2968	0.284	2.37672
0.286	5.24951	0.286	3.22634	0.286	0.3075	0.286	2.38351
0.288	4.85182	0.288	2.83401	0.288	0.3176	0.288	2.38957
0.29	3.92797	0.29	2.66834	0.29	0.32638	0.29	2.39507
0.292	4.10226	0.292	2.63927	0.292	0.33441	0.292	2.40038
0.294	3.597	0.294	2.5092	0.294	0.34211	0.294	2.40553
0.296	3.25523	0.296	2.17493	0.296	0.34896	0.296	2.41021
0.298	2.88698	0.298	2.06818	0.298	0.3551	0.298	2.41445
0.3	2.74415	0.3	2.09642	0.3	0.36073	0.3	2.41862
0.302	2.34369	0.302	1.99317	0.302	0.36582	0.302	2.42271
0.304	2.5571	0.304	1.99413	0.304	0.37072	0.304	2.42669
0.306	2.26271	0.306	1.87443	0.306	0.37554	0.306	2.43056
0.308	2.20698	0.308	1.81713	0.308	0.38001	0.308	2.43425
0.31	1.70244	0.31	1.73506	0.31	0.38392	0.31	2.43781
0.312	1.77082	0.312	1.75151	0.312	0.3874	0.312	2.44129
0.314	1.80556	0.314	1.80556	0.314	0.39097	0.314	2.44485
0.316	1.62588	0.316	1.80165	0.316	0.3944	0.316	2.44846
0.318	1.54967	0.318	1.82241	0.318	0.39758	0.318	2.45208
0.32	1.48139	0.32	2.01395	0.32	0.40061	0.32	2.45592
0.322	1.40259	0.322	1.81974	0.322	0.40349	0.322	2.45975
0.324	1.36741	0.324	1.84511	0.324	0.40626	0.324	2.46342
0.326	1.17374	0.326	1.74587	0.326	0.4088	0.326	2.46701
0.328	1.1653	0.328	2.09754	0.328	0.41114	0.328	2.47085
0.33	1.21453	0.33	2.08945	0.33	0.41352	0.33	2.47504
0.332	1.22271	0.332	1.97909	0.332	0.41596	0.332	2.47911
0.334	1.01142	0.334	2.12399	0.334	0.4182	0.334	2.48321
0.336	1.18265	0.336	2.10988	0.336	0.42039	0.336	2.48744
0.338	1.15223	0.338	2.13986	0.338	0.42272	0.338	2.49169
0.34	1.12245	0.34	2.47265	0.34	0.425	0.34	2.49631
0.342	1.10936	0.342	2.32054	0.342	0.42723	0.342	2.5011
0.344	1.11769	0.344	2.35721	0.344	0.42946	0.344	2.50578
0.346	1.15718	0.346	2.61281	0.346	0.43173	0.346	2.51075
0.348	1.03003	0.348	2.33439	0.348	0.43392	0.348	2.51569
0.35	1.01829	0.35	2.73762	0.35	0.43597	0.35	2.52077
0.352	1.10287	0.352	2.6307	0.352	0.43809	0.352	2.52613
0.354	1.19049	0.354	2.65109	0.354	0.44038	0.354	2.53142
0.356	1.06834	0.356	2.78954	0.356	0.44264	0.356	2.53686
0.358	1.15914	0.358	2.94432	0.358	0.44487	0.358	2.54259
0.36	1.02538	0.36	3.02777	0.36	0.44705	0.36	2.54856
0.362	1.1002	0.362	3.0423	0.362	0.44918	0.362	2.55463
0.364	1.13544	0.364	3.19814	0.364	0.45141	0.364	2.56087
0.366	1.29152	0.366	3.23816	0.366	0.45384	0.366	2.56731
0.368	1.22198	0.368	3.44375	0.368	0.45636	0.368	2.57399
0.37	1.16301	0.37	3.48446	0.37	0.45874	0.37	2.58092
0.372	1.2955	0.372	3.61923	0.372	0.4612	0.372	2.58802
0.374	1.48782	0.374	3.78676	0.374	0.46398	0.374	2.59543
0.376	1.52969	0.376	3.75993	0.376	0.467	0.376	2.60298
0.378	1.39508	0.378	3.83866	0.378	0.46992	0.378	2.61057
0.38	1.35438	0.38	3.794	0.38	0.47267	0.38	2.61821
0.382	1.43474	0.382	3.9391	0.382	0.47546	0.382	2.62594
0.384	1.55162	0.384	4.21702	0.384	0.47845	0.384	2.6341
0.386	1.6113	0.386	4.48052	0.386	0.48161	0.386	2.64279
0.388	1.56143	0.388	4.26791	0.388	0.48478	0.388	2.65154
0.39	1.64025	0.39	4.55395	0.39	0.48799	0.39	2.66036
0.392	1.84793	0.392	5.10731	0.392	0.49147	0.392	2.67003
0.394	1.92611	0.394	4.93037	0.394	0.49525	0.394	2.68006
0.396	1.92669	0.396	4.96062	0.396	0.4991	0.396	2.68995
0.398	2.01422	0.398	5.43324	0.398	0.50304	0.398	2.70035
0.4	1.86092	0.4	5.51616	0.4	0.50692	0.4	2.7113
0.402	2.04415	0.402	5.67474	0.402	0.51082	0.402	2.72249
0.404	2.1123	0.404	5.82226	0.404	0.51498	0.404	2.73399
0.406	2.24368	0.406	6.16823	0.406	0.51933	0.406	2.74598
0.408	2.22547	0.408	6.35634	0.408	0.5238	0.408	2.7585
0.41	2.3828	0.41	6.69719	0.41	0.52841	0.41	2.77155
0.412	2.51483	0.412	6.73206	0.412	0.53331	0.412	2.78498
0.414	2.62225	0.414	7.08045	0.414	0.53845	0.414	2.7988
0.416	2.59346	0.416	6.9509	0.416	0.54366	0.416	2.81283
0.418	2.59741	0.418	7.25768	0.418	0.54885	0.418	2.82704
0.42	2.74686	0.42	7.2918	0.42	0.5542	0.42	2.84158
0.422	2.88636	0.422	7.78262	0.422	0.55983	0.422	2.85666
0.424	2.83124	0.424	7.71619	0.424	0.56555	0.424	2.87216
0.426	3.17432	0.426	7.98244	0.426	0.57155	0.426	2.88786
0.428	3.26108	0.428	8.18521	0.428	0.57799	0.428	2.90402
0.43	3.31216	0.43	8.13293	0.43	0.58456	0.43	2.92034
0.432	3.54693	0.432	8.55159	0.432	0.59142	0.432	2.93703
0.434	3.35124	0.434	8.08024	0.434	0.59832	0.434	2.95366
0.436	3.54154	0.436	8.05586	0.436	0.60521	0.436	2.9698
0.438	3.43082	0.438	8.37119	0.438	0.61219	0.438	2.98622
0.44	3.81087	0.44	8.29844	0.44	0.61943	0.44	3.00289
0.442	3.69947	0.442	8.07595	0.442	0.62694	0.442	3.01927
0.444	3.77434	0.444	8.01609	0.444	0.63441	0.444	3.03536
0.446	3.92016	0.446	7.63549	0.446	0.64211	0.446	3.05101
0.448	4.17884	0.448	8.01413	0.448	0.6502	0.448	3.06666
0.45	3.91889	0.45	7.53752	0.45	0.6583	0.45	3.08221
0.452	4.33537	0.452	7.68891	0.452	0.66656	0.452	3.09744
0.454	4.36107	0.454	7.40226	0.454	0.67525	0.454	3.11253
0.456	4.26863	0.456	7.45202	0.456	0.68388	0.456	3.12738
0.458	4.36291	0.458	7.69187	0.458	0.69251	0.458	3.14253
0.46	4.2984	0.46	7.22522	0.46	0.70118	0.46	3.15744
0.462	4.61074	0.462	7.22741	0.462	0.71008	0.462	3.1719
0.464	4.63513	0.464	7.13903	0.464	0.71933	0.464	3.18626
0.466	4.65611	0.466	7.08953	0.466	0.72862	0.466	3.20049
0.468	4.69647	0.468	7.20354	0.468	0.73797	0.468	3.21478
0.47	4.76158	0.47	7.21331	0.47	0.74743	0.47	3.2292
0.472	4.89015	0.472	7.12139	0.472	0.75708	0.472	3.24354
0.474	4.59226	0.474	7.14228	0.474	0.76657	0.474	3.2578
0.476	4.60081	0.476	6.94964	0.476	0.77576	0.476	3.27189
0.478	4.90256	0.478	7.16591	0.478	0.78526	0.478	3.28601
0.48	4.87269	0.48	6.74722	0.48	0.79504	0.48	3.29992
0.482	4.64083	0.482	6.7454	0.482	0.80455	0.482	3.31341
0.484	4.70951	0.484	6.794	0.484	0.8139	0.484	3.32695
0.486	4.80089	0.486	6.59757	0.486	0.82341	0.486	3.34034
0.488	4.66685	0.488	6.55676	0.488	0.83288	0.488	3.3535
0.49	4.59227	0.49	6.37018	0.49	0.84214	0.49	3.36643
0.492	4.82177	0.492	6.07512	0.492	0.85155	0.492	3.37887
0.494	4.91121	0.494	6.06966	0.494	0.86129	0.494	3.39102
0.496	4.70866	0.496	6.24763	0.496	0.87091	0.496	3.40333
0.498	4.74418	0.498	6.02564	0.498	0.88036	0.498	3.41561
0.5	4.60845	0.5	5.70666	0.5	0.88971	0.5	3.42734
0.502	4.89033	0.502	5.50473	0.502	0.89921	0.502	3.43855
0.504	4.57518	0.504	5.69306	0.504	0.90868	0.504	3.44975
0.506	4.6663	0.506	5.48645	0.506	0.91792	0.506	3.46093
0.508	4.57632	0.508	5.3026	0.508	0.92716	0.508	3.47172
0.51	4.66085	0.51	5.37902	0.51	0.9364	0.51	3.4824
0.512	4.60311	0.512	5.05505	0.512	0.94566	0.512	3.49283
0.514	4.46997	0.514	4.95398	0.514	0.95473	0.514	3.50284
0.516	4.62618	0.516	4.88751	0.516	0.96383	0.516	3.51268
0.518	4.41053	0.518	4.70487	0.518	0.97287	0.518	3.52227
0.52	4.5553	0.52	4.63875	0.52	0.98183	0.52	3.53162
0.522	4.36635	0.522	4.5918	0.522	0.99075	0.522	3.54085
0.524	4.50416	0.524	4.49503	0.524	0.99963	0.524	3.54994
0.526	4.15971	0.526	4.29338	0.526	1.00829	0.526	3.55872
0.528	4.37319	0.528	4.1461	0.528	1.01682	0.528	3.56716
0.53	4.36495	0.53	4.08601	0.53	1.02556	0.53	3.5754
0.532	4.3121	0.532	4.03526	0.532	1.03424	0.532	3.58352
0.534	4.26025	0.534	4.40754	0.534	1.04281	0.534	3.59196
0.536	3.95794	0.536	4.17831	0.536	1.05103	0.536	3.60055
0.538	4.0064	0.538	3.91327	0.538	1.05899	0.538	3.60864
0.54	3.89737	0.54	4.0457	0.54	1.0669	0.54	3.6166
0.542	3.76186	0.542	4.04352	0.542	1.07456	0.542	3.62469
0.544	3.79156	0.544	3.925	0.544	1.08211	0.544	3.63265
0.546	3.79525	0.546	3.93823	0.546	1.0897	0.546	3.64052
0.548	3.84494	0.548	3.88669	0.548	1.09734	0.548	3.64834
0.55	3.6326	0.55	3.92686	0.55	1.10481	0.55	3.65616
0.552	3.55891	0.552	3.91686	0.552	1.112	0.552	3.664
0.554	3.42307	0.554	3.98882	0.554	1.11899	0.554	3.6719
0.556	3.54641	0.556	4.07968	0.556	1.12596	0.556	3.67997
0.558	3.34197	0.558	3.89964	0.558	1.13284	0.558	3.68795
0.56	3.43997	0.56	4.02762	0.56	1.13963	0.56	3.69588
0.562	3.41164	0.562	3.82445	0.562	1.14648	0.562	3.70373
0.564	3.28505	0.564	3.92354	0.564	1.15317	0.564	3.71148
0.566	3.34002	0.566	3.84093	0.566	1.1598	0.566	3.71924
0.568	3.33605	0.568	3.94031	0.568	1.16648	0.568	3.72703
0.57	3.29138	0.57	3.88367	0.57	1.1731	0.57	3.73485
0.572	3.20144	0.572	4.08275	0.572	1.1796	0.572	3.74282
0.574	3.1867	0.574	3.92297	0.574	1.18598	0.574	3.75082
0.576	3.14391	0.576	3.93934	0.576	1.19231	0.576	3.75868
0.578	3.05079	0.578	3.85383	0.578	1.19851	0.578	3.76648
0.58	3.27212	0.58	4.21128	0.58	1.20483	0.58	3.77454
0.582	3.13681	0.582	4.03991	0.582	1.21124	0.582	3.78279
0.584	3.32292	0.584	4.02132	0.584	1.2177	0.584	3.79085
0.586	3.06673	0.586	4.19484	0.586	1.22409	0.586	3.79907
0.588	3.15278	0.588	4.16624	0.588	1.23031	0.588	3.80743
0.59	3.19457	0.59	4.1976	0.59	1.23666	0.59	3.8158
0.592	2.9583	0.592	4.23713	0.592	1.24281	0.592	3.82423
0.594	3.06639	0.594	4.16965	0.594	1.24884	0.594	3.83264
0.596	3.04587	0.596	4.13822	0.596	1.25495	0.596	3.84095
0.598	3.02719	0.598	4.22439	0.598	1.26102	0.598	3.84931
0.6	3.16209	0.6	4.27475	0.6	1.26721	0.6	3.85781
0.602	3.00785	0.602	4.22205	0.602	1.27338	0.602	3.8663
0.604	3.00178	0.604	4.19941	0.604	1.27939	0.604	3.87473
0.606	3.15433	0.606	4.19895	0.606	1.28555	0.606	3.88312
0.608	3.02855	0.608	4.37495	0.608	1.29173	0.608	3.8917
0.61	3.10981	0.61	4.40528	0.61	1.29787	0.61	3.90048
0.612	3.07771	0.612	4.21072	0.612	1.30405	0.612	3.90909
0.614	3.02453	0.614	4.37468	0.614	1.31016	0.614	3.91768
0.616	3.18653	0.616	4.40894	0.616	1.31637	0.616	3.92646
0.618	3.13486	0.618	4.44625	0.618	1.32269	0.618	3.93532
0.62	3.0722	0.62	4.40772	0.62	1.3289	0.62	3.94417
0.622	2.99581	0.622	4.47994	0.622	1.33496	0.622	3.95306
0.624	2.98152	0.624	4.4111	0.624	1.34094	0.624	3.96195
0.626	3.1367	0.626	4.38755	0.626	1.34706	0.626	3.97075
0.628	3.08511	0.628	4.58554	0.628	1.35328	0.628	3.97972
0.63	3.08599	0.63	4.42209	0.63	1.35945	0.63	3.98873
0.632	3.19526	0.632	4.38484	0.632	1.36573	0.632	3.99754
0.634	3.1906	0.634	4.39293	0.634	1.37212	0.634	4.00631
0.636	3.22494	0.636	4.54839	0.636	1.37854	0.636	4.01526
0.638	3.09377	0.638	4.47357	0.638	1.38485	0.638	4.02428
0.64	3.12503	0.64	4.39066	0.64	1.39107	0.64	4.03314
0.642	3.13299	0.642	4.47591	0.642	1.39733	0.642	4.04201
0.644	3.28882	0.644	4.50248	0.644	1.40375	0.644	4.05099
0.646	3.14235	0.646	4.37856	0.646	1.41018	0.646	4.05987
0.648	3.17667	0.648	4.56348	0.648	1.4165	0.648	4.06881
0.65	3.19284	0.65	4.50737	0.65	1.42287	0.65	4.07788
0.652	3.24985	0.652	4.5209	0.652	1.42931	0.652	4.08691
0.654	3.22717	0.654	4.46558	0.654	1.43579	0.654	4.0959
0.656	3.15364	0.656	4.47191	0.656	1.44217	0.656	4.10483
0.658	3.1981	0.658	4.52714	0.658	1.44852	0.658	4.11383
0.66	3.24507	0.66	4.46396	0.66	1.45497	0.66	4.12282
0.662	3.23538	0.662	4.46117	0.662	1.46145	0.662	4.13175
0.664	3.27287	0.664	4.50979	0.664	1.46796	0.664	4.14072
0.666	3.27153	0.666	4.40067	0.666	1.4745	0.666	4.14963
0.668	3.24223	0.668	4.44472	0.668	1.48101	0.668	4.15848
0.67	3.24807	0.67	4.54395	0.67	1.4875	0.67	4.16746
0.672	3.31885	0.672	4.49731	0.672	1.49407	0.672	4.17651
0.674	3.21789	0.674	4.38942	0.674	1.50061	0.674	4.18539
0.676	3.27283	0.676	4.44973	0.676	1.5071	0.676	4.19423
0.678	3.22095	0.678	4.41142	0.678	1.51359	0.678	4.20309
0.68	3.11652	0.68	4.40705	0.68	1.51993	0.68	4.21191
0.682	3.28974	0.682	4.17788	0.682	1.52634	0.682	4.2205
0.684	3.14714	0.684	4.27658	0.684	1.53277	0.684	4.22895
0.686	3.22088	0.686	4.39041	0.686	1.53914	0.686	4.23762
0.688	3.30145	0.688	4.33836	0.688	1.54566	0.688	4.24635
0.69	3.33098	0.69	4.32501	0.69	1.5523	0.69	4.25501
0.692	3.17178	0.692	4.28446	0.692	1.5588	0.692	4.26362
0.694	3.17684	0.694	4.29869	0.694	1.56515	0.694	4.2722
0.696	3.11086	0.696	4.21855	0.696	1.57144	0.696	4.28072
0.698	3.14439	0.698	4.06944	0.698	1.57769	0.698	4.28901
0.7	3.0946	0.7	4.16153	0.7	1.58393	0.7	4.29724
0.702	3.06934	0.702	4.23576	0.702	1.59009	0.702	4.30564
0.704	3.22384	0.704	4.16354	0.704	1.59639	0.704	4.31403
0.706	3.07614	0.706	4.03948	0.706	1.60269	0.706	4.32224
0.708	3.07374	0.708	4.00662	0.708	1.60884	0.708	4.33028
0.71	3.05775	0.71	4.12964	0.71	1.61497	0.71	4.33842
0.712	3.15923	0.712	3.96294	0.712	1.62119	0.712	4.34651
0.714	3.12686	0.714	4.00357	0.714	1.62747	0.714	4.35448
0.716	3.04831	0.716	4.02406	0.716	1.63365	0.716	4.36251
0.718	3.0191	0.718	4.07208	0.718	1.63971	0.718	4.3706
0.72	3.10643	0.72	3.94562	0.72	1.64584	0.72	4.37862
0.722	3.09755	0.722	3.98016	0.722	1.65204	0.722	4.38655
0.724	2.99207	0.724	3.90931	0.724	1.65813	0.724	4.39444
0.726	2.95767	0.726	3.93167	0.726	1.66408	0.726	4.40228
0.728	2.96639	0.728	4.00132	0.728	1.67001	0.728	4.41021
0.73	3.0125	0.73	3.83943	0.73	1.67599	0.73	4.41805
0.732	3.01	0.732	3.86399	0.732	1.68201	0.732	4.42575
0.734	3.05886	0.734	3.93498	0.734	1.68808	0.734	4.43355
0.736	2.98895	0.736	3.86029	0.736	1.69412	0.736	4.44135
0.738	2.98664	0.738	3.83833	0.738	1.7001	0.738	4.44905
0.74	2.84685	0.74	3.85876	0.74	1.70593	0.74	4.45674
0.742	2.95453	0.742	3.85512	0.742	1.71174	0.742	4.46446
0.744	2.8231	0.744	3.83548	0.744	1.71751	0.744	4.47215
0.746	2.86889	0.746	3.79928	0.746	1.7232	0.746	4.47978
0.748	2.88382	0.748	3.91791	0.748	1.72896	0.748	4.4875
0.75	2.80151	0.75	3.88467	0.75	1.73464	0.75	4.4953
0.752	2.84989	0.752	3.83311	0.752	1.74029	0.752	4.50302
0.754	2.82919	0.754	3.83252	0.754	1.74597	0.754	4.51069
0.756	2.78032	0.756	3.79594	0.756	1.75158	0.756	4.51831
0.758	2.76777	0.758	3.73873	0.758	1.75713	0.758	4.52585
0.76	2.76851	0.76	3.85703	0.76	1.76267	0.76	4.53345
0.762	2.84035	0.762	3.85515	0.762	1.76828	0.762	4.54116
0.764	2.79965	0.764	3.85636	0.764	1.77392	0.764	4.54887
0.766	2.69433	0.766	3.9133	0.766	1.77941	0.766	4.55664
0.768	2.68448	0.768	3.82692	0.768	1.78479	0.768	4.56438
0.77	2.78798	0.77	3.80506	0.77	1.79026	0.77	4.57201
0.772	2.71037	0.772	3.70637	0.772	1.79576	0.772	4.57952
0.774	2.72262	0.774	3.79095	0.774	1.80119	0.774	4.58702
0.776	2.69716	0.776	3.69338	0.776	1.80661	0.776	4.5945
0.778	2.67804	0.778	3.69602	0.778	1.81199	0.778	4.60189
0.78	2.62321	0.78	3.65663	0.78	1.81729	0.78	4.60925
0.782	2.6999	0.782	3.70852	0.782	1.82261	0.782	4.61661
0.784	2.58429	0.784	3.76221	0.784	1.8279	0.784	4.62408
0.786	2.62278	0.786	3.8251	0.786	1.8331	0.786	4.63167
0.788	2.57726	0.788	3.63017	0.788	1.8383	0.788	4.63912
0.79	2.58333	0.79	3.61687	0.79	1.84346	0.79	4.64637
0.792	2.62817	0.792	3.69742	0.792	1.84868	0.792	4.65369
0.794	2.62697	0.794	3.71077	0.794	1.85393	0.794	4.66109
0.796	2.61767	0.796	3.69205	0.796	1.85918	0.796	4.6685
0.798	2.51405	0.798	3.81241	0.798	1.86431	0.798	4.676
0.8	2.52104	0.8	3.6895	0.8	1.86934	0.8	4.6835
0.802	2.56215	0.802	3.73164	0.802	1.87443	0.802	4.69092
0.804	2.65599	0.804	3.70036	0.804	1.87964	0.804	4.69836
0.806	2.61977	0.806	3.76995	0.806	1.88492	0.806	4.70583
0.808	2.46468	0.808	3.61685	0.808	1.89	0.808	4.71321
0.81	2.51173	0.81	3.58464	0.81	1.89498	0.81	4.72041
0.812	2.40814	0.812	3.72202	0.812	1.8999	0.812	4.72772
0.814	2.53818	0.814	3.65449	0.814	1.90485	0.814	4.7351
0.816	2.55688	0.816	3.66775	0.816	1.90994	0.816	4.74242
0.818	2.57151	0.818	3.57107	0.818	1.91507	0.818	4.74966
0.82	2.54784	0.82	3.65256	0.82	1.92019	0.82	4.75688
0.822	2.46774	0.822	3.55132	0.822	1.9252	0.822	4.76409
0.824	2.47694	0.824	3.67064	0.824	1.93015	0.824	4.77131
0.826	2.48156	0.826	3.52803	0.826	1.93511	0.826	4.77851
0.828	2.46768	0.828	3.55386	0.828	1.94006	0.828	4.78559
0.83	2.48956	0.83	3.57965	0.83	1.94501	0.83	4.79272
0.832	2.43952	0.832	3.5977	0.832	1.94994	0.832	4.7999
0.834	2.44499	0.834	3.58233	0.834	1.95483	0.834	4.80708
0.836	2.3499	0.836	3.51229	0.836	1.95962	0.836	4.81417
0.838	2.43235	0.838	3.58917	0.838	1.9644	0.838	4.82128
0.84	2.47684	0.84	3.48695	0.84	1.96931	0.84	4.82835
0.842	2.47651	0.842	3.47648	0.842	1.97427	0.842	4.83532
0.844	2.48683	0.844	3.57713	0.844	1.97923	0.844	4.84237
0.846	2.42161	0.846	3.57067	0.846	1.98414	0.846	4.84952
0.848	2.4155	0.848	3.47985	0.848	1.98898	0.848	4.85657
0.85	2.50131	0.85	3.44961	0.85	1.99389	0.85	4.8635
0.852	2.42043	0.852	3.36166	0.852	1.99881	0.852	4.87031
0.854	2.33785	0.854	3.43716	0.854	2.00357	0.854	4.87711
0.856	2.3679	0.856	3.44064	0.856	2.00828	0.856	4.88399
0.858	2.41318	0.858	3.54909	0.858	2.01306	0.858	4.89097
0.86	2.4129	0.86	3.50789	0.86	2.01789	0.86	4.89803
0.862	2.41024	0.862	3.40572	0.862	2.02271	0.862	4.90495
0.864	2.40824	0.864	3.35793	0.864	2.02753	0.864	4.91171
0.866	2.40223	0.866	3.45289	0.866	2.03234	0.866	4.91852
0.868	2.40696	0.868	3.40702	0.868	2.03715	0.868	4.92538
0.87	2.38095	0.87	3.43437	0.87	2.04194	0.87	4.93222
0.872	2.43603	0.872	3.46815	0.872	2.04675	0.872	4.93912
0.874	2.37232	0.874	3.43745	0.874	2.05156	0.874	4.94603
0.876	2.37221	0.876	3.42516	0.876	2.05631	0.876	4.95289
0.878	2.31741	0.878	3.38667	0.878	2.06099	0.878	4.9597
0.88	2.29806	0.88	3.38759	0.88	2.06561	0.88	4.96648
0.882	2.35777	0.882	3.50442	0.882	2.07027	0.882	4.97337
0.884	2.43607	0.884	3.39943	0.884	2.07506	0.884	4.98027
0.886	2.27582	0.886	3.40894	0.886	2.07977	0.886	4.98708
0.888	2.34502	0.888	3.29336	0.888	2.08439	0.888	4.99378
0.89	2.28627	0.89	3.338	0.89	2.08902	0.89	5.00042
0.892	2.3642	0.892	3.36708	0.892	2.09367	0.892	5.00712
0.894	2.40704	0.894	3.37409	0.894	2.09845	0.894	5.01386
0.896	2.2831	0.896	3.27942	0.896	2.10314	0.896	5.02052
0.898	2.25421	0.898	3.29193	0.898	2.10767	0.898	5.02709
0.9	2.35802	0.9	3.32537	0.9	2.11229	0.9	5.0337
0.902	2.31978	0.902	3.29438	0.902	2.11696	0.902	5.04032
0.904	2.32648	0.904	3.20245	0.904	2.12161	0.904	5.04682
0.906	2.3383	0.906	3.25162	0.906	2.12627	0.906	5.05327
0.908	2.26494	0.908	3.38411	0.908	2.13088	0.908	5.05991
0.91	2.2542	0.91	3.29954	0.91	2.1354	0.91	5.06659
0.912	2.26475	0.912	3.31309	0.912	2.13992	0.912	5.07321
0.914	2.33286	0.914	3.2603	0.914	2.14451	0.914	5.07978
0.916	2.34803	0.916	3.33191	0.916	2.14919	0.916	5.08637
0.918	2.27986	0.918	3.25279	0.918	2.15382	0.918	5.09296
0.92	2.24024	0.92	3.14745	0.92	2.15834	0.92	5.09936
0.922	2.27415	0.922	3.25416	0.922	2.16286	0.922	5.10576
0.924	2.25541	0.924	3.24949	0.924	2.16739	0.924	5.11226
0.926	2.30058	0.926	3.38179	0.926	2.17194	0.926	5.11889
0.928	2.21279	0.928	3.26168	0.928	2.17646	0.928	5.12554
0.93	2.2061	0.93	3.27581	0.93	2.18087	0.93	5.13207
0.932	2.21333	0.932	3.17674	0.932	2.18529	0.932	5.13853
0.934	2.20952	0.934	3.15368	0.934	2.18972	0.934	5.14486
0.936	2.1787	0.936	3.14463	0.936	2.1941	0.936	5.15116
0.938	2.29761	0.938	3.14826	0.938	2.19858	0.938	5.15745
0.94	2.27371	0.94	3.21156	0.94	2.20315	0.94	5.16381
0.942	2.21178	0.942	3.16473	0.942	2.20764	0.942	5.17019
0.944	2.20377	0.944	3.16392	0.944	2.21205	0.944	5.17651
0.946	2.21763	0.946	3.16324	0.946	2.21647	0.946	5.18284
0.948	2.17474	0.948	3.184	0.948	2.22087	0.948	5.18919
0.95	2.21637	0.95	3.10681	0.95	2.22526	0.95	5.19548
0.952	2.18348	0.952	3.16215	0.952	2.22966	0.952	5.20175
0.954	2.12204	0.954	3.10213	0.954	2.23396	0.954	5.20801
0.956	2.24558	0.956	3.16946	0.956	2.23833	0.956	5.21428
0.958	2.15483	0.958	3.17044	0.958	2.24273	0.958	5.22062
0.96	2.13984	0.96	3.16691	0.96	2.24703	0.96	5.22696
0.962	2.11326	0.962	3.07912	0.962	2.25128	0.962	5.23321
0.964	2.24352	0.964	3.16224	0.964	2.25564	0.964	5.23945
0.966	2.08975	0.966	3.13294	0.966	2.25997	0.966	5.24574
0.968	2.07451	0.968	3.084	0.968	2.26413	0.968	5.25196
0.97	2.14317	0.97	3.09184	0.97	2.26835	0.97	5.25814
0.972	2.14238	0.972	3.17077	0.972	2.27264	0.972	5.2644
0.974	2.1772	0.974	3.08971	0.974	2.27696	0.974	5.27066
0.976	2.15901	0.976	3.10066	0.976	2.28129	0.976	5.27685
0.978	2.12142	0.978	3.11692	0.978	2.28557	0.978	5.28307
0.98	2.08466	0.98	3.06368	0.98	2.28978	0.98	5.28925
0.982	2.13146	0.982	2.96351	0.982	2.294	0.982	5.29528
0.984	2.08521	0.984	3.05951	0.984	2.29821	0.984	5.3013
0.986	2.07876	0.986	3.0485	0.986	2.30238	0.986	5.30741
0.988	2.07292	0.988	3.01434	0.988	2.30653	0.988	5.31347
0.99	2.04211	0.99	3.08459	0.99	2.31064	0.99	5.31957
0.992	2.07978	0.992	2.90405	0.992	2.31476	0.992	5.32556
0.994	2.11835	0.994	2.94627	0.994	2.31896	0.994	5.33141
0.996	2.10103	0.996	3.01917	0.996	2.32318	0.996	5.33737
0.998	2.12972	0.998	2.98123	0.998	2.32741	0.998	5.34337
1	2.06858	1	2.96183	1	2.33161	1	5.34932
1.002	2.02541	1.002	2.95007	1.002	2.33571	1.002	5.35523
1.004	2.05149	1.004	2.97058	1.004	2.33978	1.004	5.36115
1.006	2.0383	1.006	2.94318	1.006	2.34387	1.006	5.36706
1.008	2.04145	1.008	2.97797	1.008	2.34795	1.008	5.37298
1.01	2.07208	1.01	2.91271	1.01	2.35207	1.01	5.37887
1.012	2.05166	1.012	2.99547	1.012	2.35619	1.012	5.38478
1.014	2.06844	1.014	2.85241	1.014	2.36031	1.014	5.39063
1.016	2.04285	1.016	2.90881	1.016	2.36442	1.016	5.39639
1.018	2.06202	1.018	2.9518	1.018	2.36853	1.018	5.40225
1.02	2.03767	1.02	2.97396	1.02	2.37262	1.02	5.40818
1.022	1.94509	1.022	2.92094	1.022	2.37661	1.022	5.41407
1.024	2.03901	1.024	2.88007	1.024	2.38059	1.024	5.41987
1.026	2.00557	1.026	2.92618	1.026	2.38464	1.026	5.42568
1.028	1.98352	1.028	2.81454	1.028	2.38863	1.028	5.43142
1.03	1.98413	1.03	2.92302	1.03	2.39259	1.03	5.43716
1.032	1.99055	1.032	2.85634	1.032	2.39657	1.032	5.44294
1.034	2.03962	1.034	2.89087	1.034	2.4006	1.034	5.44868
1.036	2.0173	1.036	2.85774	1.036	2.40465	1.036	5.45443
1.038	2.0409	1.038	2.8042	1.038	2.40871	1.038	5.4601
1.04	1.94964	1.04	2.74479	1.04	2.4127	1.04	5.46564
1.042	1.9559	1.042	2.8357	1.042	2.41661	1.042	5.47122
1.044	1.97726	1.044	2.81579	1.044	2.42054	1.044	5.47688
1.046	2.00009	1.046	2.80734	1.046	2.42452	1.046	5.4825
1.048	1.97989	1.048	2.8029	1.048	2.4285	1.048	5.48811
1.05	1.95531	1.05	2.73538	1.05	2.43243	1.05	5.49365
1.052	1.96306	1.052	2.80356	1.052	2.43635	1.052	5.49919
1.054	1.94841	1.054	2.75588	1.054	2.44026	1.054	5.50475
1.056	1.97081	1.056	2.77915	1.056	2.44418	1.056	5.51028
1.058	1.87936	1.058	2.78881	1.058	2.44803	1.058	5.51585
1.06	1.98373	1.06	2.80489	1.06	2.4519	1.06	5.52144
1.062	1.99977	1.062	2.77955	1.062	2.45588	1.062	5.52703
1.064	1.90363	1.064	2.73585	1.064	2.45978	1.064	5.53254
1.066	1.91303	1.066	2.68861	1.066	2.4636	1.066	5.53797
1.068	1.85919	1.068	2.7418	1.068	2.46737	1.068	5.5434
1.07	1.9359	1.07	2.78067	1.07	2.47117	1.07	5.54892
1.072	1.97786	1.072	2.76225	1.072	2.47508	1.072	5.55446
1.074	1.94989	1.074	2.70746	1.074	2.47901	1.074	5.55993
1.076	1.96102	1.076	2.719	1.076	2.48292	1.076	5.56536
1.078	1.92303	1.078	2.70034	1.078	2.4868	1.078	5.57078
1.08	1.93781	1.08	2.68209	1.08	2.49067	1.08	5.57616
1.082	1.92117	1.082	2.66115	1.082	2.49452	1.082	5.5815
1.084	1.85375	1.084	2.65233	1.084	2.4983	1.084	5.58682
1.086	1.85283	1.086	2.71387	1.086	2.50201	1.086	5.59218
1.088	1.93802	1.088	2.71428	1.088	2.5058	1.088	5.59761
1.09	2.01544	1.09	2.68075	1.09	2.50975	1.09	5.60301
1.092	1.90243	1.092	2.73143	1.092	2.51367	1.092	5.60842
1.094	1.92532	1.094	2.73557	1.094	2.5175	1.094	5.61389
1.096	1.8562	1.096	2.70367	1.096	2.52128	1.096	5.61933
1.098	1.91952	1.098	2.70823	1.098	2.52505	1.098	5.62474
1.1	1.88468	1.1	2.63379	1.1	2.52886	1.1	5.63008
1.102	1.93773	1.102	2.73419	1.102	2.53268	1.102	5.63545
1.104	1.91116	1.104	2.60084	1.104	2.53653	1.104	5.64078
1.106	1.84637	1.106	2.69705	1.106	2.54029	1.106	5.64608
1.108	1.90749	1.108	2.6039	1.108	2.54404	1.108	5.65138
1.11	1.9165	1.11	2.64708	1.11	2.54786	1.11	5.65663
1.112	1.86146	1.112	2.61122	1.112	2.55164	1.112	5.66189
1.114	1.86945	1.114	2.62814	1.114	2.55537	1.114	5.66713
1.116	1.87973	1.116	2.61753	1.116	2.55912	1.116	5.67238
1.118	1.83703	1.118	2.58227	1.118	2.56284	1.118	5.67758
1.12	1.87994	1.12	2.68649	1.12	2.56656	1.12	5.68284
1.122	1.89268	1.122	2.62067	1.122	2.57033	1.122	5.68815
1.124	1.89385	1.124	2.68027	1.124	2.57411	1.124	5.69345
1.126	1.90435	1.126	2.63851	1.126	2.57791	1.126	5.69877
1.128	1.89771	1.128	2.60467	1.128	2.58171	1.128	5.70401
1.13	1.84191	1.13	2.58269	1.13	2.58545	1.13	5.7092
1.132	1.84129	1.132	2.61126	1.132	2.58914	1.132	5.7144
1.134	1.90975	1.134	2.57948	1.134	2.59289	1.134	5.71959
1.136	1.85212	1.136	2.59773	1.136	2.59665	1.136	5.72476
1.138	1.84999	1.138	2.54701	1.138	2.60035	1.138	5.72991
1.14	1.8676	1.14	2.52743	1.14	2.60407	1.14	5.73498
1.142	1.80484	1.142	2.61041	1.142	2.60774	1.142	5.74012
1.144	1.83675	1.144	2.60258	1.144	2.61138	1.144	5.74533
1.146	1.82807	1.146	2.58364	1.146	2.61505	1.146	5.75052
1.148	1.88972	1.148	2.57084	1.148	2.61877	1.148	5.75567
1.15	1.85709	1.15	2.62164	1.15	2.62251	1.15	5.76087
1.152	1.82797	1.152	2.54168	1.152	2.6262	1.152	5.76603
1.154	1.86434	1.154	2.47763	1.154	2.62989	1.154	5.77105
1.156	1.80925	1.156	2.54806	1.156	2.63356	1.156	5.77608
1.158	1.82682	1.158	2.52754	1.158	2.6372	1.158	5.78115
1.16	1.82566	1.16	2.5277	1.16	2.64085	1.16	5.78621
1.162	1.81974	1.162	2.59452	1.162	2.6445	1.162	5.79133
1.164	1.81175	1.164	2.54043	1.164	2.64813	1.164	5.79646
1.166	1.81616	1.166	2.48886	1.166	2.65176	1.166	5.80149
1.168	1.84668	1.168	2.57497	1.168	2.65542	1.168	5.80656
1.17	1.81476	1.17	2.53691	1.17	2.65908	1.17	5.81167
1.172	1.89193	1.172	2.56592	1.172	2.66279	1.172	5.81677
1.174	1.80786	1.174	2.54737	1.174	2.66649	1.174	5.82188
1.176	1.85791	1.176	2.55185	1.176	2.67015	1.176	5.82698
1.178	1.84077	1.178	2.49893	1.178	2.67385	1.178	5.83203
1.18	1.81912	1.18	2.47186	1.18	2.67751	1.18	5.837
1.182	1.85212	1.182	2.42867	1.182	2.68118	1.182	5.84191
1.184	1.79443	1.184	2.45175	1.184	2.68483	1.184	5.84679
1.186	1.8579	1.186	2.46309	1.186	2.68848	1.186	5.8517
1.188	1.86587	1.188	2.50056	1.188	2.69221	1.188	5.85666
1.19	1.82099	1.19	2.53938	1.19	2.69589	1.19	5.8617
1.192	1.83219	1.192	2.52924	1.192	2.69955	1.192	5.86677
1.194	1.89246	1.194	2.43505	1.194	2.70327	1.194	5.87174
1.196	1.84012	1.196	2.50448	1.196	2.707	1.196	5.87668
1.198	1.84052	1.198	2.47339	1.198	2.71068	1.198	5.88165
1.2	1.81035	1.2	2.48417	1.2	2.71434	1.2	5.88661
1.202	1.83135	1.202	2.4418	1.202	2.71798	1.202	5.89154
1.204	1.82092	1.204	2.41765	1.204	2.72163	1.204	5.8964
1.206	1.84206	1.206	2.44631	1.206	2.72529	1.206	5.90126
1.208	1.83414	1.208	2.4879	1.208	2.72897	1.208	5.9062
1.21	1.80762	1.21	2.4417	1.21	2.73261	1.21	5.91113
1.212	1.81148	1.212	2.45457	1.212	2.73623	1.212	5.91602
1.214	1.79363	1.214	2.45672	1.214	2.73983	1.214	5.92093
1.216	1.90472	1.216	2.46388	1.216	2.74353	1.216	5.92585
1.218	1.82188	1.218	2.51269	1.218	2.74726	1.218	5.93083
1.22	1.79032	1.22	2.49869	1.22	2.75087	1.22	5.93584
1.222	1.82437	1.222	2.49183	1.222	2.75449	1.222	5.94083
1.224	1.84224	1.224	2.48407	1.224	2.75815	1.224	5.94581
1.226	1.86531	1.226	2.49793	1.226	2.76186	1.226	5.95079
1.228	1.81614	1.228	2.46171	1.228	2.76554	1.228	5.95575
1.23	1.84834	1.23	2.40603	1.23	2.76921	1.23	5.96062
1.232	1.83781	1.232	2.46019	1.232	2.77289	1.232	5.96548
1.234	1.82157	1.234	2.42547	1.234	2.77655	1.234	5.97037
1.236	1.86192	1.236	2.49213	1.236	2.78024	1.236	5.97529
1.238	1.85031	1.238	2.43845	1.238	2.78395	1.238	5.98022
1.24	1.85371	1.24	2.42119	1.24	2.78765	1.24	5.98508
1.242	1.80755	1.242	2.40004	1.242	2.79131	1.242	5.9899
1.244	1.82195	1.244	2.43683	1.244	2.79494	1.244	5.99474
1.246	1.82976	1.246	2.41962	1.246	2.79859	1.246	5.99959
1.248	1.80786	1.248	2.39103	1.248	2.80223	1.248	6.0044
1.25	1.84183	1.25	2.40509	1.25	2.80588	1.25	6.0092
1.252	1.82919	1.252	2.46025	1.252	2.80955	1.252	6.01406
1.254	1.79927	1.254	2.43862	1.254	2.81318	1.254	6.01896
1.256	1.82746	1.256	2.43304	1.256	2.81681	1.256	6.02383
1.258	1.85253	1.258	2.46331	1.258	2.82049	1.258	6.02873
1.26	1.8376	1.26	2.38328	1.26	2.82418	1.26	6.03358
1.262	1.80541	1.262	2.44224	1.262	2.82782	1.262	6.0384
1.264	1.81606	1.264	2.42612	1.264	2.83144	1.264	6.04327
1.266	1.82255	1.266	2.4448	1.266	2.83508	1.266	6.04814
1.268	1.88267	1.268	2.37858	1.268	2.83879	1.268	6.05297
1.27	1.80294	1.27	2.38008	1.27	2.84247	1.27	6.05772
1.272	1.84299	1.272	2.41057	1.272	2.84612	1.272	6.06251
1.274	1.81121	1.274	2.41984	1.274	2.84977	1.274	6.06735
1.276	1.89111	1.276	2.42664	1.276	2.85347	1.276	6.07219
1.278	1.82727	1.278	2.41985	1.278	2.85719	1.278	6.07704
1.28	1.85675	1.28	2.40043	1.28	2.86088	1.28	6.08186
1.282	1.84702	1.282	2.42291	1.282	2.86458	1.282	6.08668
1.284	1.87677	1.284	2.44901	1.284	2.8683	1.284	6.09155
1.286	1.8603	1.286	2.46524	1.286	2.87204	1.286	6.09647
1.288	1.89192	1.288	2.4451	1.288	2.87579	1.288	6.10138
1.29	1.8861	1.29	2.4033	1.29	2.87957	1.29	6.10623
1.292	1.87522	1.292	2.45573	1.292	2.88333	1.292	6.11109
1.294	1.86511	1.294	2.38736	1.294	2.88707	1.294	6.11593
1.296	1.85855	1.296	2.38888	1.296	2.8908	1.296	6.1207
1.298	1.83984	1.298	2.3477	1.298	2.8945	1.298	6.12544
1.3	1.88009	1.3	2.36967	1.3	2.89822	1.3	6.13016
1.302	1.85218	1.302	2.43309	1.302	2.90195	1.302	6.13496
1.304	1.84471	1.304	2.3446	1.304	2.90564	1.304	6.13974
1.306	1.85412	1.306	2.41238	1.306	2.90934	1.306	6.1445
1.308	1.84625	1.308	2.36725	1.308	2.91304	1.308	6.14928
1.31	1.81127	1.31	2.37521	1.31	2.9167	1.31	6.15402
1.312	1.88709	1.312	2.40638	1.312	2.9204	1.312	6.1588
1.314	1.8309	1.314	2.44374	1.314	2.92412	1.314	6.16365
1.316	1.82351	1.316	2.41386	1.316	2.92777	1.316	6.16851
1.318	1.85623	1.318	2.38199	1.318	2.93145	1.318	6.1733
1.32	1.90193	1.32	2.42283	1.32	2.93521	1.32	6.17811
1.322	1.85004	1.322	2.43504	1.322	2.93896	1.322	6.18297
1.324	1.84376	1.324	2.40233	1.324	2.94266	1.324	6.1878
1.326	1.92977	1.326	2.40428	1.326	2.94643	1.326	6.19261
1.328	1.85599	1.328	2.37313	1.328	2.95022	1.328	6.19739
1.33	1.84841	1.33	2.41895	1.33	2.95392	1.33	6.20218
1.332	1.87004	1.332	2.42297	1.332	2.95764	1.332	6.20702
1.334	1.8708	1.334	2.42102	1.334	2.96138	1.334	6.21187
1.336	1.83257	1.336	2.42891	1.336	2.96508	1.336	6.21672
1.338	1.87386	1.338	2.4407	1.338	2.96879	1.338	6.22159
1.34	1.84291	1.34	2.40112	1.34	2.97251	1.34	6.22643
1.342	1.88442	1.342	2.39399	1.342	2.97623	1.342	6.23122
1.344	1.90101	1.344	2.45104	1.344	2.98002	1.344	6.23607
1.346	1.82919	1.346	2.40802	1.346	2.98375	1.346	6.24093
1.348	1.85455	1.348	2.39235	1.348	2.98743	1.348	6.24573
1.35	1.89825	1.35	2.4269	1.35	2.99118	1.35	6.25055
1.352	1.86453	1.352	2.41906	1.352	2.99495	1.352	6.25539
1.354	1.86722	1.354	2.44643	1.354	2.99868	1.354	6.26026
1.356	1.86875	1.356	2.38247	1.356	3.00242	1.356	6.26509
1.358	1.89094	1.358	2.43412	1.358	3.00618	1.358	6.2699
1.36	1.89891	1.36	2.40829	1.36	3.00996	1.36	6.27475
1.362	1.88622	1.362	2.41978	1.362	3.01375	1.362	6.27957
1.364	1.85646	1.364	2.37398	1.364	3.01749	1.364	6.28437
1.366	1.90399	1.366	2.41727	1.366	3.02125	1.366	6.28916
1.368	1.87007	1.368	2.47802	1.368	3.02503	1.368	6.29405
1.37	1.91139	1.37	2.44609	1.37	3.02881	1.37	6.29898
1.372	1.93577	1.372	2.44161	1.372	3.03266	1.372	6.30387
1.374	1.92536	1.374	2.49676	1.374	3.03652	1.374	6.3088
1.376	1.9222	1.376	2.42046	1.376	3.04036	1.376	6.31372
1.378	1.91436	1.378	2.43595	1.378	3.0442	1.378	6.31858
1.38	1.88805	1.38	2.45124	1.38	3.048	1.38	6.32346
1.382	1.87831	1.382	2.44938	1.382	3.05177	1.382	6.32837
1.384	1.89731	1.384	2.4055	1.384	3.05555	1.384	6.33322
1.386	1.95497	1.386	2.46174	1.386	3.0594	1.386	6.33809
1.388	1.89302	1.388	2.45624	1.388	3.06325	1.388	6.34301
1.39	1.96448	1.39	2.42389	1.39	3.0671	1.39	6.34789
1.392	1.93812	1.392	2.4017	1.392	3.07101	1.392	6.35271
1.394	1.94474	1.394	2.47052	1.394	3.07489	1.394	6.35758
1.396	1.91416	1.396	2.48059	1.396	3.07875	1.396	6.36253
1.398	1.93371	1.398	2.53156	1.398	3.0826	1.398	6.36755
1.4	1.96275	1.4	2.46775	1.4	3.08649	1.4	6.37255
1.402	1.9774	1.402	2.44967	1.402	3.09043	1.402	6.37746
1.404	1.93281	1.404	2.46577	1.404	3.09434	1.404	6.38238
1.406	1.90195	1.406	2.49555	1.406	3.09818	1.406	6.38734
1.408	1.91774	1.408	2.50271	1.408	3.102	1.408	6.39234
1.41	1.94918	1.41	2.5142	1.41	3.10586	1.41	6.39736
1.412	1.98504	1.412	2.54214	1.412	3.1098	1.412	6.40241
1.414	1.92534	1.414	2.52573	1.414	3.11371	1.414	6.40748
1.416	1.97052	1.416	2.5045	1.416	3.1176	1.416	6.41251
1.418	1.93224	1.418	2.50868	1.418	3.12151	1.418	6.41752
1.42	1.88876	1.42	2.50456	1.42	3.12533	1.42	6.42254
1.422	1.95333	1.422	2.47414	1.422	3.12917	1.422	6.42751
1.424	1.98924	1.424	2.53639	1.424	3.13311	1.424	6.43253
1.426	1.96856	1.426	2.52344	1.426	3.13707	1.426	6.43759
1.428	1.96676	1.428	2.49703	1.428	3.14101	1.428	6.44261
1.43	1.98443	1.43	2.5138	1.43	3.14496	1.43	6.44762
1.432	1.96406	1.432	2.52805	1.432	3.14891	1.432	6.45266
1.434	1.96952	1.434	2.53011	1.434	3.15284	1.434	6.45772
1.436	1.99992	1.436	2.49329	1.436	3.15681	1.436	6.46274
1.438	2.0092	1.438	2.54545	1.438	3.16082	1.438	6.46778
1.44	2.00202	1.44	2.50956	1.44	3.16483	1.44	6.47283
1.442	1.95648	1.442	2.57086	1.442	3.16879	1.442	6.47791
1.444	1.99647	1.444	2.54692	1.444	3.17274	1.444	6.48303
1.446	1.98316	1.446	2.5189	1.446	3.17672	1.446	6.4881
1.448	1.96826	1.448	2.50368	1.448	3.18067	1.448	6.49312
1.45	2.01816	1.45	2.56407	1.45	3.18466	1.45	6.49819
1.452	2.00157	1.452	2.53942	1.452	3.18868	1.452	6.50329
1.454	2.01475	1.454	2.55083	1.454	3.19269	1.454	6.50838
1.456	1.9841	1.456	2.56366	1.456	3.19669	1.456	6.5135
1.458	1.97648	1.458	2.56679	1.458	3.20065	1.458	6.51863
1.46	1.97881	1.46	2.56548	1.46	3.20461	1.46	6.52376
1.462	1.97545	1.462	2.57577	1.462	3.20856	1.462	6.5289
1.464	1.99935	1.464	2.56324	1.464	3.21254	1.464	6.53404
1.466	2.03923	1.466	2.55429	1.466	3.21658	1.466	6.53916
1.468	2.00298	1.468	2.55419	1.468	3.22062	1.468	6.54427
1.47	2.01203	1.47	2.56899	1.47	3.22463	1.47	6.54939
1.472	2.00689	1.472	2.51925	1.472	3.22865	1.472	6.55448
1.474	2.01784	1.474	2.54061	1.474	3.23268	1.474	6.55954
1.476	2.00221	1.476	2.5247	1.476	3.2367	1.476	6.5646
1.478	2.04772	1.478	2.60814	1.478	3.24075	1.478	6.56973
1.48	2.03989	1.48	2.55416	1.48	3.24483	1.48	6.5749
1.482	2.02726	1.482	2.56069	1.482	3.2489	1.482	6.58001
1.484	2.06163	1.484	2.63033	1.484	3.25299	1.484	6.5852
1.486	2.00912	1.486	2.61231	1.486	3.25706	1.486	6.59045
1.488	2.00898	1.488	2.59475	1.488	3.26108	1.488	6.59565
1.49	2.05805	1.49	2.63405	1.49	3.26515	1.49	6.60088
1.492	2.00439	1.492	2.57716	1.492	3.26921	1.492	6.60609
1.494	2.01323	1.494	2.61531	1.494	3.27323	1.494	6.61128
1.496	2.01581	1.496	2.6491	1.496	3.27726	1.496	6.61655
1.498	2.10038	1.498	2.61912	1.498	3.28137	1.498	6.62182
1.5	2.03265	1.5	2.57536	1.5	3.2855	1.5	6.62701
1.502	2.03725	1.502	2.62131	1.502	3.28957	1.502	6.63221
1.504	2.0259	1.504	2.63414	1.504	3.29364	1.504	6.63746
1.506	2.02396	1.506	2.6016	1.506	3.29769	1.506	6.6427
1.508	2.02989	1.508	2.62998	1.508	3.30174	1.508	6.64793
1.51	2.0138	1.51	2.6079	1.51	3.30579	1.51	6.65317
1.512	2.02453	1.512	2.59866	1.512	3.30982	1.512	6.65838
1.514	2.07016	1.514	2.6573	1.514	3.31392	1.514	6.66363
1.516	2.00363	1.516	2.56987	1.516	3.31799	1.516	6.66886
1.518	2.00784	1.518	2.6297	1.518	3.322	1.518	6.67406
1.52	2.05985	1.52	2.68117	1.52	3.32607	1.52	6.67937
1.522	2.06673	1.522	2.64307	1.522	3.3302	1.522	6.68469
1.524	2.03798	1.524	2.66441	1.524	3.3343	1.524	6.69
1.526	2.03206	1.526	2.63234	1.526	3.33837	1.526	6.6953
1.528	2.03591	1.528	2.62576	1.528	3.34244	1.528	6.70056
1.53	2.0006	1.53	2.64167	1.53	3.34648	1.53	6.70582
1.532	2.00992	1.532	2.61936	1.532	3.35049	1.532	6.71108
1.534	2.02215	1.534	2.68066	1.534	3.35452	1.534	6.71638
1.536	2.03893	1.536	2.69546	1.536	3.35858	1.536	6.72176
1.538	2.01932	1.538	2.64181	1.538	3.36264	1.538	6.7271
1.54	2.05017	1.54	2.67973	1.54	3.36671	1.54	6.73242
1.542	2.04602	1.542	2.63945	1.542	3.3708	1.542	6.73774
1.544	2.01021	1.544	2.6681	1.544	3.37486	1.544	6.74305
1.546	2.0116	1.546	2.69585	1.546	3.37888	1.546	6.74841
1.548	2.01608	1.548	2.6507	1.548	3.38291	1.548	6.75376
1.55	2.00812	1.55	2.65906	1.55	3.38693	1.55	6.75907
1.552	2.03719	1.552	2.67426	1.552	3.39098	1.552	6.7644
1.554	1.99326	1.554	2.64193	1.554	3.39501	1.554	6.76972
1.556	2.02801	1.556	2.65404	1.556	3.39903	1.556	6.77501
1.558	2.00551	1.558	2.65602	1.558	3.40307	1.558	6.78032
1.56	1.94694	1.56	2.6895	1.56	3.40702	1.56	6.78567
1.562	1.97418	1.562	2.69612	1.562	3.41094	1.562	6.79105
1.564	2.03578	1.564	2.68388	1.564	3.41495	1.564	6.79643
1.566	1.99221	1.566	2.69667	1.566	3.41898	1.566	6.80181
1.568	1.97711	1.568	2.73786	1.568	3.42295	1.568	6.80725
1.57	2.02024	1.57	2.65551	1.57	3.42694	1.57	6.81264
1.572	2.02473	1.572	2.76035	1.572	3.43099	1.572	6.81806
1.574	2.0507	1.574	2.67717	1.574	3.43506	1.574	6.82349
1.576	2.05206	1.576	2.68325	1.576	3.43917	1.576	6.82886
1.578	2.00597	1.578	2.67983	1.578	3.44322	1.578	6.83422
1.58	2.01082	1.58	2.68001	1.58	3.44724	1.58	6.83958
1.582	2.01929	1.582	2.69981	1.582	3.45127	1.582	6.84496
1.584	1.99917	1.584	2.72168	1.584	3.45529	1.584	6.85038
1.586	1.9898	1.586	2.69626	1.586	3.45928	1.586	6.8558
1.588	2.01715	1.588	2.63982	1.588	3.46329	1.588	6.86113
1.59	2.01764	1.59	2.70002	1.59	3.46732	1.59	6.86647
1.592	1.98084	1.592	2.68424	1.592	3.47132	1.592	6.87186
1.594	2.02299	1.594	2.64124	1.594	3.47532	1.594	6.87718
1.596	2.03928	1.596	2.64194	1.596	3.47939	1.596	6.88247
1.598	2.06837	1.598	2.71274	1.598	3.48349	1.598	6.88782
1.6	1.98872	1.6	2.75439	1.6	3.48755	1.6	6.89329
1.602	2.00363	1.602	2.67777	1.602	3.49154	1.602	6.89872
1.604	2.0522	1.604	2.70955	1.604	3.4956	1.604	6.90411
1.606	2.05497	1.606	2.70723	1.606	3.49971	1.606	6.90952
1.608	2.04518	1.608	2.67623	1.608	3.50381	1.608	6.91491
1.61	2.02606	1.61	2.70319	1.61	3.50788	1.61	6.92029
1.612	1.9998	1.612	2.65402	1.612	3.5119	1.612	6.92564
1.614	2.01302	1.614	2.65884	1.614	3.51592	1.614	6.93096
1.616	1.97954	1.616	2.70084	1.616	3.51991	1.616	6.93632
1.618	2.01639	1.618	2.68397	1.618	3.5239	1.618	6.9417
1.62	1.99035	1.62	2.63549	1.62	3.52791	1.62	6.94702
1.622	2.05338	1.622	2.68812	1.622	3.53195	1.622	6.95234
1.624	1.98235	1.624	2.73265	1.624	3.53599	1.624	6.95777
1.626	2.03429	1.626	2.70338	1.626	3.54001	1.626	6.9632
1.628	1.98789	1.628	2.72699	1.628	3.54403	1.628	6.96863
1.63	1.99646	1.63	2.74955	1.63	3.54801	1.63	6.97411
1.632	1.99592	1.632	2.74477	1.632	3.55201	1.632	6.9796
1.634	2.00853	1.634	2.73094	1.634	3.55601	1.634	6.98508
1.636	2.0233	1.636	2.69969	1.636	3.56004	1.636	6.99051
1.638	2.01926	1.638	2.75473	1.638	3.56408	1.638	6.99596
1.64	2.01296	1.64	2.697	1.64	3.56812	1.64	7.00142
1.642	2.02146	1.642	2.76425	1.642	3.57215	1.642	7.00688
1.644	2.09781	1.644	2.74003	1.644	3.57627	1.644	7.01238
1.646	2.01103	1.646	2.73659	1.646	3.58038	1.646	7.01786
1.648	2.00296	1.648	2.74201	1.648	3.58439	1.648	7.02334
1.65	1.96558	1.65	2.77282	1.65	3.58836	1.65	7.02885
1.652	2.03381	1.652	2.69506	1.652	3.59236	1.652	7.03432
1.654	2.01338	1.654	2.75348	1.654	3.59641	1.654	7.03977
1.656	1.98436	1.656	2.72338	1.656	3.60041	1.656	7.04524
1.658	1.97384	1.658	2.77194	1.658	3.60436	1.658	7.05074
1.66	1.99601	1.66	2.70252	1.66	3.60833	1.66	7.05621
1.662	1.98137	1.662	2.77155	1.662	3.61231	1.662	7.06169
1.664	1.96685	1.664	2.77121	1.664	3.61626	1.664	7.06723
1.666	1.9965	1.666	2.754	1.666	3.62022	1.666	7.07276
1.668	2.04753	1.668	2.76601	1.668	3.62427	1.668	7.07828
1.67	1.99065	1.67	2.74426	1.67	3.62831	1.67	7.08379
1.672	2.00187	1.672	2.73733	1.672	3.6323	1.672	7.08927
1.674	2.01035	1.674	2.76018	1.674	3.63631	1.674	7.09477
1.676	2.01043	1.676	2.75578	1.676	3.64033	1.676	7.10028
1.678	2.01824	1.678	2.77892	1.678	3.64436	1.678	7.10582
1.68	2.01108	1.68	2.77531	1.68	3.64839	1.68	7.11137
1.682	1.97066	1.682	2.76964	1.682	3.65237	1.682	7.11692
1.684	1.94386	1.684	2.72436	1.684	3.65628	1.684	7.12241
1.686	1.9979	1.686	2.75626	1.686	3.66023	1.686	7.12789
1.688	2.00251	1.688	2.73462	1.688	3.66423	1.688	7.13338
1.69	1.99064	1.69	2.74278	1.69	3.66822	1.69	7.13886
1.692	1.94412	1.692	2.75427	1.692	3.67216	1.692	7.14436
1.694	1.9852	1.694	2.7563	1.694	3.67608	1.694	7.14987
1.696	1.98812	1.696	2.71598	1.696	3.68006	1.696	7.15534
1.698	1.99509	1.698	2.79013	1.698	3.68404	1.698	7.16084
1.7	1.94499	1.7	2.79525	1.7	3.68798	1.7	7.16643
1.702	1.9787	1.702	2.80727	1.702	3.6919	1.702	7.17203
1.704	2.00039	1.704	2.7726	1.704	3.69588	1.704	7.17761
1.706	1.98826	1.706	2.78038	1.706	3.69987	1.706	7.18316
1.708	2.01358	1.708	2.79851	1.708	3.70387	1.708	7.18874
1.71	2.02517	1.71	2.73988	1.71	3.70791	1.71	7.19428
1.712	1.99265	1.712	2.75809	1.712	3.71193	1.712	7.19978
1.714	1.99143	1.714	2.78475	1.714	3.71591	1.714	7.20532
1.716	2.01049	1.716	2.78745	1.716	3.71992	1.716	7.2109
1.718	2.00127	1.718	2.79303	1.718	3.72393	1.718	7.21648
1.72	1.9805	1.72	2.82063	1.72	3.72791	1.72	7.22209
1.722	1.94803	1.722	2.81244	1.722	3.73184	1.722	7.22772
1.724	1.99412	1.724	2.81371	1.724	3.73578	1.724	7.23335
1.726	1.96726	1.726	2.78572	1.726	3.73974	1.726	7.23895
1.728	1.98784	1.728	2.77907	1.728	3.7437	1.728	7.24451
1.73	1.94576	1.73	2.80344	1.73	3.74763	1.73	7.2501
1.732	1.98511	1.732	2.79817	1.732	3.75156	1.732	7.2557
1.734	1.98462	1.734	2.7914	1.734	3.75553	1.734	7.26129
1.736	1.98428	1.736	2.83686	1.736	3.7595	1.736	7.26691
1.738	1.97523	1.738	2.79911	1.738	3.76346	1.738	7.27255
1.74	1.98264	1.74	2.83855	1.74	3.76742	1.74	7.27819
1.742	1.96821	1.742	2.80936	1.742	3.77137	1.742	7.28384
1.744	1.96684	1.744	2.80374	1.744	3.7753	1.744	7.28945
1.746	1.98736	1.746	2.82343	1.746	3.77926	1.746	7.29508
1.748	1.92189	1.748	2.84119	1.748	3.78317	1.748	7.30074
1.75	1.99442	1.75	2.80128	1.75	3.78708	1.75	7.30638
1.752	1.98815	1.752	2.81744	1.752	3.79107	1.752	7.312
1.754	1.96764	1.754	2.83319	1.754	3.79502	1.754	7.31765
1.756	1.98936	1.756	2.85475	1.756	3.79898	1.756	7.32334
1.758	1.97331	1.758	2.80693	1.758	3.80294	1.758	7.329
1.76	1.95809	1.76	2.78515	1.76	3.80687	1.76	7.33459
1.762	1.96787	1.762	2.8231	1.762	3.8108	1.762	7.3402
1.764	1.97861	1.764	2.85692	1.764	3.81475	1.764	7.34588
1.766	1.96856	1.766	2.85274	1.766	3.81869	1.766	7.35159
1.768	1.97951	1.768	2.8362	1.768	3.82264	1.768	7.35728
1.77	1.94743	1.77	2.83982	1.77	3.82657	1.77	7.36296
1.772	1.9529	1.772	2.83083	1.772	3.83047	1.772	7.36863
1.774	2.00159	1.774	2.83279	1.774	3.83442	1.774	7.37429
1.776	1.95141	1.776	2.88011	1.776	3.83838	1.776	7.38
1.778	1.96505	1.778	2.81928	1.778	3.84229	1.778	7.3857
1.78	1.99807	1.78	2.83924	1.78	3.84626	1.78	7.39136
1.782	1.97067	1.782	2.86649	1.782	3.85022	1.782	7.39707
1.784	1.94218	1.784	2.8338	1.784	3.85414	1.784	7.40277
1.786	1.9402	1.786	2.85989	1.786	3.85802	1.786	7.40846
1.788	1.95959	1.788	2.839	1.788	3.86192	1.788	7.41416
1.79	1.94829	1.79	2.85817	1.79	3.86583	1.79	7.41986
1.792	1.96919	1.792	2.8394	1.792	3.86974	1.792	7.42556
1.794	1.95956	1.794	2.92601	1.794	3.87367	1.794	7.43132
1.796	1.96879	1.796	2.83182	1.796	3.8776	1.796	7.43708
1.798	1.98815	1.798	2.8785	1.798	3.88156	1.798	7.44279
1.8	1.93647	1.8	2.86823	1.8	3.88548	1.8	7.44854
1.802	1.96093	1.802	2.87364	1.802	3.88938	1.802	7.45428
1.804	1.95789	1.804	2.86008	1.804	3.8933	1.804	7.46001
1.806	1.96014	1.806	2.86055	1.806	3.89722	1.806	7.46573
1.808	1.98291	1.808	2.89431	1.808	3.90116	1.808	7.47149
1.81	1.95147	1.81	2.91085	1.81	3.90509	1.81	7.47729
1.812	1.96857	1.812	2.94627	1.812	3.90901	1.812	7.48315
1.814	1.95126	1.814	2.93174	1.814	3.91293	1.814	7.48903
1.816	1.95873	1.816	2.88611	1.816	3.91684	1.816	7.49485
1.818	2.00136	1.818	2.8982	1.818	3.9208	1.818	7.50063
1.82	1.98365	1.82	2.87953	1.82	3.92479	1.82	7.50641
1.822	1.9549	1.822	2.89335	1.822	3.92873	1.822	7.51218
1.824	1.97252	1.824	2.87352	1.824	3.93266	1.824	7.51795
1.826	1.94382	1.826	2.92419	1.826	3.93657	1.826	7.52375
1.828	1.97419	1.828	2.89187	1.828	3.94049	1.828	7.52956
1.83	1.96241	1.83	2.92583	1.83	3.94443	1.83	7.53538
1.832	1.97771	1.832	2.90409	1.832	3.94837	1.832	7.54121
1.834	1.92404	1.834	2.98297	1.834	3.95227	1.834	7.5471
1.836	1.95671	1.836	2.903	1.836	3.95615	1.836	7.55298
1.838	1.93941	1.838	2.92303	1.838	3.96005	1.838	7.55881
1.84	2.003	1.84	2.95118	1.84	3.96399	1.84	7.56468
1.842	1.98291	1.842	2.929	1.842	3.96797	1.842	7.57056
1.844	1.96184	1.844	2.94497	1.844	3.97192	1.844	7.57644
1.846	1.97568	1.846	2.93786	1.846	3.97586	1.846	7.58232
1.848	1.98509	1.848	2.93349	1.848	3.97982	1.848	7.58819
1.85	1.95536	1.85	2.97297	1.85	3.98376	1.85	7.5941
1.852	1.95994	1.852	2.92675	1.852	3.98767	1.852	7.6
1.854	1.97161	1.854	2.92332	1.854	3.9916	1.854	7.60585
1.856	1.96731	1.856	2.98362	1.856	3.99554	1.856	7.61175
1.858	1.94146	1.858	3.0077	1.858	3.99945	1.858	7.61774
1.86	1.98585	1.86	2.96898	1.86	4.00338	1.86	7.62372
1.862	1.93494	1.862	3.01179	1.862	4.0073	1.862	7.6297
1.864	1.92977	1.864	3.01579	1.864	4.01116	1.864	7.63573
1.866	1.9643	1.866	2.98254	1.866	4.01506	1.866	7.64173
1.868	1.97821	1.868	2.98187	1.868	4.019	1.868	7.64769
1.87	1.95231	1.87	2.98467	1.87	4.02293	1.87	7.65366
1.872	1.99415	1.872	2.97504	1.872	4.02688	1.872	7.65962
1.874	1.95414	1.874	2.98743	1.874	4.03083	1.874	7.66558
1.876	1.99347	1.876	3.0073	1.876	4.03477	1.876	7.67158
1.878	1.98811	1.878	2.99354	1.878	4.03876	1.878	7.67758
1.88	1.98268	1.88	3.02307	1.88	4.04273	1.88	7.68359
1.882	1.95583	1.882	3.00206	1.882	4.04666	1.882	7.68962
1.884	1.98312	1.884	2.99897	1.884	4.0506	1.884	7.69562
1.886	2.00669	1.886	3.01559	1.886	4.05459	1.886	7.70163
1.888	1.99143	1.888	2.98433	1.888	4.05859	1.888	7.70763
1.89	1.98386	1.89	2.99501	1.89	4.06257	1.89	7.71361
1.892	2.01262	1.892	3.02681	1.892	4.06656	1.892	7.71964
1.894	1.98246	1.894	3.03913	1.894	4.07056	1.894	7.7257
1.896	1.97029	1.896	3.02249	1.896	4.07451	1.896	7.73176
1.898	2.01134	1.898	3.04111	1.898	4.07849	1.898	7.73783
1.9	1.97682	1.9	3.04015	1.9	4.08248	1.9	7.74391
1.902	1.96461	1.902	3.01917	1.902	4.08642	1.902	7.74997
1.904	1.96015	1.904	3.02806	1.904	4.09035	1.904	7.75601
1.906	1.95187	1.906	3.05446	1.906	4.09426	1.906	7.7621
1.908	1.96364	1.908	3.06221	1.908	4.09817	1.908	7.76821
1.91	1.9828	1.91	3.04225	1.91	4.10212	1.91	7.77432
1.912	1.9897	1.912	3.06274	1.912	4.10609	1.912	7.78042
1.914	1.99311	1.914	3.10055	1.914	4.11008	1.914	7.78659
1.916	1.97734	1.916	3.03243	1.916	4.11405	1.916	7.79272
1.918	1.99116	1.918	3.03172	1.918	4.11802	1.918	7.79878
1.92	1.96618	1.92	3.0956	1.92	4.12197	1.92	7.80491
1.922	1.98675	1.922	3.02798	1.922	4.12593	1.922	7.81103
1.924	2.01138	1.924	3.07312	1.924	4.12992	1.924	7.81714
1.926	1.99624	1.926	3.06018	1.926	4.13393	1.926	7.82327
1.928	2.02451	1.928	3.02563	1.928	4.13795	1.928	7.82935
1.93	1.97919	1.93	3.03467	1.93	4.14196	1.93	7.83541
1.932	2.02736	1.932	3.0271	1.932	4.14596	1.932	7.84148
1.934	2.01893	1.934	2.99279	1.934	4.15001	1.934	7.8475
1.936	2.00544	1.936	3.04119	1.936	4.15403	1.936	7.85353
1.938	2.01537	1.938	3.0349	1.938	4.15805	1.938	7.85961
1.94	2.00931	1.94	3.02429	1.94	4.16208	1.94	7.86567
1.942	1.99554	1.942	3.06312	1.942	4.16608	1.942	7.87175
1.944	2.01733	1.944	3.04291	1.944	4.1701	1.944	7.87786
1.946	1.98275	1.946	3.0866	1.946	4.1741	1.946	7.88399
1.948	1.97321	1.948	3.02515	1.948	4.17805	1.948	7.8901
1.95	2.00114	1.95	3.04119	1.95	4.18203	1.95	7.89617
1.952	1.9995	1.952	3.05584	1.952	4.18603	1.952	7.90226
1.954	2.01741	1.954	3.05648	1.954	4.19004	1.954	7.90838
1.956	1.99875	1.956	3.07381	1.956	4.19406	1.956	7.91451
1.958	2.01523	1.958	3.00036	1.958	4.19807	1.958	7.92058
1.96	2.00199	1.96	3.05332	1.96	4.20209	1.96	7.92663
1.962	1.99821	1.962	3.05341	1.962	4.20609	1.962	7.93274
1.964	1.97113	1.964	3.05842	1.964	4.21006	1.964	7.93885
1.966	1.99414	1.966	3.04668	1.966	4.21403	1.966	7.94496
1.968	2.02476	1.968	3.03924	1.968	4.21805	1.968	7.95104
1.97	1.98393	1.97	3.07806	1.97	4.22205	1.97	7.95716
1.972	1.99385	1.972	3.02857	1.972	4.22603	1.972	7.96327
1.974	1.99721	1.974	3.05276	1.974	4.23002	1.974	7.96935
1.976	2.0382	1.976	3.0504	1.976	4.23406	1.976	7.97545
1.978	2.03778	1.978	3.02454	1.978	4.23813	1.978	7.98153
1.98	2.05342	1.98	3.02513	1.98	4.24223	1.98	7.98758
1.982	2.03597	1.982	3.01494	1.982	4.24631	1.982	7.99362
1.984	2.02106	1.984	3.06758	1.984	4.25037	1.984	7.9997
1.986	2.04698	1.986	3.02326	1.986	4.25444	1.986	8.00579
1.988	2.01275	1.988	3.02912	1.988	4.2585	1.988	8.01184
1.99	2.00019	1.99	3.02356	1.99	4.26251	1.99	8.0179
1.992	2.01605	1.992	3.01767	1.992	4.26653	1.992	8.02394
1.994	2.01977	1.994	3.01711	1.994	4.27056	1.994	8.02997
1.996	1.99917	1.996	3.00866	1.996	4.27458	1.996	8.036
1.998	2.0413	1.998	3.06211	1.998	4.27862	1.998	8.04207
2	2.02732	2	3.03229	2	4.28269	2	8.04816
2.002	1.97617	2.002	2.99515	2.002	4.2867	2.002	8.05419
2.004	2.02872	2.004	2.98378	2.004	4.2907	2.004	8.06017
2.006	2.02373	2.006	3.00024	2.006	4.29475	2.006	8.06615
2.008	2.03236	2.008	2.99491	2.008	4.29881	2.008	8.07215
2.01	1.98837	2.01	2.95928	2.01	4.30283	2.01	8.0781
2.012	1.98991	2.012	3.01212	2.012	4.30681	2.012	8.08407
2.014	2.0219	2.014	2.9732	2.014	4.31082	2.014	8.09006
2.016	2.01111	2.016	2.96361	2.016	4.31485	2.016	8.096
2.018	2.04269	2.018	3.00462	2.018	4.31891	2.018	8.10196
2.02	2.00656	2.02	2.9318	2.02	4.32296	2.02	8.1079
2.022	2.03511	2.022	2.89819	2.022	4.327	2.022	8.11373
2.024	2.0136	2.024	2.94328	2.024	4.33105	2.024	8.11957
2.026	2.01057	2.026	2.9763	2.026	4.33507	2.026	8.12549
2.028	2.03575	2.028	2.97009	2.028	4.33912	2.028	8.13144
2.03	2.01588	2.03	2.91149	2.03	4.34317	2.03	8.13732
2.032	2.01681	2.032	2.937	2.032	4.3472	2.032	8.14317
2.034	2.01683	2.034	2.94071	2.034	4.35124	2.034	8.14905
2.036	1.9919	2.036	2.96252	2.036	4.35524	2.036	8.15495
2.038	2.03475	2.038	2.89296	2.038	4.35927	2.038	8.1608
2.04	2.03782	2.04	2.93489	2.04	4.36334	2.04	8.16663
2.042	2.00104	2.042	2.94037	2.042	4.36738	2.042	8.17251
2.044	1.9954	2.044	2.94598	2.044	4.37138	2.044	8.17839
2.046	2.00002	2.046	2.90368	2.046	4.37537	2.046	8.18424
2.048	2.03923	2.048	2.89623	2.048	4.37941	2.048	8.19004
2.05	1.9961	2.05	2.89519	2.05	4.38345	2.05	8.19583
2.052	2.03077	2.052	2.86782	2.052	4.38748	2.052	8.2016
2.054	2.02942	2.054	2.87757	2.054	4.39154	2.054	8.20734
2.056	1.99235	2.056	2.90445	2.056	4.39556	2.056	8.21312
2.058	2.01084	2.058	2.86085	2.058	4.39956	2.058	8.21889
2.06	1.99041	2.06	2.88008	2.06	4.40356	2.06	8.22463
2.062	2.01091	2.062	2.88346	2.062	4.40756	2.062	8.23039
2.064	2.02719	2.064	2.84639	2.064	4.4116	2.064	8.23612
2.066	2.00142	2.066	2.83568	2.066	4.41563	2.066	8.24181
2.068	1.99575	2.068	2.86221	2.068	4.41963	2.068	8.2475
2.07	2.02003	2.07	2.86847	2.07	4.42364	2.07	8.25324
2.072	2.00756	2.072	2.88066	2.072	4.42767	2.072	8.25898
2.074	2.00679	2.074	2.83398	2.074	4.43168	2.074	8.2647
2.076	2.03919	2.076	2.85656	2.076	4.43573	2.076	8.27039
2.078	2.00113	2.078	2.81804	2.078	4.43977	2.078	8.27606
2.08	1.99648	2.08	2.81361	2.08	4.44377	2.08	8.2817
2.082	1.99849	2.082	2.81981	2.082	4.44776	2.082	8.28733
2.084	1.99009	2.084	2.82282	2.084	4.45175	2.084	8.29297
2.086	2.00645	2.086	2.84092	2.086	4.45575	2.086	8.29864
2.088	1.99937	2.088	2.79135	2.088	4.45975	2.088	8.30427
2.09	1.9939	2.09	2.80237	2.09	4.46375	2.09	8.30986
2.092	2.03292	2.092	2.79158	2.092	4.46777	2.092	8.31546
2.094	2.03227	2.094	2.82416	2.094	4.47184	2.094	8.32107
2.096	1.98518	2.096	2.81612	2.096	4.47586	2.096	8.32671
2.098	2.01787	2.098	2.79639	2.098	4.47986	2.098	8.33232
2.1	1.9918	2.1	2.79111	2.1	4.48387	2.1	8.33791
2.102	1.99975	2.102	2.83917	2.102	4.48786	2.102	8.34354
2.104	2.00659	2.104	2.79337	2.104	4.49187	2.104	8.34917
2.106	2.00968	2.106	2.77256	2.106	4.49588	2.106	8.35474
2.108	1.98848	2.108	2.79392	2.108	4.49988	2.108	8.36031
2.11	2.0103	2.11	2.77615	2.11	4.50388	2.11	8.36588
2.112	2.00908	2.112	2.76524	2.112	4.5079	2.112	8.37142
2.114	1.99634	2.114	2.77737	2.114	4.51191	2.114	8.37696
2.116	2.01468	2.116	2.77667	2.116	4.51592	2.116	8.38251
2.118	2.00227	2.118	2.81114	2.118	4.51993	2.118	8.3881
2.12	2.03571	2.12	2.77594	2.12	4.52397	2.12	8.39369
2.122	2.01719	2.122	2.76053	2.122	4.52802	2.122	8.39923
2.124	2.02742	2.124	2.77252	2.124	4.53207	2.124	8.40476
2.126	2.01952	2.126	2.7391	2.126	4.53612	2.126	8.41027
2.128	2.0014	2.128	2.75814	2.128	4.54014	2.128	8.41577
2.13	1.97339	2.13	2.7766	2.13	4.54411	2.13	8.4213
2.132	2.01819	2.132	2.78106	2.132	4.5481	2.132	8.42686
2.134	1.99149	2.134	2.74572	2.134	4.55211	2.134	8.43239
2.136	2.00524	2.136	2.74876	2.136	4.55611	2.136	8.43788
2.138	1.99548	2.138	2.75818	2.138	4.56011	2.138	8.44339
2.14	1.97692	2.14	2.70529	2.14	4.56408	2.14	8.44885
2.142	2.01767	2.142	2.745	2.142	4.56808	2.142	8.4543
2.144	2.01223	2.144	2.71448	2.144	4.57211	2.144	8.45976
2.146	2.00729	2.146	2.75856	2.146	4.57613	2.146	8.46524
2.148	2.00611	2.148	2.73156	2.148	4.58014	2.148	8.47073
2.15	2.00235	2.15	2.75935	2.15	4.58415	2.15	8.47622
2.152	2.00924	2.152	2.73579	2.152	4.58816	2.152	8.48171
2.154	2.01758	2.154	2.74901	2.154	4.59219	2.154	8.4872
2.156	2.00391	2.156	2.71962	2.156	4.59621	2.156	8.49266
2.158	2.01217	2.158	2.69927	2.158	4.60022	2.158	8.49808
2.16	1.99829	2.16	2.74133	2.16	4.60424	2.16	8.50352
2.162	2.02779	2.162	2.74212	2.162	4.60826	2.162	8.50901
2.164	2.03214	2.164	2.718	2.164	4.61232	2.164	8.51447
2.166	1.99886	2.166	2.70479	2.166	4.61635	2.166	8.51989
2.168	2.01766	2.168	2.71057	2.168	4.62037	2.168	8.52531
2.17	1.99771	2.17	2.72418	2.17	4.62438	2.17	8.53074
2.172	1.97232	2.172	2.7257	2.172	4.62835	2.172	8.53619
2.174	2.00804	2.174	2.72778	2.174	4.63233	2.174	8.54164
2.176	1.98325	2.176	2.71062	2.176	4.63633	2.176	8.54708
2.178	1.97938	2.178	2.68418	2.178	4.64029	2.178	8.55248
2.18	2.00135	2.18	2.68017	2.18	4.64427	2.18	8.55784
2.182	1.99555	2.182	2.67066	2.182	4.64827	2.182	8.56319
2.184	2.00508	2.184	2.69275	2.184	4.65227	2.184	8.56856
2.186	2.00479	2.186	2.6577	2.186	4.65628	2.186	8.57391
2.188	2.00078	2.188	2.66814	2.188	4.66028	2.188	8.57923
2.19	1.98201	2.19	2.67427	2.19	4.66427	2.19	8.58457
2.192	1.9877	2.192	2.68036	2.192	4.66823	2.192	8.58993
2.194	1.97567	2.194	2.65788	2.194	4.6722	2.194	8.59527
2.196	1.99318	2.196	2.62923	2.196	4.67617	2.196	8.60055
2.198	2.01116	2.198	2.67687	2.198	4.68017	2.198	8.60586
2.2	1.99228	2.2	2.64913	2.2	4.68417	2.2	8.61119
2.202	1.96674	2.202	2.63361	2.202	4.68813	2.202	8.61647
2.204	1.97822	2.204	2.67514	2.204	4.69208	2.204	8.62178
2.206	1.95885	2.206	2.6635	2.206	4.69602	2.206	8.62712
2.208	1.96851	2.208	2.59978	2.208	4.69994	2.208	8.63238
2.21	1.98216	2.21	2.63257	2.21	4.70389	2.21	8.63761
2.212	1.98499	2.212	2.65045	2.212	4.70786	2.212	8.6429
2.214	1.97523	2.214	2.60845	2.214	4.71182	2.214	8.64815
2.216	1.96274	2.216	2.62312	2.216	4.71576	2.216	8.65339
2.218	1.96969	2.218	2.6641	2.218	4.71969	2.218	8.65867
2.22	1.97489	2.22	2.61042	2.22	4.72364	2.22	8.66395
2.222	1.97694	2.222	2.62399	2.222	4.72759	2.222	8.66918
2.224	1.95513	2.224	2.61562	2.224	4.73152	2.224	8.67442
2.226	1.98118	2.226	2.59173	2.226	4.73546	2.226	8.67963
2.228	1.95634	2.228	2.60778	2.228	4.73939	2.228	8.68483
2.23	1.95105	2.23	2.58695	2.23	4.7433	2.23	8.69002
2.232	1.9649	2.232	2.59369	2.232	4.74722	2.232	8.6952
2.234	1.95315	2.234	2.5942	2.234	4.75114	2.234	8.70039
2.236	1.96112	2.236	2.57938	2.236	4.75505	2.236	8.70557
2.238	1.96764	2.238	2.56545	2.238	4.75898	2.238	8.71071
2.24	1.96293	2.24	2.55133	2.24	4.76291	2.24	8.71583
2.242	1.92108	2.242	2.54751	2.242	4.76679	2.242	8.72093
2.244	1.95695	2.244	2.55931	2.244	4.77067	2.244	8.72603
2.246	1.93962	2.246	2.54164	2.246	4.77457	2.246	8.73113
2.248	1.94547	2.248	2.51561	2.248	4.77845	2.248	8.73619
2.25	1.9306	2.25	2.53381	2.25	4.78233	2.25	8.74124
2.252	1.9365	2.252	2.55604	2.252	4.7862	2.252	8.74633
2.254	1.92774	2.254	2.54536	2.254	4.79006	2.254	8.75143
2.256	1.89153	2.256	2.54327	2.256	4.79388	2.256	8.75652
2.258	1.95975	2.258	2.54279	2.258	4.79773	2.258	8.76161
2.26	1.93595	2.26	2.49618	2.26	4.80163	2.26	8.76665
2.262	1.93102	2.262	2.49951	2.262	4.80549	2.262	8.77164
2.264	1.90144	2.264	2.50712	2.264	4.80933	2.264	8.77665
2.266	1.92559	2.266	2.49579	2.266	4.81315	2.266	8.78165
2.268	1.93081	2.268	2.48509	2.268	4.81701	2.268	8.78663
2.27	1.89348	2.27	2.50461	2.27	4.82083	2.27	8.79162
2.272	1.90664	2.272	2.46284	2.272	4.82463	2.272	8.79659
2.274	1.90463	2.274	2.48827	2.274	4.82844	2.274	8.80154
2.276	1.88766	2.276	2.50563	2.276	4.83224	2.276	8.80653
2.278	1.91315	2.278	2.48261	2.278	4.83604	2.278	8.81152
2.28	1.92006	2.28	2.45964	2.28	4.83987	2.28	8.81646
2.282	1.88551	2.282	2.46971	2.282	4.84368	2.282	8.82139
2.284	1.87899	2.284	2.44925	2.284	4.84744	2.284	8.82631
2.286	1.89611	2.286	2.46226	2.286	4.85122	2.286	8.83122
2.288	1.86788	2.288	2.46077	2.288	4.85498	2.288	8.83615
2.29	1.88529	2.29	2.43726	2.29	4.85873	2.29	8.84104
2.292	1.89252	2.292	2.42898	2.292	4.86251	2.292	8.84591
2.294	1.89584	2.294	2.47454	2.294	4.8663	2.294	8.85081
2.296	1.86524	2.296	2.46606	2.296	4.87006	2.296	8.85576
2.298	1.87244	2.298	2.42267	2.298	4.8738	2.298	8.86064
2.3	1.85812	2.3	2.40541	2.3	4.87753	2.3	8.86547
2.302	1.87278	2.302	2.40742	2.302	4.88126	2.302	8.87028
2.304	1.89116	2.304	2.40664	2.304	4.88502	2.304	8.8751
2.306	1.88635	2.306	2.42375	2.306	4.8888	2.306	8.87993
2.308	1.86164	2.308	2.40781	2.308	4.89255	2.308	8.88476
2.31	1.8522	2.31	2.41428	2.31	4.89626	2.31	8.88958
2.312	1.88265	2.312	2.42534	2.312	4.9	2.312	8.89442
2.314	1.84226	2.314	2.40796	2.314	4.90372	2.314	8.89926
2.316	1.85862	2.316	2.37887	2.316	4.90742	2.316	8.90404
2.318	1.84296	2.318	2.37616	2.318	4.91113	2.318	8.9088
2.32	1.87436	2.32	2.37674	2.32	4.91484	2.32	8.91355
2.322	1.84807	2.322	2.37271	2.322	4.91857	2.322	8.9183
2.324	1.84504	2.324	2.39359	2.324	4.92226	2.324	8.92307
2.326	1.82181	2.326	2.37444	2.326	4.92593	2.326	8.92783
2.328	1.84521	2.328	2.37349	2.328	4.92959	2.328	8.93258
2.33	1.87686	2.33	2.37574	2.33	4.93331	2.33	8.93733
2.332	1.82583	2.332	2.36259	2.332	4.93702	2.332	8.94207
2.334	1.83041	2.334	2.34906	2.334	4.94067	2.334	8.94678
2.336	1.85565	2.336	2.3629	2.336	4.94436	2.336	8.95149
2.338	1.84402	2.338	2.3863	2.338	4.94806	2.338	8.95624
2.34	1.8517	2.34	2.35373	2.34	4.95175	2.34	8.96098
2.342	1.8249	2.342	2.35606	2.342	4.95543	2.342	8.96569
2.344	1.81951	2.344	2.35862	2.344	4.95908	2.344	8.97041
2.346	1.80789	2.346	2.3369	2.346	4.9627	2.346	8.9751
2.348	1.82806	2.348	2.32967	2.348	4.96634	2.348	8.97977
2.35	1.81435	2.35	2.35253	2.35	4.96998	2.35	8.98445
2.352	1.79707	2.352	2.32928	2.352	4.97359	2.352	8.98913
2.354	1.813	2.354	2.30714	2.354	4.9772	2.354	8.99377
2.356	1.81289	2.356	2.318	2.356	4.98083	2.356	8.99839
2.358	1.80391	2.358	2.30826	2.358	4.98445	2.358	9.00302
2.36	1.81034	2.36	2.33338	2.36	4.98806	2.36	9.00766
2.362	1.82079	2.362	2.29043	2.362	4.99169	2.362	9.01229
2.364	1.80946	2.364	2.31267	2.364	4.99532	2.364	9.01689
2.366	1.80566	2.366	2.29095	2.366	4.99894	2.366	9.02149
2.368	1.82382	2.368	2.32371	2.368	5.00257	2.368	9.02611
2.37	1.83168	2.37	2.30266	2.37	5.00622	2.37	9.03073
2.372	1.81527	2.372	2.31282	2.372	5.00987	2.372	9.03535
2.374	1.77023	2.374	2.28389	2.374	5.01345	2.374	9.03995
2.376	1.79669	2.376	2.25913	2.376	5.01702	2.376	9.04449
2.378	1.81952	2.378	2.29095	2.378	5.02064	2.378	9.04904
2.38	1.79064	2.38	2.28954	2.38	5.02425	2.38	9.05362
2.382	1.78173	2.382	2.29677	2.382	5.02782	2.382	9.05821
2.384	1.79369	2.384	2.27464	2.384	5.03139	2.384	9.06278
2.386	1.77869	2.386	2.28159	2.386	5.03497	2.386	9.06733
2.388	1.78222	2.388	2.28884	2.388	5.03853	2.388	9.0719
2.39	1.77965	2.39	2.27976	2.39	5.04209	2.39	9.07647
2.392	1.78509	2.392	2.28792	2.392	5.04565	2.392	9.08104
2.394	1.79036	2.394	2.28165	2.394	5.04923	2.394	9.08561
2.396	1.79751	2.396	2.26204	2.396	5.05282	2.396	9.09015
2.398	1.76605	2.398	2.26539	2.398	5.05638	2.398	9.09468
2.4	1.75486	2.4	2.24027	2.4	5.0599	2.4	9.09919
2.402	1.79372	2.402	2.2626	2.402	5.06345	2.402	9.10369
2.404	1.76781	2.404	2.26304	2.404	5.06701	2.404	9.10822
2.406	1.753	2.406	2.24443	2.406	5.07053	2.406	9.11272
2.408	1.79079	2.408	2.26308	2.408	5.07408	2.408	9.11723
2.41	1.76698	2.41	2.23304	2.41	5.07763	2.41	9.12173
2.412	1.73935	2.412	2.24615	2.412	5.08114	2.412	9.12621
2.414	1.76446	2.414	2.24042	2.414	5.08465	2.414	9.13069
2.416	1.78119	2.416	2.23537	2.416	5.08819	2.416	9.13517
2.418	1.76979	2.418	2.21964	2.418	5.09174	2.418	9.13962
2.42	1.77175	2.42	2.19585	2.42	5.09528	2.42	9.14404
2.422	1.74987	2.422	2.20508	2.422	5.0988	2.422	9.14844
2.424	1.74992	2.424	2.21514	2.424	5.1023	2.424	9.15286
2.426	1.73341	2.426	2.20324	2.426	5.10579	2.426	9.15728
2.428	1.74553	2.428	2.23112	2.428	5.10927	2.428	9.16171
2.43	1.75668	2.43	2.2093	2.43	5.11277	2.43	9.16615
2.432	1.75603	2.432	2.19016	2.432	5.11628	2.432	9.17055
2.434	1.77233	2.434	2.19671	2.434	5.11981	2.434	9.17494
2.436	1.75425	2.436	2.19308	2.436	5.12334	2.436	9.17933
2.438	1.74445	2.438	2.17029	2.438	5.12684	2.438	9.18369
2.44	1.71019	2.44	2.1968	2.44	5.13029	2.44	9.18806
2.442	1.76765	2.442	2.19003	2.442	5.13377	2.442	9.19245
2.444	1.71575	2.444	2.18178	2.444	5.13725	2.444	9.19682
2.446	1.75034	2.446	2.16767	2.446	5.14072	2.446	9.20117
2.448	1.75606	2.448	2.16639	2.448	5.14422	2.448	9.2055
2.45	1.73929	2.45	2.14706	2.45	5.14772	2.45	9.20982
2.452	1.74754	2.452	2.14241	2.452	5.15121	2.452	9.2141
2.454	1.75445	2.454	2.16382	2.454	5.15471	2.454	9.21841
2.456	1.7544	2.456	2.1541	2.456	5.15822	2.456	9.22273
2.458	1.75163	2.458	2.13237	2.458	5.16172	2.458	9.22702
2.46	1.73545	2.46	2.13267	2.46	5.16521	2.46	9.23128
2.462	1.75498	2.462	2.11882	2.462	5.1687	2.462	9.23553
2.464	1.71732	2.464	2.13442	2.464	5.17217	2.464	9.23978
2.466	1.71135	2.466	2.15101	2.466	5.1756	2.466	9.24407
2.468	1.73152	2.468	2.13337	2.468	5.17904	2.468	9.24835
2.47	1.7019	2.47	2.13074	2.47	5.18248	2.47	9.25262
2.472	1.71758	2.472	2.11705	2.472	5.1859	2.472	9.25687
2.474	1.72181	2.474	2.11486	2.474	5.18934	2.474	9.2611
2.476	1.68689	2.476	2.12623	2.476	5.19275	2.476	9.26534
2.478	1.68684	2.478	2.13369	2.478	5.19612	2.478	9.2696
2.48	1.70533	2.48	2.10259	2.48	5.19951	2.48	9.27384
2.482	1.71284	2.482	2.13841	2.482	5.20293	2.482	9.27808
2.484	1.71548	2.484	2.11238	2.484	5.20636	2.484	9.28233
2.486	1.69718	2.486	2.08015	2.486	5.20977	2.486	9.28652
2.488	1.70704	2.488	2.11152	2.488	5.21317	2.488	9.29071
2.49	1.73161	2.49	2.09243	2.49	5.21661	2.49	9.29492
2.492	1.70971	2.492	2.06403	2.492	5.22005	2.492	9.29907
2.494	1.68684	2.494	2.07713	2.494	5.22345	2.494	9.30321
2.496	1.681	2.496	2.06825	2.496	5.22682	2.496	9.30736
2.498	1.68799	2.498	2.08252	2.498	5.23019	2.498	9.31151
2.5	1.68564	2.5	2.05922	2.5	5.23356	2.5	9.31565
2.502	1.67638	2.502	2.05973	2.502	5.23692	2.502	9.31977
2.504	1.66964	2.504	2.07213	2.504	5.24027	2.504	9.3239
2.506	1.66929	2.506	2.06993	2.506	5.24361	2.506	9.32804
2.508	1.67983	2.508	2.07699	2.508	5.24696	2.508	9.33219
2.51	1.6805	2.51	2.06613	2.51	5.25032	2.51	9.33633
2.512	1.67311	2.512	2.04894	2.512	5.25367	2.512	9.34045
2.514	1.70314	2.514	2.06097	2.514	5.25705	2.514	9.34456
2.516	1.67668	2.516	2.06523	2.516	5.26043	2.516	9.34869
2.518	1.69684	2.518	2.05673	2.518	5.2638	2.518	9.35281
2.52	1.66243	2.52	2.03947	2.52	5.26716	2.52	9.3569
2.522	1.66951	2.522	2.04887	2.522	5.27049	2.522	9.36099
2.524	1.68062	2.524	2.02637	2.524	5.27384	2.524	9.36507
2.526	1.67857	2.526	2.05099	2.526	5.2772	2.526	9.36914
2.528	1.65344	2.528	2.03894	2.528	5.28053	2.528	9.37323
2.53	1.67147	2.53	2.05367	2.53	5.28386	2.53	9.37733
2.532	1.64618	2.532	2.04782	2.532	5.28718	2.532	9.38143
2.534	1.66681	2.534	2.05859	2.534	5.29049	2.534	9.38553
2.536	1.66992	2.536	2.03092	2.536	5.29383	2.536	9.38962
2.538	1.62515	2.538	2.01803	2.538	5.29712	2.538	9.39367
2.54	1.67835	2.54	2.03423	2.54	5.30042	2.54	9.39773
2.542	1.66402	2.542	2.03709	2.542	5.30377	2.542	9.4018
2.544	1.65472	2.544	2.03839	2.544	5.30709	2.544	9.40587
2.546	1.65243	2.546	2.01668	2.546	5.31039	2.546	9.40993
2.548	1.63814	2.548	2.03133	2.548	5.31368	2.548	9.41398
2.55	1.65334	2.55	2.0151	2.55	5.31697	2.55	9.41802
2.552	1.63097	2.552	2.02461	2.552	5.32026	2.552	9.42206
2.554	1.64841	2.554	2.02274	2.554	5.32354	2.554	9.42611
2.556	1.63001	2.556	2.03452	2.556	5.32682	2.556	9.43017
2.558	1.63765	2.558	2.01081	2.558	5.33008	2.558	9.43421
2.56	1.65233	2.56	2.01329	2.56	5.33337	2.56	9.43824
2.562	1.65565	2.562	2.0254	2.562	5.33668	2.562	9.44227
2.564	1.62446	2.564	1.99408	2.564	5.33996	2.564	9.44629
2.566	1.63228	2.566	2.03657	2.566	5.34322	2.566	9.45032
2.568	1.63392	2.568	2.00657	2.568	5.34649	2.568	9.45437
2.57	1.65297	2.57	1.99831	2.57	5.34977	2.57	9.45837
2.572	1.65182	2.572	2.01329	2.572	5.35308	2.572	9.46238
2.574	1.64076	2.574	2.00192	2.574	5.35637	2.574	9.4664
2.576	1.63816	2.576	1.987	2.576	5.35965	2.576	9.47039
2.578	1.65223	2.578	2.01948	2.578	5.36294	2.578	9.47439
2.58	1.65046	2.58	1.98479	2.58	5.36624	2.58	9.4784
2.582	1.65039	2.582	2.02131	2.582	5.36954	2.582	9.48241
2.584	1.64029	2.584	2.01039	2.584	5.37283	2.584	9.48644
2.586	1.66396	2.586	1.97627	2.586	5.37614	2.586	9.49042
2.588	1.63248	2.588	2.02525	2.588	5.37943	2.588	9.49443
2.59	1.61244	2.59	1.99569	2.59	5.38268	2.59	9.49845
2.592	1.62373	2.592	2.01605	2.592	5.38592	2.592	9.50246
2.594	1.61867	2.594	1.97838	2.594	5.38916	2.594	9.50645
2.596	1.61395	2.596	1.98234	2.596	5.39239	2.596	9.51041
2.598	1.61452	2.598	1.99612	2.598	5.39562	2.598	9.51439
2.6	1.64475	2.6	1.97943	2.6	5.39888	2.6	9.51837
2.602	1.61471	2.602	1.98059	2.602	5.40214	2.602	9.52233
2.604	1.64291	2.604	1.9797	2.604	5.40539	2.604	9.52629
2.606	1.64471	2.606	2.00605	2.606	5.40868	2.606	9.53027
2.608	1.62701	2.608	1.99803	2.608	5.41195	2.608	9.53428
2.61	1.59119	2.61	1.97079	2.61	5.41517	2.61	9.53825
2.612	1.61705	2.612	1.96369	2.612	5.41838	2.612	9.54218
2.614	1.60675	2.614	1.98383	2.614	5.4216	2.614	9.54613
2.616	1.60551	2.616	1.97389	2.616	5.42482	2.616	9.55009
2.618	1.61315	2.618	2.01601	2.618	5.42804	2.618	9.55408
2.62	1.59854	2.62	1.98786	2.62	5.43125	2.62	9.55808
2.622	1.60516	2.622	1.9992	2.622	5.43445	2.622	9.56207
2.624	1.61076	2.624	1.98492	2.624	5.43767	2.624	9.56605
2.626	1.60993	2.626	1.99321	2.626	5.44089	2.626	9.57003
2.628	1.60461	2.628	1.98189	2.628	5.4441	2.628	9.574
2.63	1.599	2.63	2.00367	2.63	5.44731	2.63	9.57799
2.632	1.60548	2.632	1.97708	2.632	5.45051	2.632	9.58197
2.634	1.60191	2.634	1.97269	2.634	5.45372	2.634	9.58592
2.636	1.60085	2.636	1.97986	2.636	5.45692	2.636	9.58987
2.638	1.58863	2.638	2.01062	2.638	5.46011	2.638	9.59386
2.64	1.61225	2.64	1.96905	2.64	5.46331	2.64	9.59784
2.642	1.59079	2.642	1.97918	2.642	5.46651	2.642	9.60179
2.644	1.5856	2.644	1.96702	2.644	5.46969	2.644	9.60574
2.646	1.59128	2.646	1.98551	2.646	5.47287	2.646	9.60969
2.648	1.61154	2.648	1.98171	2.648	5.47607	2.648	9.61366
2.65	1.60378	2.65	1.98174	2.65	5.47929	2.65	9.61762
2.652	1.5997	2.652	1.9906	2.652	5.48249	2.652	9.62159
2.654	1.59108	2.654	1.98227	2.654	5.48568	2.654	9.62557
2.656	1.603	2.656	1.96487	2.656	5.48887	2.656	9.62951
2.658	1.59907	2.658	1.98739	2.658	5.49208	2.658	9.63346
2.66	1.60644	2.66	1.98156	2.66	5.49528	2.66	9.63743
2.662	1.59364	2.662	2.00894	2.662	5.49848	2.662	9.64142
2.664	1.58562	2.664	1.96416	2.664	5.50166	2.664	9.6454
2.666	1.5801	2.666	1.98441	2.666	5.50483	2.666	9.64935
2.668	1.60898	2.668	1.98692	2.668	5.50802	2.668	9.65332
2.67	1.60799	2.67	1.97762	2.67	5.51123	2.67	9.65728
2.672	1.6	2.672	2.00909	2.672	5.51444	2.672	9.66127
2.674	1.60831	2.674	1.98771	2.674	5.51765	2.674	9.66527
2.676	1.59002	2.676	1.97056	2.676	5.52085	2.676	9.66922
2.678	1.59245	2.678	1.9708	2.678	5.52403	2.678	9.67316
2.68	1.58276	2.68	1.98944	2.68	5.5272	2.68	9.67713
2.682	1.57698	2.682	1.98624	2.682	5.53036	2.682	9.6811
2.684	1.5822	2.684	1.97514	2.684	5.53352	2.684	9.68506
2.686	1.5893	2.686	1.99881	2.686	5.53669	2.686	9.68904
2.688	1.58902	2.688	1.98547	2.688	5.53987	2.688	9.69302
2.69	1.57655	2.69	1.97181	2.69	5.54304	2.69	9.69698
2.692	1.59098	2.692	1.98751	2.692	5.54621	2.692	9.70094
2.694	1.59268	2.694	1.97295	2.694	5.54939	2.694	9.7049
2.696	1.56884	2.696	1.983	2.696	5.55255	2.696	9.70885
2.698	1.56222	2.698	1.9901	2.698	5.55568	2.698	9.71283
2.7	1.56125	2.7	1.98033	2.7	5.55881	2.7	9.7168
2.702	1.56057	2.702	1.97048	2.702	5.56193	2.702	9.72075
2.704	1.56214	2.704	1.95769	2.704	5.56505	2.704	9.72468
2.706	1.56358	2.706	1.98703	2.706	5.56818	2.706	9.72862
2.708	1.59424	2.708	1.97963	2.708	5.57133	2.708	9.73259
2.71	1.58442	2.71	1.9754	2.71	5.57451	2.71	9.73654
2.712	1.57161	2.712	1.97084	2.712	5.57767	2.712	9.74049
2.714	1.5637	2.714	1.97294	2.714	5.5808	2.714	9.74443
2.716	1.56701	2.716	1.98965	2.716	5.58393	2.716	9.74839
2.718	1.5563	2.718	1.98907	2.718	5.58706	2.718	9.75237
2.72	1.57295	2.72	1.99682	2.72	5.59019	2.72	9.75636
2.722	1.56524	2.722	1.99463	2.722	5.59333	2.722	9.76035
2.724	1.5634	2.724	1.96492	2.724	5.59645	2.724	9.76431
2.726	1.57217	2.726	1.98514	2.726	5.59959	2.726	9.76826
2.728	1.57056	2.728	1.98837	2.728	5.60273	2.728	9.77223
2.73	1.56771	2.73	1.98335	2.73	5.60587	2.73	9.77621
2.732	1.56546	2.732	1.98103	2.732	5.609	2.732	9.78017
2.734	1.57159	2.734	1.99466	2.734	5.61214	2.734	9.78415
2.736	1.57903	2.736	1.99577	2.736	5.61529	2.736	9.78814
2.738	1.57147	2.738	2.011	2.738	5.61844	2.738	9.79214
2.74	1.56609	2.74	1.96199	2.74	5.62158	2.74	9.79612
2.742	1.57392	2.742	1.97013	2.742	5.62472	2.742	9.80005
2.744	1.57062	2.744	1.97078	2.744	5.62786	2.744	9.80399
2.746	1.58688	2.746	1.9912	2.746	5.63102	2.746	9.80795
2.748	1.59507	2.748	1.97876	2.748	5.6342	2.748	9.81192
2.75	1.55678	2.75	1.99109	2.75	5.63736	2.75	9.81589
2.752	1.58237	2.752	1.98382	2.752	5.64049	2.752	9.81987
2.754	1.56106	2.754	1.97584	2.754	5.64364	2.754	9.82383
2.756	1.54973	2.756	1.9678	2.756	5.64675	2.756	9.82777
2.758	1.5473	2.758	1.9662	2.758	5.64985	2.758	9.8317
2.76	1.53979	2.76	1.96685	2.76	5.65293	2.76	9.83564
2.762	1.55016	2.762	1.99312	2.762	5.65602	2.762	9.8396
2.764	1.56374	2.764	1.99174	2.764	5.65914	2.764	9.84358
2.766	1.56206	2.766	1.98284	2.766	5.66226	2.766	9.84756
2.768	1.57345	2.768	1.95996	2.768	5.6654	2.768	9.8515
2.77	1.55313	2.77	1.9763	2.77	5.66852	2.77	9.85543
2.772	1.57028	2.772	1.98034	2.772	5.67165	2.772	9.85939
2.774	1.56595	2.774	1.97141	2.774	5.67478	2.774	9.86334
2.776	1.57015	2.776	1.96896	2.776	5.67792	2.776	9.86728
2.778	1.55286	2.778	1.95511	2.778	5.68104	2.778	9.87121
2.78	1.56046	2.78	1.98594	2.78	5.68416	2.78	9.87515
2.782	1.57448	2.782	1.96305	2.782	5.68729	2.782	9.8791
2.784	1.55206	2.784	1.97111	2.784	5.69042	2.784	9.88303
2.786	1.55011	2.786	1.98482	2.786	5.69352	2.786	9.88699
2.788	1.56693	2.788	1.98743	2.788	5.69664	2.788	9.89096
2.79	1.57018	2.79	1.97177	2.79	5.69977	2.79	9.89492
2.792	1.55403	2.792	1.97818	2.792	5.7029	2.792	9.89887
2.794	1.5636	2.794	1.98792	2.794	5.70602	2.794	9.90284
2.796	1.56494	2.796	1.99037	2.796	5.70914	2.796	9.90681
2.798	1.5715	2.798	1.96628	2.798	5.71228	2.798	9.91077
2.8	1.54366	2.8	1.98179	2.8	5.7154	2.8	9.91472
2.802	1.54896	2.802	1.97624	2.802	5.71849	2.802	9.91868
2.804	1.5666	2.804	1.96471	2.804	5.7216	2.804	9.92262
2.806	1.54637	2.806	1.98159	2.806	5.72472	2.806	9.92656
2.808	1.53908	2.808	1.97605	2.808	5.7278	2.808	9.93052
2.81	1.55658	2.81	1.98317	2.81	5.7309	2.81	9.93448
2.812	1.56767	2.812	1.98725	2.812	5.73402	2.812	9.93845
2.814	1.56406	2.814	1.97714	2.814	5.73715	2.814	9.94242
2.816	1.5555	2.816	1.97348	2.816	5.74027	2.816	9.94637
2.818	1.56427	2.818	1.95388	2.818	5.74339	2.818	9.95029
2.82	1.54638	2.82	1.96206	2.82	5.7465	2.82	9.95421
2.822	1.55988	2.822	1.96671	2.822	5.74961	2.822	9.95814
2.824	1.57175	2.824	1.98389	2.824	5.75274	2.824	9.96209
2.826	1.54913	2.826	1.97546	2.826	5.75586	2.826	9.96605
2.828	1.55916	2.828	1.96187	2.828	5.75897	2.828	9.96999
2.83	1.55639	2.83	1.97547	2.83	5.76209	2.83	9.97392
2.832	1.56765	2.832	1.95998	2.832	5.76521	2.832	9.97786
2.834	1.57132	2.834	2.00093	2.834	5.76835	2.834	9.98182
2.836	1.54093	2.836	1.96277	2.836	5.77146	2.836	9.98578
2.838	1.57199	2.838	1.95006	2.838	5.77458	2.838	9.9897
2.84	1.57691	2.84	1.9796	2.84	5.77772	2.84	9.99362
2.842	1.5695	2.842	1.96847	2.842	5.78087	2.842	9.99757
2.844	1.56798	2.844	1.96457	2.844	5.78401	2.844	10.0015
2.846	1.54582	2.846	1.95094	2.846	5.78712	2.846	10.0054
2.848	1.56	2.848	1.97282	2.848	5.79023	2.848	10.0093
2.85	1.5865	2.85	1.96869	2.85	5.79337	2.85	10.0133
2.852	1.55502	2.852	1.97385	2.852	5.79652	2.852	10.0172
2.854	1.56546	2.854	1.9725	2.854	5.79964	2.854	10.0212
2.856	1.57834	2.856	1.95197	2.856	5.80278	2.856	10.0251
2.858	1.56675	2.858	1.95535	2.858	5.80593	2.858	10.029
2.86	1.58432	2.86	1.98791	2.86	5.80908	2.86	10.0329
2.862	1.57311	2.862	1.95313	2.862	5.81223	2.862	10.0369
2.864	1.57044	2.864	1.96727	2.864	5.81538	2.864	10.0408
2.866	1.58373	2.866	1.96679	2.866	5.81853	2.866	10.0448
2.868	1.54965	2.868	1.96861	2.868	5.82166	2.868	10.0487
2.87	1.57412	2.87	1.96866	2.87	5.82479	2.87	10.0526
2.872	1.55275	2.872	1.96083	2.872	5.82792	2.872	10.0565
2.874	1.57471	2.874	1.94708	2.874	5.83104	2.874	10.0605
2.876	1.57578	2.876	1.96951	2.876	5.83419	2.876	10.0644
2.878	1.57411	2.878	1.96868	2.878	5.83734	2.878	10.0683
2.88	1.5597	2.88	1.97628	2.88	5.84048	2.88	10.0723
2.882	1.55319	2.882	1.95234	2.882	5.84359	2.882	10.0762
2.884	1.56899	2.884	1.9632	2.884	5.84671	2.884	10.0801
2.886	1.57774	2.886	1.97657	2.886	5.84986	2.886	10.084
2.888	1.56428	2.888	1.9861	2.888	5.853	2.888	10.088
2.89	1.57377	2.89	1.96031	2.89	5.85614	2.89	10.092
2.892	1.58715	2.892	1.97447	2.892	5.8593	2.892	10.0959
2.894	1.59172	2.894	1.96135	2.894	5.86248	2.894	10.0998
2.896	1.57909	2.896	1.98047	2.896	5.86565	2.896	10.1038
2.898	1.57766	2.898	1.9459	2.898	5.86881	2.898	10.1077
2.9	1.59182	2.9	1.97877	2.9	5.87198	2.9	10.1116
2.902	1.56915	2.902	1.96914	2.902	5.87514	2.902	10.1156
2.904	1.57289	2.904	1.99789	2.904	5.87828	2.904	10.1195
2.906	1.57552	2.906	1.97125	2.906	5.88143	2.906	10.1235
2.908	1.58167	2.908	1.96806	2.908	5.88458	2.908	10.1274
2.91	1.58366	2.91	1.9693	2.91	5.88775	2.91	10.1314
2.912	1.56785	2.912	1.95708	2.912	5.8909	2.912	10.1353
2.914	1.57766	2.914	1.98669	2.914	5.89405	2.914	10.1392
2.916	1.58573	2.916	1.95988	2.916	5.89721	2.916	10.1432
2.918	1.6047	2.918	1.98035	2.918	5.9004	2.918	10.1471
2.92	1.60106	2.92	1.96951	2.92	5.90361	2.92	10.1511
2.922	1.56691	2.922	1.97962	2.922	5.90677	2.922	10.155
2.924	1.60849	2.924	1.97029	2.924	5.90995	2.924	10.159
2.926	1.58233	2.926	1.95862	2.926	5.91314	2.926	10.1629
2.928	1.58246	2.928	1.96031	2.928	5.91631	2.928	10.1668
2.93	1.60634	2.93	1.95432	2.93	5.91949	2.93	10.1707
2.932	1.58839	2.932	1.95898	2.932	5.92269	2.932	10.1746
2.934	1.60635	2.934	1.95928	2.934	5.92588	2.934	10.1786
2.936	1.60059	2.936	1.94858	2.936	5.92909	2.936	10.1825
2.938	1.59481	2.938	1.94722	2.938	5.93229	2.938	10.1864
2.94	1.6051	2.94	1.96609	2.94	5.93549	2.94	10.1903
2.942	1.60699	2.942	1.94732	2.942	5.9387	2.942	10.1942
2.944	1.60685	2.944	1.93902	2.944	5.94191	2.944	10.1981
2.946	1.5971	2.946	1.93658	2.946	5.94512	2.946	10.202
2.948	1.59131	2.948	1.96699	2.948	5.9483	2.948	10.2059
2.95	1.59741	2.95	1.95646	2.95	5.95149	2.95	10.2098
2.952	1.60337	2.952	1.97221	2.952	5.95469	2.952	10.2137
2.954	1.61671	2.954	1.93219	2.954	5.95791	2.954	10.2176
2.956	1.59644	2.956	1.93366	2.956	5.96113	2.956	10.2215
2.958	1.60417	2.958	1.95446	2.958	5.96433	2.958	10.2254
2.96	1.59463	2.96	1.94689	2.96	5.96753	2.96	10.2293
2.962	1.61844	2.962	1.9439	2.962	5.97074	2.962	10.2332
2.964	1.60651	2.964	1.9542	2.964	5.97396	2.964	10.2371
2.966	1.62026	2.966	1.97302	2.966	5.97719	2.966	10.241
2.968	1.60963	2.968	1.9414	2.968	5.98042	2.968	10.2449
2.97	1.60233	2.97	1.93617	2.97	5.98363	2.97	10.2488
2.972	1.62178	2.972	1.93662	2.972	5.98686	2.972	10.2527
2.974	1.61569	2.974	1.94049	2.974	5.99009	2.974	10.2565
2.976	1.59706	2.976	1.94129	2.976	5.99331	2.976	10.2604
2.978	1.5977	2.978	1.96322	2.978	5.9965	2.978	10.2643
2.98	1.62068	2.98	1.92666	2.98	5.99972	2.98	10.2682
2.982	1.60649	2.982	1.93804	2.982	6.00295	2.982	10.2721
2.984	1.61109	2.984	1.96694	2.984	6.00617	2.984	10.276
2.986	1.6241	2.986	1.93552	2.986	6.0094	2.986	10.2799
2.988	1.59745	2.988	1.94417	2.988	6.01262	2.988	10.2838
2.99	1.60323	2.99	1.94055	2.99	6.01582	2.99	10.2876
2.992	1.61102	2.992	1.9447	2.992	6.01904	2.992	10.2915
2.994	1.60749	2.994	1.92879	2.994	6.02226	2.994	10.2954
2.996	1.63805	2.996	1.94161	2.996	6.0255	2.996	10.2993
2.998	1.61039	2.998	1.95634	2.998	6.02875	2.998	10.3032
3	1.62958	3	1.93163	3	6.03199	3	10.3071
3.002	1.60826	3.002	1.92959	3.002	6.03523	3.002	10.3109
3.004	1.61714	3.004	1.94121	3.004	6.03845	3.004	10.3148
3.006	1.62397	3.006	1.94229	3.006	6.04169	3.006	10.3187
3.008	1.6272	3.008	1.95145	3.008	6.04494	3.008	10.3226
3.01	1.62963	3.01	1.90498	3.01	6.0482	3.01	10.3264
3.012	1.64562	3.012	1.93801	3.012	6.05148	3.012	10.3303
3.014	1.62135	3.014	1.92713	3.014	6.05474	3.014	10.3341
3.016	1.60497	3.016	1.93139	3.016	6.05797	3.016	10.338
3.018	1.61502	3.018	1.90691	3.018	6.06119	3.018	10.3418
3.02	1.63128	3.02	1.92996	3.02	6.06444	3.02	10.3457
3.022	1.6208	3.022	1.92712	3.022	6.06769	3.022	10.3495
3.024	1.6275	3.024	1.92289	3.024	6.07094	3.024	10.3534
3.026	1.62402	3.026	1.94507	3.026	6.07419	3.026	10.3573
3.028	1.63112	3.028	1.91418	3.028	6.07744	3.028	10.3611
3.03	1.63167	3.03	1.92777	3.03	6.08071	3.03	10.365
3.032	1.62481	3.032	1.915	3.032	6.08396	3.032	10.3688
3.034	1.63085	3.034	1.91354	3.034	6.08722	3.034	10.3726
3.036	1.64025	3.036	1.90213	3.036	6.09049	3.036	10.3764
3.038	1.64742	3.038	1.924	3.038	6.09378	3.038	10.3803
3.04	1.63384	3.04	1.92454	3.04	6.09706	3.04	10.3841
3.042	1.64016	3.042	1.92851	3.042	6.10033	3.042	10.388
3.044	1.64873	3.044	1.92881	3.044	6.10362	3.044	10.3918
3.046	1.63019	3.046	1.92813	3.046	6.1069	3.046	10.3957
3.048	1.63434	3.048	1.93323	3.048	6.11016	3.048	10.3995
3.05	1.62679	3.05	1.91385	3.05	6.11343	3.05	10.4034
3.052	1.64845	3.052	1.92799	3.052	6.1167	3.052	10.4072
3.054	1.64063	3.054	1.92359	3.054	6.11999	3.054	10.4111
3.056	1.64465	3.056	1.9203	3.056	6.12328	3.056	10.4149
3.058	1.63636	3.058	1.91117	3.058	6.12656	3.058	10.4188
3.06	1.63605	3.06	1.9153	3.06	6.12983	3.06	10.4226
3.062	1.64951	3.062	1.946	3.062	6.13311	3.062	10.4264
3.064	1.62669	3.064	1.91576	3.064	6.13639	3.064	10.4303
3.066	1.65766	3.066	1.92364	3.066	6.13968	3.066	10.4342
3.068	1.65652	3.068	1.9169	3.068	6.14299	3.068	10.438
3.07	1.64504	3.07	1.91482	3.07	6.14629	3.07	10.4418
3.072	1.63991	3.072	1.90938	3.072	6.14958	3.072	10.4456
3.074	1.65302	3.074	1.92827	3.074	6.15287	3.074	10.4495
3.076	1.65494	3.076	1.92668	3.076	6.15618	3.076	10.4533
3.078	1.65421	3.078	1.90615	3.078	6.15949	3.078	10.4572
3.08	1.63935	3.08	1.93237	3.08	6.16278	3.08	10.461
3.082	1.65403	3.082	1.90538	3.082	6.16607	3.082	10.4648
3.084	1.66314	3.084	1.91453	3.084	6.16939	3.084	10.4687
3.086	1.65738	3.086	1.90381	3.086	6.17271	3.086	10.4725
3.088	1.65161	3.088	1.91053	3.088	6.17602	3.088	10.4763
3.09	1.64428	3.09	1.9157	3.09	6.17932	3.09	10.4801
3.092	1.66062	3.092	1.92516	3.092	6.18262	3.092	10.484
3.094	1.65007	3.094	1.91726	3.094	6.18593	3.094	10.4878
3.096	1.65596	3.096	1.92656	3.096	6.18924	3.096	10.4916
3.098	1.65238	3.098	1.92661	3.098	6.19255	3.098	10.4955
3.1	1.65527	3.1	1.92475	3.1	6.19585	3.1	10.4993
3.102	1.65859	3.102	1.90866	3.102	6.19917	3.102	10.5032

## Sheet: Fig. 4e
figure 4e	coordination energy	coordination number
K-COOH	-2.25	0.5	single-ion system
Na-COOH	-3.86	2	single-ion system
K-COOH	-2.34	0.4	binary-ion system
Na-COOH	-3.89	2.3	binary-ion system

## Sheet: Fig. 4f
figure 4f	0	0	0.02782
	0	0.1254	0.01483
	0	0.2508	0.0105
	0	0.3762	0.00633
	0	0.5016	0
	0	0.627	0
	0	0.7524	0
	0	0.8778	0
	0	1.0032	0
	0	1.1286	0
	0	1.254	0
	0	1.3794	0.000167
	0	1.5048	0.00317
	0	1.6302	0.02383
	0	1.7556	0.04065
	0	1.881	0.01466
	0	2.0064	0.0025
	0	2.1318	0.000167
	0	2.2572	0.0005
	0	2.3826	0.00833
	0	2.508	0.01733
	0	2.6334	0.04549
	0	2.7588	0.02599
	0	2.8842	0.02583
	0	3.0096	0.02766
	0	3.135	0.02566
	0	3.2604	0.002
	0	3.3858	0
	0	3.5112	0
	0	3.6366	0
	0	3.762	0
	0	3.8874	0
	0	4.0128	0
	0	4.1382	0
	0	4.2636	0
	0	4.389	0.00933
	0	4.5144	0.00966
	0	4.6398	0.00683
	0	4.7652	0.01866
	0	4.8906	0.07564
	0	5.016	0.12529
	0	5.1414	0.01766
	0	5.2668	0.02033
	0	5.3922	0.015
	0	5.5176	0.01283
	0	5.643	0.01433
	0	5.7684	0.01899
	0	5.8938	0.02116
	0	6.0192	0.03182
	0	6.1446	0.01766
	0	6.27	0
	0.1448	0	0.02433
	0.1448	0.1254	0.0075
	0.1448	0.2508	0.00383
	0.1448	0.3762	0.01799
	0.1448	0.5016	0
	0.1448	0.627	0
	0.1448	0.7524	0
	0.1448	0.8778	0
	0.1448	1.0032	0
	0.1448	1.1286	0
	0.1448	1.254	0
	0.1448	1.3794	0
	0.1448	1.5048	0
	0.1448	1.6302	0.001
	0.1448	1.7556	0.00167
	0.1448	1.881	0.00716
	0.1448	2.0064	0
	0.1448	2.1318	0
	0.1448	2.2572	0
	0.1448	2.3826	0
	0.1448	2.508	0.00117
	0.1448	2.6334	0.01283
	0.1448	2.7588	0.01016
	0.1448	2.8842	0.011
	0.1448	3.0096	0.0115
	0.1448	3.135	0.00183
	0.1448	3.2604	0
	0.1448	3.3858	0
	0.1448	3.5112	0
	0.1448	3.6366	0
	0.1448	3.762	0
	0.1448	3.8874	0
	0.1448	4.0128	0
	0.1448	4.1382	0.000167
	0.1448	4.2636	0.01633
	0.1448	4.389	0.1018
	0.1448	4.5144	0.02416
	0.1448	4.6398	0.01383
	0.1448	4.7652	0.02299
	0.1448	4.8906	0.06531
	0.1448	5.016	0.03282
	0.1448	5.1414	0.01683
	0.1448	5.2668	0.0115
	0.1448	5.3922	0.00966
	0.1448	5.5176	0.00783
	0.1448	5.643	0.01283
	0.1448	5.7684	0.01083
	0.1448	5.8938	0.0105
	0.1448	6.0192	0.01716
	0.1448	6.1446	0.02066
	0.1448	6.27	0.000167
	0.2896	0	0.06015
	0.2896	0.1254	0.02732
	0.2896	0.2508	0.0065
	0.2896	0.3762	0.00716
	0.2896	0.5016	0.00816
	0.2896	0.627	0.001
	0.2896	0.7524	0
	0.2896	0.8778	0
	0.2896	1.0032	0
	0.2896	1.1286	0
	0.2896	1.254	0
	0.2896	1.3794	0
	0.2896	1.5048	0
	0.2896	1.6302	0
	0.2896	1.7556	0
	0.2896	1.881	0
	0.2896	2.0064	0
	0.2896	2.1318	0
	0.2896	2.2572	0
	0.2896	2.3826	0
	0.2896	2.508	0
	0.2896	2.6334	0
	0.2896	2.7588	0
	0.2896	2.8842	0.000167
	0.2896	3.0096	0
	0.2896	3.135	0
	0.2896	3.2604	0
	0.2896	3.3858	0
	0.2896	3.5112	0
	0.2896	3.6366	0
	0.2896	3.762	0
	0.2896	3.8874	0
	0.2896	4.0128	0.0005
	0.2896	4.1382	0.00783
	0.2896	4.2636	0.02732
	0.2896	4.389	0.01949
	0.2896	4.5144	0.04865
	0.2896	4.6398	0.03049
	0.2896	4.7652	0.03066
	0.2896	4.8906	0.02949
	0.2896	5.016	0.01733
	0.2896	5.1414	0.00916
	0.2896	5.2668	0.00683
	0.2896	5.3922	0.00617
	0.2896	5.5176	0.01016
	0.2896	5.643	0.007
	0.2896	5.7684	0.00666
	0.2896	5.8938	0.008
	0.2896	6.0192	0.011
	0.2896	6.1446	0.0165
	0.2896	6.27	0.000167
	0.4344	0	0.05282
	0.4344	0.1254	0.1118
	0.4344	0.2508	0.03832
	0.4344	0.3762	0.01483
	0.4344	0.5016	0.013
	0.4344	0.627	0.008
	0.4344	0.7524	0.001
	0.4344	0.8778	0
	0.4344	1.0032	0
	0.4344	1.1286	0
	0.4344	1.254	0
	0.4344	1.3794	0
	0.4344	1.5048	0
	0.4344	1.6302	0
	0.4344	1.7556	0
	0.4344	1.881	0
	0.4344	2.0064	0
	0.4344	2.1318	0
	0.4344	2.2572	0
	0.4344	2.3826	0
	0.4344	2.508	0
	0.4344	2.6334	0
	0.4344	2.7588	0
	0.4344	2.8842	0
	0.4344	3.0096	0
	0.4344	3.135	0
	0.4344	3.2604	0
	0.4344	3.3858	0
	0.4344	3.5112	0
	0.4344	3.6366	0
	0.4344	3.762	0
	0.4344	3.8874	0
	0.4344	4.0128	0.00483
	0.4344	4.1382	0.013
	0.4344	4.2636	0.03999
	0.4344	4.389	0.05665
	0.4344	4.5144	0.04932
	0.4344	4.6398	0.02732
	0.4344	4.7652	0.03449
	0.4344	4.8906	0.0165
	0.4344	5.016	0.01166
	0.4344	5.1414	0.00733
	0.4344	5.2668	0.00666
	0.4344	5.3922	0.00617
	0.4344	5.5176	0.007
	0.4344	5.643	0.0035
	0.4344	5.7684	0.0065
	0.4344	5.8938	0.00716
	0.4344	6.0192	0.01066
	0.4344	6.1446	0.0105
	0.4344	6.27	0
	0.5792	0	0.01916
	0.5792	0.1254	0.03899
	0.5792	0.2508	0.06531
	0.5792	0.3762	0.06581
	0.5792	0.5016	0.02466
	0.5792	0.627	0.01966
	0.5792	0.7524	0.00633
	0.5792	0.8778	0
	0.5792	1.0032	0
	0.5792	1.1286	0
	0.5792	1.254	0
	0.5792	1.3794	0
	0.5792	1.5048	0
	0.5792	1.6302	0
	0.5792	1.7556	0
	0.5792	1.881	0
	0.5792	2.0064	0
	0.5792	2.1318	0
	0.5792	2.2572	0
	0.5792	2.3826	0
	0.5792	2.508	0
	0.5792	2.6334	0
	0.5792	2.7588	0
	0.5792	2.8842	0
	0.5792	3.0096	0
	0.5792	3.135	0
	0.5792	3.2604	0
	0.5792	3.3858	0
	0.5792	3.5112	0
	0.5792	3.6366	0
	0.5792	3.762	0
	0.5792	3.8874	0
	0.5792	4.0128	0.0015
	0.5792	4.1382	0.01516
	0.5792	4.2636	0.02449
	0.5792	4.389	0.07131
	0.5792	4.5144	0.10613
	0.5792	4.6398	0.04782
	0.5792	4.7652	0.02166
	0.5792	4.8906	0.01783
	0.5792	5.016	0.009
	0.5792	5.1414	0.00766
	0.5792	5.2668	0.0055
	0.5792	5.3922	0.00567
	0.5792	5.5176	0.00633
	0.5792	5.643	0.00517
	0.5792	5.7684	0.007
	0.5792	5.8938	0.00583
	0.5792	6.0192	0.009
	0.5792	6.1446	0.012
	0.5792	6.27	0
	0.724	0	0.02066
	0.724	0.1254	0.02982
	0.724	0.2508	0.04415
	0.724	0.3762	0.08581
	0.724	0.5016	0.1163
	0.724	0.627	0.07014
	0.724	0.7524	0.01466
	0.724	0.8778	0.0005
	0.724	1.0032	0
	0.724	1.1286	0
	0.724	1.254	0
	0.724	1.3794	0
	0.724	1.5048	0
	0.724	1.6302	0
	0.724	1.7556	0
	0.724	1.881	0
	0.724	2.0064	0
	0.724	2.1318	0
	0.724	2.2572	0
	0.724	2.3826	0
	0.724	2.508	0
	0.724	2.6334	0
	0.724	2.7588	0
	0.724	2.8842	0
	0.724	3.0096	0
	0.724	3.135	0
	0.724	3.2604	0
	0.724	3.3858	0
	0.724	3.5112	0
	0.724	3.6366	0
	0.724	3.762	0
	0.724	3.8874	0
	0.724	4.0128	0.000333
	0.724	4.1382	0.00733
	0.724	4.2636	0.03616
	0.724	4.389	0.05098
	0.724	4.5144	0.07514
	0.724	4.6398	0.13112
	0.724	4.7652	0.09697
	0.724	4.8906	0.0125
	0.724	5.016	0.0095
	0.724	5.1414	0.006
	0.724	5.2668	0.00533
	0.724	5.3922	0.0065
	0.724	5.5176	0.00467
	0.724	5.643	0.006
	0.724	5.7684	0.005
	0.724	5.8938	0.00716
	0.724	6.0192	0.00733
	0.724	6.1446	0.0105
	0.724	6.27	0.000167
	0.8688	0	0.016
	0.8688	0.1254	0.02016
	0.8688	0.2508	0.04382
	0.8688	0.3762	0.03899
	0.8688	0.5016	0.02466
	0.8688	0.627	0.02666
	0.8688	0.7524	0.00417
	0.8688	0.8778	0
	0.8688	1.0032	0
	0.8688	1.1286	0
	0.8688	1.254	0
	0.8688	1.3794	0
	0.8688	1.5048	0
	0.8688	1.6302	0
	0.8688	1.7556	0
	0.8688	1.881	0
	0.8688	2.0064	0
	0.8688	2.1318	0
	0.8688	2.2572	0
	0.8688	2.3826	0
	0.8688	2.508	0
	0.8688	2.6334	0
	0.8688	2.7588	0
	0.8688	2.8842	0
	0.8688	3.0096	0
	0.8688	3.135	0
	0.8688	3.2604	0
	0.8688	3.3858	0
	0.8688	3.5112	0
	0.8688	3.6366	0
	0.8688	3.762	0
	0.8688	3.8874	0
	0.8688	4.0128	0.000167
	0.8688	4.1382	0.00183
	0.8688	4.2636	0.00766
	0.8688	4.389	0.00417
	0.8688	4.5144	0.00866
	0.8688	4.6398	0.03732
	0.8688	4.7652	0.09164
	0.8688	4.8906	0.04898
	0.8688	5.016	0.01216
	0.8688	5.1414	0.00716
	0.8688	5.2668	0.00583
	0.8688	5.3922	0.00567
	0.8688	5.5176	0.00417
	0.8688	5.643	0.00467
	0.8688	5.7684	0.005
	0.8688	5.8938	0.00433
	0.8688	6.0192	0.00983
	0.8688	6.1446	0.0155
	0.8688	6.27	0
	1.0136	0	0.02366
	1.0136	0.1254	0.0165
	1.0136	0.2508	0.01566
	1.0136	0.3762	0.03466
	1.0136	0.5016	0.03849
	1.0136	0.627	0.00333
	1.0136	0.7524	0.000167
	1.0136	0.8778	0
	1.0136	1.0032	0
	1.0136	1.1286	0
	1.0136	1.254	0
	1.0136	1.3794	0
	1.0136	1.5048	0
	1.0136	1.6302	0.000167
	1.0136	1.7556	0.00233
	1.0136	1.881	0.003
	1.0136	2.0064	0.00766
	1.0136	2.1318	0.00383
	1.0136	2.2572	0.000666
	1.0136	2.3826	0
	1.0136	2.508	0
	1.0136	2.6334	0
	1.0136	2.7588	0
	1.0136	2.8842	0.000167
	1.0136	3.0096	0.0005
	1.0136	3.135	0
	1.0136	3.2604	0
	1.0136	3.3858	0
	1.0136	3.5112	0
	1.0136	3.6366	0
	1.0136	3.762	0
	1.0136	3.8874	0
	1.0136	4.0128	0
	1.0136	4.1382	0
	1.0136	4.2636	0
	1.0136	4.389	0.00467
	1.0136	4.5144	0.01116
	1.0136	4.6398	0.02583
	1.0136	4.7652	0.03016
	1.0136	4.8906	0.03932
	1.0136	5.016	0.013
	1.0136	5.1414	0.00833
	1.0136	5.2668	0.00683
	1.0136	5.3922	0.00666
	1.0136	5.5176	0.00467
	1.0136	5.643	0.00417
	1.0136	5.7684	0.00417
	1.0136	5.8938	0.00933
	1.0136	6.0192	0.01016
	1.0136	6.1446	0.03516
	1.0136	6.27	0
	1.1584	0	0.012
	1.1584	0.1254	0.0035
	1.1584	0.2508	0.00583
	1.1584	0.3762	0.01733
	1.1584	0.5016	0.00733
	1.1584	0.627	0.0005
	1.1584	0.7524	0
	1.1584	0.8778	0
	1.1584	1.0032	0
	1.1584	1.1286	0
	1.1584	1.254	0
	1.1584	1.3794	0
	1.1584	1.5048	0.001
	1.1584	1.6302	0.00633
	1.1584	1.7556	0.01233
	1.1584	1.881	0.0165
	1.1584	2.0064	0.01616
	1.1584	2.1318	0.01933
	1.1584	2.2572	0.04399
	1.1584	2.3826	0.00383
	1.1584	2.508	0.000666
	1.1584	2.6334	0
	1.1584	2.7588	0
	1.1584	2.8842	0.000167
	1.1584	3.0096	0.00567
	1.1584	3.135	0.00783
	1.1584	3.2604	0.00267
	1.1584	3.3858	0.0005
	1.1584	3.5112	0
	1.1584	3.6366	0
	1.1584	3.762	0
	1.1584	3.8874	0
	1.1584	4.0128	0
	1.1584	4.1382	0
	1.1584	4.2636	0
	1.1584	4.389	0
	1.1584	4.5144	0.01483
	1.1584	4.6398	0.02699
	1.1584	4.7652	0.03199
	1.1584	4.8906	0.01966
	1.1584	5.016	0.02183
	1.1584	5.1414	0.01866
	1.1584	5.2668	0.01333
	1.1584	5.3922	0.01283
	1.1584	5.5176	0.00866
	1.1584	5.643	0.0095
	1.1584	5.7684	0.00766
	1.1584	5.8938	0.0105
	1.1584	6.0192	0.04115
	1.1584	6.1446	0.07947
	1.1584	6.27	0
	1.3032	0	0.0085
	1.3032	0.1254	0.00783
	1.3032	0.2508	0.00716
	1.3032	0.3762	0.0015
	1.3032	0.5016	0
	1.3032	0.627	0
	1.3032	0.7524	0
	1.3032	0.8778	0
	1.3032	1.0032	0
	1.3032	1.1286	0
	1.3032	1.254	0
	1.3032	1.3794	0
	1.3032	1.5048	0.00333
	1.3032	1.6302	0.01516
	1.3032	1.7556	0.01833
	1.3032	1.881	0.03299
	1.3032	2.0064	0.01999
	1.3032	2.1318	0.03082
	1.3032	2.2572	0.02166
	1.3032	2.3826	0.00467
	1.3032	2.508	0.00283
	1.3032	2.6334	0.00117
	1.3032	2.7588	0.0015
	1.3032	2.8842	0.01266
	1.3032	3.0096	0.0085
	1.3032	3.135	0.01983
	1.3032	3.2604	0.008
	1.3032	3.3858	0.00267
	1.3032	3.5112	0
	1.3032	3.6366	0
	1.3032	3.762	0
	1.3032	3.8874	0
	1.3032	4.0128	0
	1.3032	4.1382	0
	1.3032	4.2636	0
	1.3032	4.389	0
	1.3032	4.5144	0.07131
	1.3032	4.6398	0.04482
	1.3032	4.7652	0.05282
	1.3032	4.8906	0.03499
	1.3032	5.016	0.02732
	1.3032	5.1414	0.03532
	1.3032	5.2668	0.06681
	1.3032	5.3922	0.06265
	1.3032	5.5176	0.03616
	1.3032	5.643	0.01566
	1.3032	5.7684	0.01783
	1.3032	5.8938	0.01699
	1.3032	6.0192	0.05565
	1.3032	6.1446	0.06548
	1.3032	6.27	0.000333
	1.448	0	0.00933
	1.448	0.1254	0.00133
	1.448	0.2508	0
	1.448	0.3762	0
	1.448	0.5016	0
	1.448	0.627	0
	1.448	0.7524	0
	1.448	0.8778	0
	1.448	1.0032	0
	1.448	1.1286	0
	1.448	1.254	0
	1.448	1.3794	0
	1.448	1.5048	0.0015
	1.448	1.6302	0.014
	1.448	1.7556	0.04765
	1.448	1.881	0.06498
	1.448	2.0064	0.06015
	1.448	2.1318	0.02266
	1.448	2.2572	0.02033
	1.448	2.3826	0.01233
	1.448	2.508	0.01333
	1.448	2.6334	0.02233
	1.448	2.7588	0.04515
	1.448	2.8842	0.04132
	1.448	3.0096	0.05132
	1.448	3.135	0.03416
	1.448	3.2604	0.01
	1.448	3.3858	0.0075
	1.448	3.5112	0
	1.448	3.6366	0
	1.448	3.762	0
	1.448	3.8874	0
	1.448	4.0128	0
	1.448	4.1382	0
	1.448	4.2636	0
	1.448	4.389	0
	1.448	4.5144	0.02932
	1.448	4.6398	0.03182
	1.448	4.7652	0.03832
	1.448	4.8906	0.06898
	1.448	5.016	0.07648
	1.448	5.1414	0.1093
	1.448	5.2668	0.15428
	1.448	5.3922	0.07014
	1.448	5.5176	0.03316
	1.448	5.643	0.03382
	1.448	5.7684	0.01799
	1.448	5.8938	0.02433
	1.448	6.0192	0.04349
	1.448	6.1446	0.04515
	1.448	6.27	0.000167
	1.5928	0	0.01733
	1.5928	0.1254	0.0035
	1.5928	0.2508	0
	1.5928	0.3762	0
	1.5928	0.5016	0
	1.5928	0.627	0
	1.5928	0.7524	0
	1.5928	0.8778	0
	1.5928	1.0032	0
	1.5928	1.1286	0
	1.5928	1.254	0
	1.5928	1.3794	0
	1.5928	1.5048	0.000666
	1.5928	1.6302	0.00283
	1.5928	1.7556	0.03166
	1.5928	1.881	0.07747
	1.5928	2.0064	0.03399
	1.5928	2.1318	0.02749
	1.5928	2.2572	0.01749
	1.5928	2.3826	0.03366
	1.5928	2.508	0.06081
	1.5928	2.6334	0.11813
	1.5928	2.7588	0.09197
	1.5928	2.8842	0.03899
	1.5928	3.0096	0.02782
	1.5928	3.135	0.02816
	1.5928	3.2604	0.01666
	1.5928	3.3858	0.01933
	1.5928	3.5112	0.000333
	1.5928	3.6366	0
	1.5928	3.762	0
	1.5928	3.8874	0
	1.5928	4.0128	0
	1.5928	4.1382	0
	1.5928	4.2636	0
	1.5928	4.389	0
	1.5928	4.5144	0.00383
	1.5928	4.6398	0.02449
	1.5928	4.7652	0.05265
	1.5928	4.8906	0.06198
	1.5928	5.016	0.07248
	1.5928	5.1414	0.04399
	1.5928	5.2668	0.01216
	1.5928	5.3922	0.0085
	1.5928	5.5176	0.00833
	1.5928	5.643	0.02016
	1.5928	5.7684	0.03132
	1.5928	5.8938	0.04615
	1.5928	6.0192	0.06198
	1.5928	6.1446	0.02649
	1.5928	6.27	0
	1.7376	0	0.00933
	1.7376	0.1254	0.00433
	1.7376	0.2508	0
	1.7376	0.3762	0
	1.7376	0.5016	0
	1.7376	0.627	0
	1.7376	0.7524	0
	1.7376	0.8778	0
	1.7376	1.0032	0
	1.7376	1.1286	0
	1.7376	1.254	0
	1.7376	1.3794	0.000167
	1.7376	1.5048	0.000833
	1.7376	1.6302	0.0035
	1.7376	1.7556	0.05865
	1.7376	1.881	0.15228
	1.7376	2.0064	0.02049
	1.7376	2.1318	0.02882
	1.7376	2.2572	0.01133
	1.7376	2.3826	0.01733
	1.7376	2.508	0.02166
	1.7376	2.6334	0.02533
	1.7376	2.7588	0.01483
	1.7376	2.8842	0.02966
	1.7376	3.0096	0.01999
	1.7376	3.135	0.03082
	1.7376	3.2604	0.01816
	1.7376	3.3858	0.006
	1.7376	3.5112	0.0005
	1.7376	3.6366	0
	1.7376	3.762	0
	1.7376	3.8874	0
	1.7376	4.0128	0
	1.7376	4.1382	0
	1.7376	4.2636	0
	1.7376	4.389	0
	1.7376	4.5144	0.00133
	1.7376	4.6398	0.02116
	1.7376	4.7652	0.02899
	1.7376	4.8906	0.03116
	1.7376	5.016	0.04482
	1.7376	5.1414	0.0125
	1.7376	5.2668	0.000666
	1.7376	5.3922	0.00233
	1.7376	5.5176	0.00517
	1.7376	5.643	0.03099
	1.7376	5.7684	0.02749
	1.7376	5.8938	0.02116
	1.7376	6.0192	0.03965
	1.7376	6.1446	0.01749
	1.7376	6.27	0.000167
	1.8824	0	0.00317
	1.8824	0.1254	0
	1.8824	0.2508	0
	1.8824	0.3762	0
	1.8824	0.5016	0
	1.8824	0.627	0
	1.8824	0.7524	0
	1.8824	0.8778	0
	1.8824	1.0032	0
	1.8824	1.1286	0.0055
	1.8824	1.254	0.02366
	1.8824	1.3794	0.00666
	1.8824	1.5048	0.0025
	1.8824	1.6302	0.008
	1.8824	1.7556	0.06181
	1.8824	1.881	0.07481
	1.8824	2.0064	0.01533
	1.8824	2.1318	0.0145
	1.8824	2.2572	0.00766
	1.8824	2.3826	0.011
	1.8824	2.508	0.012
	1.8824	2.6334	0.01366
	1.8824	2.7588	0.01283
	1.8824	2.8842	0.01266
	1.8824	3.0096	0.02549
	1.8824	3.135	0.04649
	1.8824	3.2604	0.01516
	1.8824	3.3858	0.00117
	1.8824	3.5112	0.0005
	1.8824	3.6366	0
	1.8824	3.762	0
	1.8824	3.8874	0
	1.8824	4.0128	0
	1.8824	4.1382	0
	1.8824	4.2636	0
	1.8824	4.389	0
	1.8824	4.5144	0
	1.8824	4.6398	0.00283
	1.8824	4.7652	0.00433
	1.8824	4.8906	0.01083
	1.8824	5.016	0.00883
	1.8824	5.1414	0.00117
	1.8824	5.2668	0
	1.8824	5.3922	0
	1.8824	5.5176	0.000666
	1.8824	5.643	0.04382
	1.8824	5.7684	0.02932
	1.8824	5.8938	0.0115
	1.8824	6.0192	0.01749
	1.8824	6.1446	0.0135
	1.8824	6.27	0
	2.0272	0	0.000167
	2.0272	0.1254	0
	2.0272	0.2508	0
	2.0272	0.3762	0
	2.0272	0.5016	0
	2.0272	0.627	0
	2.0272	0.7524	0
	2.0272	0.8778	0
	2.0272	1.0032	0.00267
	2.0272	1.1286	0.01283
	2.0272	1.254	0.02466
	2.0272	1.3794	0.02749
	2.0272	1.5048	0.02416
	2.0272	1.6302	0.01783
	2.0272	1.7556	0.03582
	2.0272	1.881	0.016
	2.0272	2.0064	0.0125
	2.0272	2.1318	0.00916
	2.0272	2.2572	0.0085
	2.0272	2.3826	0.00533
	2.0272	2.508	0.006
	2.0272	2.6334	0.00916
	2.0272	2.7588	0.0065
	2.0272	2.8842	0.01633
	2.0272	3.0096	0.03116
	2.0272	3.135	0.11346
	2.0272	3.2604	0.02832
	2.0272	3.3858	0.00267
	2.0272	3.5112	0.00417
	2.0272	3.6366	0.0035
	2.0272	3.762	0.0035
	2.0272	3.8874	0.000167
	2.0272	4.0128	0
	2.0272	4.1382	0
	2.0272	4.2636	0
	2.0272	4.389	0
	2.0272	4.5144	0
	2.0272	4.6398	0
	2.0272	4.7652	0
	2.0272	4.8906	0.000167
	2.0272	5.016	0.000666
	2.0272	5.1414	0
	2.0272	5.2668	0
	2.0272	5.3922	0
	2.0272	5.5176	0
	2.0272	5.643	0
	2.0272	5.7684	0.000167
	2.0272	5.8938	0.000666
	2.0272	6.0192	0.00233
	2.0272	6.1446	0.0015
	2.0272	6.27	0
	2.172	0	0
	2.172	0.1254	0
	2.172	0.2508	0
	2.172	0.3762	0
	2.172	0.5016	0
	2.172	0.627	0
	2.172	0.7524	0
	2.172	0.8778	0.00117
	2.172	1.0032	0.00766
	2.172	1.1286	0.01333
	2.172	1.254	0.01899
	2.172	1.3794	0.03582
	2.172	1.5048	0.02066
	2.172	1.6302	0.0145
	2.172	1.7556	0.0135
	2.172	1.881	0.01366
	2.172	2.0064	0.00766
	2.172	2.1318	0.00583
	2.172	2.2572	0.00483
	2.172	2.3826	0.00617
	2.172	2.508	0.006
	2.172	2.6334	0.00683
	2.172	2.7588	0.0065
	2.172	2.8842	0.01133
	2.172	3.0096	0.01316
	2.172	3.135	0.12679
	2.172	3.2604	0.10313
	2.172	3.3858	0.01316
	2.172	3.5112	0.00283
	2.172	3.6366	0.01366
	2.172	3.762	0.02099
	2.172	3.8874	0.001
	2.172	4.0128	0
	2.172	4.1382	0
	2.172	4.2636	0
	2.172	4.389	0
	2.172	4.5144	0
	2.172	4.6398	0
	2.172	4.7652	0
	2.172	4.8906	0
	2.172	5.016	0
	2.172	5.1414	0
	2.172	5.2668	0
	2.172	5.3922	0
	2.172	5.5176	0
	2.172	5.643	0
	2.172	5.7684	0
	2.172	5.8938	0
	2.172	6.0192	0
	2.172	6.1446	0
	2.172	6.27	0
	2.3168	0	0
	2.3168	0.1254	0
	2.3168	0.2508	0
	2.3168	0.3762	0
	2.3168	0.5016	0
	2.3168	0.627	0
	2.3168	0.7524	0
	2.3168	0.8778	0.002
	2.3168	1.0032	0.01033
	2.3168	1.1286	0.02549
	2.3168	1.254	0.04865
	2.3168	1.3794	0.05815
	2.3168	1.5048	0.02083
	2.3168	1.6302	0.02366
	2.3168	1.7556	0.01216
	2.3168	1.881	0.00683
	2.3168	2.0064	0.007
	2.3168	2.1318	0.00583
	2.3168	2.2572	0.0025
	2.3168	2.3826	0.0045
	2.3168	2.508	0.00483
	2.3168	2.6334	0.00666
	2.3168	2.7588	0.0055
	2.3168	2.8842	0.01066
	2.3168	3.0096	0.01333
	2.3168	3.135	0.02716
	2.3168	3.2604	0.11546
	2.3168	3.3858	0.07381
	2.3168	3.5112	0.04748
	2.3168	3.6366	0.04032
	2.3168	3.762	0.02316
	2.3168	3.8874	0.008
	2.3168	4.0128	0
	2.3168	4.1382	0
	2.3168	4.2636	0
	2.3168	4.389	0
	2.3168	4.5144	0
	2.3168	4.6398	0
	2.3168	4.7652	0
	2.3168	4.8906	0
	2.3168	5.016	0
	2.3168	5.1414	0
	2.3168	5.2668	0
	2.3168	5.3922	0
	2.3168	5.5176	0
	2.3168	5.643	0
	2.3168	5.7684	0
	2.3168	5.8938	0
	2.3168	6.0192	0
	2.3168	6.1446	0
	2.3168	6.27	0
	2.4616	0	0
	2.4616	0.1254	0
	2.4616	0.2508	0
	2.4616	0.3762	0
	2.4616	0.5016	0
	2.4616	0.627	0
	2.4616	0.7524	0
	2.4616	0.8778	0.000833
	2.4616	1.0032	0.009
	2.4616	1.1286	0.01366
	2.4616	1.254	0.02966
	2.4616	1.3794	0.06498
	2.4616	1.5048	0.09763
	2.4616	1.6302	0.03915
	2.4616	1.7556	0.01516
	2.4616	1.881	0.01116
	2.4616	2.0064	0.0075
	2.4616	2.1318	0.00417
	2.4616	2.2572	0.0055
	2.4616	2.3826	0.0035
	2.4616	2.508	0.0055
	2.4616	2.6334	0.006
	2.4616	2.7588	0.007
	2.4616	2.8842	0.00733
	2.4616	3.0096	0.0105
	2.4616	3.135	0.02233
	2.4616	3.2604	0.03166
	2.4616	3.3858	0.05148
	2.4616	3.5112	0.06764
	2.4616	3.6366	0.02016
	2.4616	3.762	0.01799
	2.4616	3.8874	0.0105
	2.4616	4.0128	0
	2.4616	4.1382	0
	2.4616	4.2636	0
	2.4616	4.389	0
	2.4616	4.5144	0
	2.4616	4.6398	0
	2.4616	4.7652	0
	2.4616	4.8906	0
	2.4616	5.016	0
	2.4616	5.1414	0
	2.4616	5.2668	0
	2.4616	5.3922	0
	2.4616	5.5176	0
	2.4616	5.643	0
	2.4616	5.7684	0
	2.4616	5.8938	0
	2.4616	6.0192	0
	2.4616	6.1446	0
	2.4616	6.27	0
	2.6064	0	0
	2.6064	0.1254	0
	2.6064	0.2508	0
	2.6064	0.3762	0
	2.6064	0.5016	0
	2.6064	0.627	0
	2.6064	0.7524	0
	2.6064	0.8778	0
	2.6064	1.0032	0.00167
	2.6064	1.1286	0.003
	2.6064	1.254	0.00816
	2.6064	1.3794	0.02016
	2.6064	1.5048	0.07564
	2.6064	1.6302	0.1113
	2.6064	1.7556	0.02416
	2.6064	1.881	0.0125
	2.6064	2.0064	0.00633
	2.6064	2.1318	0.009
	2.6064	2.2572	0.005
	2.6064	2.3826	0.00583
	2.6064	2.508	0.00567
	2.6064	2.6334	0.008
	2.6064	2.7588	0.00517
	2.6064	2.8842	0.01
	2.6064	3.0096	0.01566
	2.6064	3.135	0.01983
	2.6064	3.2604	0.02149
	2.6064	3.3858	0.03299
	2.6064	3.5112	0.02882
	2.6064	3.6366	0.01949
	2.6064	3.762	0.013
	2.6064	3.8874	0.0075
	2.6064	4.0128	0.000333
	2.6064	4.1382	0
	2.6064	4.2636	0
	2.6064	4.389	0
	2.6064	4.5144	0
	2.6064	4.6398	0
	2.6064	4.7652	0
	2.6064	4.8906	0
	2.6064	5.016	0
	2.6064	5.1414	0
	2.6064	5.2668	0
	2.6064	5.3922	0
	2.6064	5.5176	0
	2.6064	5.643	0
	2.6064	5.7684	0
	2.6064	5.8938	0
	2.6064	6.0192	0
	2.6064	6.1446	0
	2.6064	6.27	0
	2.7512	0	0
	2.7512	0.1254	0
	2.7512	0.2508	0
	2.7512	0.3762	0
	2.7512	0.5016	0
	2.7512	0.627	0
	2.7512	0.7524	0
	2.7512	0.8778	0
	2.7512	1.0032	0
	2.7512	1.1286	0.000833
	2.7512	1.254	0.006
	2.7512	1.3794	0.008
	2.7512	1.5048	0.01216
	2.7512	1.6302	0.03316
	2.7512	1.7556	0.03649
	2.7512	1.881	0.01533
	2.7512	2.0064	0.009
	2.7512	2.1318	0.00517
	2.7512	2.2572	0.0055
	2.7512	2.3826	0.0035
	2.7512	2.508	0.007
	2.7512	2.6334	0.0045
	2.7512	2.7588	0.0085
	2.7512	2.8842	0.01
	2.7512	3.0096	0.03482
	2.7512	3.135	0.04315
	2.7512	3.2604	0.02233
	2.7512	3.3858	0.03449
	2.7512	3.5112	0.03382
	2.7512	3.6366	0.01899
	2.7512	3.762	0.01083
	2.7512	3.8874	0.0015
	2.7512	4.0128	0
	2.7512	4.1382	0
	2.7512	4.2636	0
	2.7512	4.389	0
	2.7512	4.5144	0
	2.7512	4.6398	0
	2.7512	4.7652	0
	2.7512	4.8906	0.00167
	2.7512	5.016	0.00133
	2.7512	5.1414	0.000167
	2.7512	5.2668	0
	2.7512	5.3922	0
	2.7512	5.5176	0
	2.7512	5.643	0
	2.7512	5.7684	0
	2.7512	5.8938	0
	2.7512	6.0192	0
	2.7512	6.1446	0.000167
	2.7512	6.27	0
	2.896	0	0.00533
	2.896	0.1254	0.00167
	2.896	0.2508	0.000333
	2.896	0.3762	0
	2.896	0.5016	0
	2.896	0.627	0
	2.896	0.7524	0
	2.896	0.8778	0
	2.896	1.0032	0
	2.896	1.1286	0
	2.896	1.254	0.00167
	2.896	1.3794	0.01433
	2.896	1.5048	0.0065
	2.896	1.6302	0.0155
	2.896	1.7556	0.01733
	2.896	1.881	0.014
	2.896	2.0064	0.0105
	2.896	2.1318	0.00617
	2.896	2.2572	0.0075
	2.896	2.3826	0.0065
	2.896	2.508	0.009
	2.896	2.6334	0.009
	2.896	2.7588	0.01433
	2.896	2.8842	0.03282
	2.896	3.0096	0.10613
	2.896	3.135	0.02699
	2.896	3.2604	0.00816
	2.896	3.3858	0.0045
	2.896	3.5112	0.07964
	2.896	3.6366	0.03749
	2.896	3.762	0.000833
	2.896	3.8874	0
	2.896	4.0128	0
	2.896	4.1382	0
	2.896	4.2636	0
	2.896	4.389	0
	2.896	4.5144	0
	2.896	4.6398	0.000167
	2.896	4.7652	0.003
	2.896	4.8906	0.01333
	2.896	5.016	0.01233
	2.896	5.1414	0.01699
	2.896	5.2668	0.01283
	2.896	5.3922	0.02649
	2.896	5.5176	0.00117
	2.896	5.643	0
	2.896	5.7684	0
	2.896	5.8938	0.000167
	2.896	6.0192	0.000333
	2.896	6.1446	0.00666
	2.896	6.27	0
	3.0408	0	0.02449
	3.0408	0.1254	0.01666
	3.0408	0.2508	0.00233
	3.0408	0.3762	0
	3.0408	0.5016	0
	3.0408	0.627	0
	3.0408	0.7524	0
	3.0408	0.8778	0
	3.0408	1.0032	0
	3.0408	1.1286	0
	3.0408	1.254	0.000333
	3.0408	1.3794	0.01749
	3.0408	1.5048	0.01683
	3.0408	1.6302	0.03665
	3.0408	1.7556	0.02249
	3.0408	1.881	0.02949
	3.0408	2.0064	0.02449
	3.0408	2.1318	0.01483
	3.0408	2.2572	0.01799
	3.0408	2.3826	0.0135
	3.0408	2.508	0.0155
	3.0408	2.6334	0.02233
	3.0408	2.7588	0.02099
	3.0408	2.8842	0.08514
	3.0408	3.0096	0.13879
	3.0408	3.135	0.02116
	3.0408	3.2604	0.0035
	3.0408	3.3858	0.002
	3.0408	3.5112	0.001
	3.0408	3.6366	0
	3.0408	3.762	0
	3.0408	3.8874	0
	3.0408	4.0128	0
	3.0408	4.1382	0
	3.0408	4.2636	0
	3.0408	4.389	0
	3.0408	4.5144	0
	3.0408	4.6398	0.002
	3.0408	4.7652	0.01666
	3.0408	4.8906	0.02699
	3.0408	5.016	0.03266
	3.0408	5.1414	0.02199
	3.0408	5.2668	0.02866
	3.0408	5.3922	0.04882
	3.0408	5.5176	0.00367
	3.0408	5.643	0.00733
	3.0408	5.7684	0.00683
	3.0408	5.8938	0.000333
	3.0408	6.0192	0.01616
	3.0408	6.1446	0.02749
	3.0408	6.27	0.000167
	3.1856	0	0.05382
	3.1856	0.1254	0.01883
	3.1856	0.2508	0.0085
	3.1856	0.3762	0.000167
	3.1856	0.5016	0
	3.1856	0.627	0
	3.1856	0.7524	0
	3.1856	0.8778	0
	3.1856	1.0032	0
	3.1856	1.1286	0
	3.1856	1.254	0.000167
	3.1856	1.3794	0.04082
	3.1856	1.5048	0.04882
	3.1856	1.6302	0.06631
	3.1856	1.7556	0.08231
	3.1856	1.881	0.05798
	3.1856	2.0064	0.0943
	3.1856	2.1318	0.15545
	3.1856	2.2572	0.07631
	3.1856	2.3826	0.04599
	3.1856	2.508	0.02566
	3.1856	2.6334	0.02266
	3.1856	2.7588	0.02766
	3.1856	2.8842	0.07947
	3.1856	3.0096	0.12862
	3.1856	3.135	0.0095
	3.1856	3.2604	0.000666
	3.1856	3.3858	0
	3.1856	3.5112	0
	3.1856	3.6366	0
	3.1856	3.762	0
	3.1856	3.8874	0
	3.1856	4.0128	0
	3.1856	4.1382	0
	3.1856	4.2636	0
	3.1856	4.389	0
	3.1856	4.5144	0
	3.1856	4.6398	0.00183
	3.1856	4.7652	0.02616
	3.1856	4.8906	0.03332
	3.1856	5.016	0.07864
	3.1856	5.1414	0.04432
	3.1856	5.2668	0.04149
	3.1856	5.3922	0.03449
	3.1856	5.5176	0.0135
	3.1856	5.643	0.00866
	3.1856	5.7684	0.009
	3.1856	5.8938	0.01716
	3.1856	6.0192	0.04549
	3.1856	6.1446	0.04582
	3.1856	6.27	0.000167
	3.3304	0	0.03915
	3.3304	0.1254	0.02249
	3.3304	0.2508	0.03632
	3.3304	0.3762	0.00167
	3.3304	0.5016	0
	3.3304	0.627	0
	3.3304	0.7524	0
	3.3304	0.8778	0
	3.3304	1.0032	0
	3.3304	1.1286	0
	3.3304	1.254	0.000167
	3.3304	1.3794	0.0095
	3.3304	1.5048	0.04382
	3.3304	1.6302	0.06115
	3.3304	1.7556	0.17028
	3.3304	1.881	0.12396
	3.3304	2.0064	0.0988
	3.3304	2.1318	0.05448
	3.3304	2.2572	0.02333
	3.3304	2.3826	0.02299
	3.3304	2.508	0.02133
	3.3304	2.6334	0.02599
	3.3304	2.7588	0.02849
	3.3304	2.8842	0.12363
	3.3304	3.0096	0.10447
	3.3304	3.135	0.04132
	3.3304	3.2604	0.00467
	3.3304	3.3858	0
	3.3304	3.5112	0
	3.3304	3.6366	0
	3.3304	3.762	0
	3.3304	3.8874	0
	3.3304	4.0128	0
	3.3304	4.1382	0
	3.3304	4.2636	0
	3.3304	4.389	0
	3.3304	4.5144	0
	3.3304	4.6398	0.000666
	3.3304	4.7652	0.00633
	3.3304	4.8906	0.05665
	3.3304	5.016	0.09114
	3.3304	5.1414	0.05032
	3.3304	5.2668	0.02299
	3.3304	5.3922	0.02399
	3.3304	5.5176	0.02666
	3.3304	5.643	0.04115
	3.3304	5.7684	0.09863
	3.3304	5.8938	0.12063
	3.3304	6.0192	0.07714
	3.3304	6.1446	0.10213
	3.3304	6.27	0.0005
	3.4752	0	0.03366
	3.4752	0.1254	0.03266
	3.4752	0.2508	0.03949
	3.4752	0.3762	0.00433
	3.4752	0.5016	0
	3.4752	0.627	0
	3.4752	0.7524	0
	3.4752	0.8778	0
	3.4752	1.0032	0
	3.4752	1.1286	0
	3.4752	1.254	0
	3.4752	1.3794	0.00333
	3.4752	1.5048	0.02849
	3.4752	1.6302	0.08431
	3.4752	1.7556	0.06515
	3.4752	1.881	0.07531
	3.4752	2.0064	0.01799
	3.4752	2.1318	0.00167
	3.4752	2.2572	0.00283
	3.4752	2.3826	0.0095
	3.4752	2.508	0.0155
	3.4752	2.6334	0.03466
	3.4752	2.7588	0.03082
	3.4752	2.8842	0.09097
	3.4752	3.0096	0.04182
	3.4752	3.135	0.02649
	3.4752	3.2604	0.00433
	3.4752	3.3858	0.000333
	3.4752	3.5112	0
	3.4752	3.6366	0
	3.4752	3.762	0
	3.4752	3.8874	0
	3.4752	4.0128	0
	3.4752	4.1382	0
	3.4752	4.2636	0
	3.4752	4.389	0
	3.4752	4.5144	0
	3.4752	4.6398	0.000666
	3.4752	4.7652	0.00183
	3.4752	4.8906	0.05482
	3.4752	5.016	0.12762
	3.4752	5.1414	0.02966
	3.4752	5.2668	0.03399
	3.4752	5.3922	0.01483
	3.4752	5.5176	0.03316
	3.4752	5.643	0.05465
	3.4752	5.7684	0.08614
	3.4752	5.8938	0.05848
	3.4752	6.0192	0.03282
	3.4752	6.1446	0.03382
	3.4752	6.27	0.000167
	3.62	0	0.01866
	3.62	0.1254	0.01083
	3.62	0.2508	0.01483
	3.62	0.3762	0.00417
	3.62	0.5016	0
	3.62	0.627	0
	3.62	0.7524	0
	3.62	0.8778	0
	3.62	1.0032	0
	3.62	1.1286	0
	3.62	1.254	0
	3.62	1.3794	0.000167
	3.62	1.5048	0.00716
	3.62	1.6302	0.02616
	3.62	1.7556	0.03432
	3.62	1.881	0.02149
	3.62	2.0064	0.00583
	3.62	2.1318	0.00217
	3.62	2.2572	0.0005
	3.62	2.3826	0.0045
	3.62	2.508	0.016
	3.62	2.6334	0.05665
	3.62	2.7588	0.02616
	3.62	2.8842	0.02449
	3.62	3.0096	0.03549
	3.62	3.135	0.0155
	3.62	3.2604	0.00133
	3.62	3.3858	0
	3.62	3.5112	0
	3.62	3.6366	0
	3.62	3.762	0
	3.62	3.8874	0
	3.62	4.0128	0
	3.62	4.1382	0
	3.62	4.2636	0
	3.62	4.389	0.00633
	3.62	4.5144	0.002
	3.62	4.6398	0.0025
	3.62	4.7652	0.01166
	3.62	4.8906	0.0878
	3.62	5.016	0.12363
	3.62	5.1414	0.01566
	3.62	5.2668	0.01183
	3.62	5.3922	0.0105
	3.62	5.5176	0.012
	3.62	5.643	0.009
	3.62	5.7684	0.01216
	3.62	5.8938	0.02016
	3.62	6.0192	0.02599
	3.62	6.1446	0.01716
	3.62	6.27	0.000333
	3.7648	0	0.01533
	3.7648	0.1254	0.01533
	3.7648	0.2508	0.00983
	3.7648	0.3762	0.00217
	3.7648	0.5016	0
	3.7648	0.627	0
	3.7648	0.7524	0
	3.7648	0.8778	0
	3.7648	1.0032	0
	3.7648	1.1286	0
	3.7648	1.254	0
	3.7648	1.3794	0
	3.7648	1.5048	0
	3.7648	1.6302	0.00117
	3.7648	1.7556	0.00383
	3.7648	1.881	0.0095
	3.7648	2.0064	0.000833
	3.7648	2.1318	0
	3.7648	2.2572	0
	3.7648	2.3826	0
	3.7648	2.508	0.00133
	3.7648	2.6334	0.014
	3.7648	2.7588	0.01
	3.7648	2.8842	0.00916
	3.7648	3.0096	0.0065
	3.7648	3.135	0.00167
	3.7648	3.2604	0
	3.7648	3.3858	0
	3.7648	3.5112	0
	3.7648	3.6366	0
	3.7648	3.762	0
	3.7648	3.8874	0
	3.7648	4.0128	0
	3.7648	4.1382	0.000333
	3.7648	4.2636	0.012
	3.7648	4.389	0.06081
	3.7648	4.5144	0.01483
	3.7648	4.6398	0.0065
	3.7648	4.7652	0.01566
	3.7648	4.8906	0.06448
	3.7648	5.016	0.03765
	3.7648	5.1414	0.01466
	3.7648	5.2668	0.00983
	3.7648	5.3922	0.00733
	3.7648	5.5176	0.006
	3.7648	5.643	0.00633
	3.7648	5.7684	0.00783
	3.7648	5.8938	0.00766
	3.7648	6.0192	0.01283
	3.7648	6.1446	0.0165
	3.7648	6.27	0.000167
	3.9096	0	0.05048
	3.9096	0.1254	0.03349
	3.9096	0.2508	0.0095
	3.9096	0.3762	0.00117
	3.9096	0.5016	0.0005
	3.9096	0.627	0.000833
	3.9096	0.7524	0.001
	3.9096	0.8778	0
	3.9096	1.0032	0
	3.9096	1.1286	0
	3.9096	1.254	0
	3.9096	1.3794	0
	3.9096	1.5048	0
	3.9096	1.6302	0
	3.9096	1.7556	0
	3.9096	1.881	0
	3.9096	2.0064	0
	3.9096	2.1318	0
	3.9096	2.2572	0
	3.9096	2.3826	0
	3.9096	2.508	0
	3.9096	2.6334	0
	3.9096	2.7588	0
	3.9096	2.8842	0
	3.9096	3.0096	0.000167
	3.9096	3.135	0
	3.9096	3.2604	0
	3.9096	3.3858	0
	3.9096	3.5112	0
	3.9096	3.6366	0
	3.9096	3.762	0
	3.9096	3.8874	0
	3.9096	4.0128	0.0005
	3.9096	4.1382	0.00483
	3.9096	4.2636	0.0135
	3.9096	4.389	0.02183
	3.9096	4.5144	0.03132
	3.9096	4.6398	0.02099
	3.9096	4.7652	0.02599
	3.9096	4.8906	0.02732
	3.9096	5.016	0.012
	3.9096	5.1414	0.01
	3.9096	5.2668	0.00666
	3.9096	5.3922	0.00567
	3.9096	5.5176	0.00483
	3.9096	5.643	0.0065
	3.9096	5.7684	0.00883
	3.9096	5.8938	0.0075
	3.9096	6.0192	0.01066
	3.9096	6.1446	0.0155
	3.9096	6.27	0.000167
	4.0544	0	0.05165
	4.0544	0.1254	0.14978
	4.0544	0.2508	0.07681
	4.0544	0.3762	0.03699
	4.0544	0.5016	0.02599
	4.0544	0.627	0.01566
	4.0544	0.7524	0.008
	4.0544	0.8778	0.000333
	4.0544	1.0032	0
	4.0544	1.1286	0
	4.0544	1.254	0
	4.0544	1.3794	0
	4.0544	1.5048	0
	4.0544	1.6302	0
	4.0544	1.7556	0
	4.0544	1.881	0
	4.0544	2.0064	0
	4.0544	2.1318	0
	4.0544	2.2572	0
	4.0544	2.3826	0
	4.0544	2.508	0
	4.0544	2.6334	0
	4.0544	2.7588	0
	4.0544	2.8842	0
	4.0544	3.0096	0
	4.0544	3.135	0
	4.0544	3.2604	0
	4.0544	3.3858	0
	4.0544	3.5112	0
	4.0544	3.6366	0
	4.0544	3.762	0
	4.0544	3.8874	0
	4.0544	4.0128	0.0015
	4.0544	4.1382	0.00733
	4.0544	4.2636	0.01699
	4.0544	4.389	0.03582
	4.0544	4.5144	0.04582
	4.0544	4.6398	0.02799
	4.0544	4.7652	0.03382
	4.0544	4.8906	0.01666
	4.0544	5.016	0.01233
	4.0544	5.1414	0.00716
	4.0544	5.2668	0.006
	4.0544	5.3922	0.00483
	4.0544	5.5176	0.00317
	4.0544	5.643	0.00367
	4.0544	5.7684	0.00716
	4.0544	5.8938	0.00633
	4.0544	6.0192	0.00833
	4.0544	6.1446	0.01233
	4.0544	6.27	0
	4.1992	0	0.01633
	4.1992	0.1254	0.05215
	4.1992	0.2508	0.1133
	4.1992	0.3762	0.13212
	4.1992	0.5016	0.06131
	4.1992	0.627	0.04948
	4.1992	0.7524	0.02083
	4.1992	0.8778	0.000167
	4.1992	1.0032	0
	4.1992	1.1286	0
	4.1992	1.254	0
	4.1992	1.3794	0
	4.1992	1.5048	0
	4.1992	1.6302	0
	4.1992	1.7556	0
	4.1992	1.881	0
	4.1992	2.0064	0
	4.1992	2.1318	0
	4.1992	2.2572	0
	4.1992	2.3826	0
	4.1992	2.508	0
	4.1992	2.6334	0
	4.1992	2.7588	0
	4.1992	2.8842	0
	4.1992	3.0096	0
	4.1992	3.135	0
	4.1992	3.2604	0
	4.1992	3.3858	0
	4.1992	3.5112	0
	4.1992	3.6366	0
	4.1992	3.762	0
	4.1992	3.8874	0
	4.1992	4.0128	0.0015
	4.1992	4.1382	0.01383
	4.1992	4.2636	0.01066
	4.1992	4.389	0.04165
	4.1992	4.5144	0.0903
	4.1992	4.6398	0.06664
	4.1992	4.7652	0.02399
	4.1992	4.8906	0.01566
	4.1992	5.016	0.00783
	4.1992	5.1414	0.00716
	4.1992	5.2668	0.0055
	4.1992	5.3922	0.00433
	4.1992	5.5176	0.00417
	4.1992	5.643	0.00333
	4.1992	5.7684	0.00533
	4.1992	5.8938	0.00666
	4.1992	6.0192	0.01016
	4.1992	6.1446	0.01483
	4.1992	6.27	0
	4.344	0	0.02383
	4.344	0.1254	0.03066
	4.344	0.2508	0.05432
	4.344	0.3762	0.11829
	4.344	0.5016	0.0963
	4.344	0.627	0.04748
	4.344	0.7524	0.01983
	4.344	0.8778	0
	4.344	1.0032	0
	4.344	1.1286	0
	4.344	1.254	0
	4.344	1.3794	0
	4.344	1.5048	0
	4.344	1.6302	0
	4.344	1.7556	0
	4.344	1.881	0
	4.344	2.0064	0
	4.344	2.1318	0
	4.344	2.2572	0
	4.344	2.3826	0
	4.344	2.508	0
	4.344	2.6334	0
	4.344	2.7588	0
	4.344	2.8842	0
	4.344	3.0096	0
	4.344	3.135	0
	4.344	3.2604	0
	4.344	3.3858	0
	4.344	3.5112	0
	4.344	3.6366	0
	4.344	3.762	0
	4.344	3.8874	0
	4.344	4.0128	0.000167
	4.344	4.1382	0.01066
	4.344	4.2636	0.02299
	4.344	4.389	0.02782
	4.344	4.5144	0.05148
	4.344	4.6398	0.13679
	4.344	4.7652	0.11996
	4.344	4.8906	0.01566
	4.344	5.016	0.015
	4.344	5.1414	0.0085
	4.344	5.2668	0.006
	4.344	5.3922	0.00467
	4.344	5.5176	0.0045
	4.344	5.643	0.00683
	4.344	5.7684	0.00483
	4.344	5.8938	0.006
	4.344	6.0192	0.0095
	4.344	6.1446	0.01083
	4.344	6.27	0
	4.4888	0	0.01816
	4.4888	0.1254	0.01783
	4.4888	0.2508	0.03632
	4.4888	0.3762	0.03599
	4.4888	0.5016	0.02682
	4.4888	0.627	0.04349
	4.4888	0.7524	0.005
	4.4888	0.8778	0
	4.4888	1.0032	0
	4.4888	1.1286	0
	4.4888	1.254	0
	4.4888	1.3794	0
	4.4888	1.5048	0
	4.4888	1.6302	0
	4.4888	1.7556	0
	4.4888	1.881	0
	4.4888	2.0064	0
	4.4888	2.1318	0
	4.4888	2.2572	0
	4.4888	2.3826	0
	4.4888	2.508	0
	4.4888	2.6334	0
	4.4888	2.7588	0
	4.4888	2.8842	0
	4.4888	3.0096	0
	4.4888	3.135	0
	4.4888	3.2604	0
	4.4888	3.3858	0
	4.4888	3.5112	0
	4.4888	3.6366	0
	4.4888	3.762	0
	4.4888	3.8874	0
	4.4888	4.0128	0
	4.4888	4.1382	0.00517
	4.4888	4.2636	0.01
	4.4888	4.389	0.0025
	4.4888	4.5144	0.00367
	4.4888	4.6398	0.02133
	4.4888	4.7652	0.10163
	4.4888	4.8906	0.04998
	4.4888	5.016	0.01516
	4.4888	5.1414	0.01133
	4.4888	5.2668	0.008
	4.4888	5.3922	0.00533
	4.4888	5.5176	0.00617
	4.4888	5.643	0.006
	4.4888	5.7684	0.00816
	4.4888	5.8938	0.0075
	4.4888	6.0192	0.01016
	4.4888	6.1446	0.01733
	4.4888	6.27	0
	4.6336	0	0.02633
	4.6336	0.1254	0.01133
	4.6336	0.2508	0.01699
	4.6336	0.3762	0.03216
	4.6336	0.5016	0.02749
	4.6336	0.627	0.00517
	4.6336	0.7524	0.000333
	4.6336	0.8778	0
	4.6336	1.0032	0
	4.6336	1.1286	0
	4.6336	1.254	0
	4.6336	1.3794	0
	4.6336	1.5048	0
	4.6336	1.6302	0.000333
	4.6336	1.7556	0.00433
	4.6336	1.881	0.00483
	4.6336	2.0064	0.0085
	4.6336	2.1318	0.0055
	4.6336	2.2572	0.00183
	4.6336	2.3826	0
	4.6336	2.508	0
	4.6336	2.6334	0
	4.6336	2.7588	0
	4.6336	2.8842	0.000167
	4.6336	3.0096	0.001
	4.6336	3.135	0.0005
	4.6336	3.2604	0
	4.6336	3.3858	0
	4.6336	3.5112	0
	4.6336	3.6366	0
	4.6336	3.762	0
	4.6336	3.8874	0
	4.6336	4.0128	0
	4.6336	4.1382	0
	4.6336	4.2636	0.000167
	4.6336	4.389	0.002
	4.6336	4.5144	0.000833
	4.6336	4.6398	0.00517
	4.6336	4.7652	0.03182
	4.6336	4.8906	0.05265
	4.6336	5.016	0.01916
	4.6336	5.1414	0.01033
	4.6336	5.2668	0.0095
	4.6336	5.3922	0.0055
	4.6336	5.5176	0.0065
	4.6336	5.643	0.00716
	4.6336	5.7684	0.00933
	4.6336	5.8938	0.01799
	4.6336	6.0192	0.014
	4.6336	6.1446	0.04232
	4.6336	6.27	0.000167
	4.7784	0	0.00816
	4.7784	0.1254	0.00533
	4.7784	0.2508	0.0095
	4.7784	0.3762	0.01849
	4.7784	0.5016	0.00417
	4.7784	0.627	0.000167
	4.7784	0.7524	0
	4.7784	0.8778	0
	4.7784	1.0032	0
	4.7784	1.1286	0
	4.7784	1.254	0
	4.7784	1.3794	0
	4.7784	1.5048	0.000833
	4.7784	1.6302	0.01316
	4.7784	1.7556	0.02899
	4.7784	1.881	0.04149
	4.7784	2.0064	0.02516
	4.7784	2.1318	0.03166
	4.7784	2.2572	0.07448
	4.7784	2.3826	0.0125
	4.7784	2.508	0.0005
	4.7784	2.6334	0
	4.7784	2.7588	0.0005
	4.7784	2.8842	0.006
	4.7784	3.0096	0.01233
	4.7784	3.135	0.0135
	4.7784	3.2604	0.00583
	4.7784	3.3858	0.001
	4.7784	3.5112	0
	4.7784	3.6366	0
	4.7784	3.762	0
	4.7784	3.8874	0
	4.7784	4.0128	0
	4.7784	4.1382	0
	4.7784	4.2636	0
	4.7784	4.389	0
	4.7784	4.5144	0.00183
	4.7784	4.6398	0.00833
	4.7784	4.7652	0.02966
	4.7784	4.8906	0.02283
	4.7784	5.016	0.02383
	4.7784	5.1414	0.02166
	4.7784	5.2668	0.01766
	4.7784	5.3922	0.01016
	4.7784	5.5176	0.01683
	4.7784	5.643	0.0125
	4.7784	5.7684	0.01383
	4.7784	5.8938	0.01883
	4.7784	6.0192	0.04065
	4.7784	6.1446	0.08364
	4.7784	6.27	0.000167
	4.9232	0	0.0085
	4.9232	0.1254	0.00683
	4.9232	0.2508	0.00383
	4.9232	0.3762	0
	4.9232	0.5016	0
	4.9232	0.627	0
	4.9232	0.7524	0
	4.9232	0.8778	0
	4.9232	1.0032	0
	4.9232	1.1286	0
	4.9232	1.254	0
	4.9232	1.3794	0
	4.9232	1.5048	0.00267
	4.9232	1.6302	0.01683
	4.9232	1.7556	0.03815
	4.9232	1.881	0.1028
	4.9232	2.0064	0.04115
	4.9232	2.1318	0.04815
	4.9232	2.2572	0.02682
	4.9232	2.3826	0.00666
	4.9232	2.508	0.00417
	4.9232	2.6334	0.00333
	4.9232	2.7588	0.00533
	4.9232	2.8842	0.04049
	4.9232	3.0096	0.02049
	4.9232	3.135	0.02366
	4.9232	3.2604	0.01283
	4.9232	3.3858	0.00666
	4.9232	3.5112	0
	4.9232	3.6366	0
	4.9232	3.762	0
	4.9232	3.8874	0
	4.9232	4.0128	0
	4.9232	4.1382	0
	4.9232	4.2636	0
	4.9232	4.389	0
	4.9232	4.5144	0.01316
	4.9232	4.6398	0.02083
	4.9232	4.7652	0.05098
	4.9232	4.8906	0.02866
	4.9232	5.016	0.03665
	4.9232	5.1414	0.02299
	4.9232	5.2668	0.07598
	4.9232	5.3922	0.07797
	4.9232	5.5176	0.03616
	4.9232	5.643	0.02066
	4.9232	5.7684	0.02399
	4.9232	5.8938	0.02566
	4.9232	6.0192	0.05532
	4.9232	6.1446	0.08014
	4.9232	6.27	0.000333
	5.068	0	0.01283
	5.068	0.1254	0.00517
	5.068	0.2508	0.000167
	5.068	0.3762	0
	5.068	0.5016	0
	5.068	0.627	0
	5.068	0.7524	0
	5.068	0.8778	0
	5.068	1.0032	0
	5.068	1.1286	0
	5.068	1.254	0
	5.068	1.3794	0
	5.068	1.5048	0.001
	5.068	1.6302	0.01883
	5.068	1.7556	0.05965
	5.068	1.881	0.14212
	5.068	2.0064	0.08714
	5.068	2.1318	0.03865
	5.068	2.2572	0.02766
	5.068	2.3826	0.013
	5.068	2.508	0.02066
	5.068	2.6334	0.03182
	5.068	2.7588	0.07014
	5.068	2.8842	0.07764
	5.068	3.0096	0.07598
	5.068	3.135	0.03865
	5.068	3.2604	0.01749
	5.068	3.3858	0.01966
	5.068	3.5112	0.001
	5.068	3.6366	0
	5.068	3.762	0
	5.068	3.8874	0
	5.068	4.0128	0
	5.068	4.1382	0
	5.068	4.2636	0
	5.068	4.389	0
	5.068	4.5144	0.016
	5.068	4.6398	0.03466
	5.068	4.7652	0.03016
	5.068	4.8906	0.05665
	5.068	5.016	0.04282
	5.068	5.1414	0.07931
	5.068	5.2668	0.10746
	5.068	5.3922	0.05965
	5.068	5.5176	0.02682
	5.068	5.643	0.02133
	5.068	5.7684	0.01849
	5.068	5.8938	0.03432
	5.068	6.0192	0.05115
	5.068	6.1446	0.06864
	5.068	6.27	0.000167
	5.2128	0	0.01183
	5.2128	0.1254	0.00283
	5.2128	0.2508	0
	5.2128	0.3762	0
	5.2128	0.5016	0
	5.2128	0.627	0
	5.2128	0.7524	0
	5.2128	0.8778	0
	5.2128	1.0032	0
	5.2128	1.1286	0
	5.2128	1.254	0
	5.2128	1.3794	0
	5.2128	1.5048	0.00333
	5.2128	1.6302	0.00283
	5.2128	1.7556	0.03765
	5.2128	1.881	0.12513
	5.2128	2.0064	0.04249
	5.2128	2.1318	0.02766
	5.2128	2.2572	0.02199
	5.2128	2.3826	0.04365
	5.2128	2.508	0.07897
	5.2128	2.6334	0.16711
	5.2128	2.7588	0.14745
	5.2128	2.8842	0.06515
	5.2128	3.0096	0.05998
	5.2128	3.135	0.03665
	5.2128	3.2604	0.02649
	5.2128	3.3858	0.06914
	5.2128	3.5112	0.00283
	5.2128	3.6366	0
	5.2128	3.762	0
	5.2128	3.8874	0
	5.2128	4.0128	0
	5.2128	4.1382	0
	5.2128	4.2636	0
	5.2128	4.389	0
	5.2128	4.5144	0.0035
	5.2128	4.6398	0.02283
	5.2128	4.7652	0.02649
	5.2128	4.8906	0.04882
	5.2128	5.016	0.03566
	5.2128	5.1414	0.02832
	5.2128	5.2668	0.00883
	5.2128	5.3922	0.0035
	5.2128	5.5176	0.00317
	5.2128	5.643	0.01216
	5.2128	5.7684	0.03899
	5.2128	5.8938	0.04515
	5.2128	6.0192	0.07947
	5.2128	6.1446	0.03316
	5.2128	6.27	0
	5.3576	0	0.00716
	5.3576	0.1254	0.00267
	5.3576	0.2508	0
	5.3576	0.3762	0
	5.3576	0.5016	0
	5.3576	0.627	0
	5.3576	0.7524	0
	5.3576	0.8778	0
	5.3576	1.0032	0.000167
	5.3576	1.1286	0
	5.3576	1.254	0.000333
	5.3576	1.3794	0.00217
	5.3576	1.5048	0.00966
	5.3576	1.6302	0.0065
	5.3576	1.7556	0.06215
	5.3576	1.881	0.12296
	5.3576	2.0064	0.01533
	5.3576	2.1318	0.02216
	5.3576	2.2572	0.01616
	5.3576	2.3826	0.02299
	5.3576	2.508	0.02682
	5.3576	2.6334	0.02966
	5.3576	2.7588	0.01833
	5.3576	2.8842	0.02882
	5.3576	3.0096	0.02616
	5.3576	3.135	0.03449
	5.3576	3.2604	0.02383
	5.3576	3.3858	0.03949
	5.3576	3.5112	0.006
	5.3576	3.6366	0
	5.3576	3.762	0
	5.3576	3.8874	0
	5.3576	4.0128	0
	5.3576	4.1382	0
	5.3576	4.2636	0
	5.3576	4.389	0
	5.3576	4.5144	0.000666
	5.3576	4.6398	0.00783
	5.3576	4.7652	0.01683
	5.3576	4.8906	0.013
	5.3576	5.016	0.01033
	5.3576	5.1414	0.0045
	5.3576	5.2668	0.00683
	5.3576	5.3922	0.00467
	5.3576	5.5176	0.01266
	5.3576	5.643	0.02233
	5.3576	5.7684	0.04482
	5.3576	5.8938	0.01866
	5.3576	6.0192	0.03599
	5.3576	6.1446	0.02099
	5.3576	6.27	0
	5.5024	0	0.00583
	5.5024	0.1254	0.000333
	5.5024	0.2508	0
	5.5024	0.3762	0
	5.5024	0.5016	0
	5.5024	0.627	0
	5.5024	0.7524	0
	5.5024	0.8778	0
	5.5024	1.0032	0.000167
	5.5024	1.1286	0.005
	5.5024	1.254	0.03482
	5.5024	1.3794	0.02633
	5.5024	1.5048	0.02049
	5.5024	1.6302	0.02016
	5.5024	1.7556	0.03516
	5.5024	1.881	0.06398
	5.5024	2.0064	0.0095
	5.5024	2.1318	0.00983
	5.5024	2.2572	0.0125
	5.5024	2.3826	0.013
	5.5024	2.508	0.0135
	5.5024	2.6334	0.01133
	5.5024	2.7588	0.0115
	5.5024	2.8842	0.016
	5.5024	3.0096	0.01933
	5.5024	3.135	0.03099
	5.5024	3.2604	0.02033
	5.5024	3.3858	0.01749
	5.5024	3.5112	0.00183
	5.5024	3.6366	0
	5.5024	3.762	0
	5.5024	3.8874	0
	5.5024	4.0128	0
	5.5024	4.1382	0
	5.5024	4.2636	0
	5.5024	4.389	0
	5.5024	4.5144	0
	5.5024	4.6398	0.00133
	5.5024	4.7652	0.005
	5.5024	4.8906	0.00533
	5.5024	5.016	0.00617
	5.5024	5.1414	0.000333
	5.5024	5.2668	0.000167
	5.5024	5.3922	0
	5.5024	5.5176	0.00133
	5.5024	5.643	0.02066
	5.5024	5.7684	0.03366
	5.5024	5.8938	0.016
	5.5024	6.0192	0.01216
	5.5024	6.1446	0.01216
	5.5024	6.27	0
	5.6472	0	0.000167
	5.6472	0.1254	0
	5.6472	0.2508	0
	5.6472	0.3762	0
	5.6472	0.5016	0
	5.6472	0.627	0
	5.6472	0.7524	0
	5.6472	0.8778	0
	5.6472	1.0032	0.00217
	5.6472	1.1286	0.0155
	5.6472	1.254	0.03416
[truncated: 601 more rows]

## Sheet: Fig. 4g
figure 4g	0	0	0.02483
	0	0.1254	0.00716
	0	0.2508	0.00683
	0	0.3762	0.000833
	0	0.5016	0
	0	0.627	0
	0	0.7524	0
	0	0.8778	0
	0	1.0032	0
	0	1.1286	0
	0	1.254	0
	0	1.3794	0
	0	1.5048	0.006
	0	1.6302	0.008
	0	1.7556	0.0075
	0	1.881	0.00483
	0	2.0064	0
	0	2.1318	0
	0	2.2572	0
	0	2.3826	0.001
	0	2.508	0.00483
	0	2.6334	0.03282
	0	2.7588	0.02466
	0	2.8842	0.02283
	0	3.0096	0.016
	0	3.135	0.01216
	0	3.2604	0.00167
	0	3.3858	0.000167
	0	3.5112	0
	0	3.6366	0
	0	3.762	0
	0	3.8874	0
	0	4.0128	0
	0	4.1382	0
	0	4.2636	0
	0	4.389	0.0015
	0	4.5144	0.004
	0	4.6398	0.00183
	0	4.7652	0.00117
	0	4.8906	0.00733
	0	5.016	0.02932
	0	5.1414	0.02099
	0	5.2668	0.02583
	0	5.3922	0.01899
	0	5.5176	0.01983
	0	5.643	0.01983
	0	5.7684	0.02199
	0	5.8938	0.03016
	0	6.0192	0.03266
	0	6.1446	0.02399
	0	6.27	0.000333
	0.1448	0	0.01183
	0.1448	0.1254	0.00317
	0.1448	0.2508	0.0085
	0.1448	0.3762	0.00217
	0.1448	0.5016	0
	0.1448	0.627	0
	0.1448	0.7524	0
	0.1448	0.8778	0
	0.1448	1.0032	0
	0.1448	1.1286	0
	0.1448	1.254	0
	0.1448	1.3794	0
	0.1448	1.5048	0
	0.1448	1.6302	0.000167
	0.1448	1.7556	0.001
	0.1448	1.881	0.0035
	0.1448	2.0064	0
	0.1448	2.1318	0
	0.1448	2.2572	0
	0.1448	2.3826	0
	0.1448	2.508	0.000167
	0.1448	2.6334	0.004
	0.1448	2.7588	0.00333
	0.1448	2.8842	0.00633
	0.1448	3.0096	0.0035
	0.1448	3.135	0.000167
	0.1448	3.2604	0
	0.1448	3.3858	0
	0.1448	3.5112	0
	0.1448	3.6366	0
	0.1448	3.762	0
	0.1448	3.8874	0
	0.1448	4.0128	0
	0.1448	4.1382	0
	0.1448	4.2636	0.01016
	0.1448	4.389	0.04848
	0.1448	4.5144	0.0125
	0.1448	4.6398	0.007
	0.1448	4.7652	0.0075
	0.1448	4.8906	0.01233
	0.1448	5.016	0.02133
	0.1448	5.1414	0.01783
	0.1448	5.2668	0.016
	0.1448	5.3922	0.00966
	0.1448	5.5176	0.01333
	0.1448	5.643	0.01566
	0.1448	5.7684	0.01816
	0.1448	5.8938	0.01866
	0.1448	6.0192	0.02299
	0.1448	6.1446	0.01999
	0.1448	6.27	0.000167
	0.2896	0	0.01949
	0.2896	0.1254	0.006
	0.2896	0.2508	0.00233
	0.2896	0.3762	0.0035
	0.2896	0.5016	0.00183
	0.2896	0.627	0.000333
	0.2896	0.7524	0
	0.2896	0.8778	0
	0.2896	1.0032	0
	0.2896	1.1286	0
	0.2896	1.254	0
	0.2896	1.3794	0
	0.2896	1.5048	0
	0.2896	1.6302	0
	0.2896	1.7556	0
	0.2896	1.881	0
	0.2896	2.0064	0
	0.2896	2.1318	0
	0.2896	2.2572	0
	0.2896	2.3826	0
	0.2896	2.508	0
	0.2896	2.6334	0
	0.2896	2.7588	0
	0.2896	2.8842	0
	0.2896	3.0096	0
	0.2896	3.135	0
	0.2896	3.2604	0
	0.2896	3.3858	0
	0.2896	3.5112	0
	0.2896	3.6366	0
	0.2896	3.762	0
	0.2896	3.8874	0
	0.2896	4.0128	0
	0.2896	4.1382	0.00533
	0.2896	4.2636	0.01316
	0.2896	4.389	0.03932
	0.2896	4.5144	0.03632
	0.2896	4.6398	0.02782
	0.2896	4.7652	0.01483
	0.2896	4.8906	0.01983
	0.2896	5.016	0.01933
	0.2896	5.1414	0.01799
	0.2896	5.2668	0.00816
	0.2896	5.3922	0.01016
	0.2896	5.5176	0.0105
	0.2896	5.643	0.00966
	0.2896	5.7684	0.00916
	0.2896	5.8938	0.01233
	0.2896	6.0192	0.01916
	0.2896	6.1446	0.02166
	0.2896	6.27	0
	0.4344	0	0.03266
	0.4344	0.1254	0.02349
	0.4344	0.2508	0.00933
	0.4344	0.3762	0.0065
	0.4344	0.5016	0.00617
	0.4344	0.627	0.00433
	0.4344	0.7524	0.00133
	0.4344	0.8778	0.000167
	0.4344	1.0032	0
	0.4344	1.1286	0
	0.4344	1.254	0
	0.4344	1.3794	0
	0.4344	1.5048	0
	0.4344	1.6302	0
	0.4344	1.7556	0
	0.4344	1.881	0
	0.4344	2.0064	0
	0.4344	2.1318	0
	0.4344	2.2572	0
	0.4344	2.3826	0
	0.4344	2.508	0
	0.4344	2.6334	0
	0.4344	2.7588	0
	0.4344	2.8842	0
	0.4344	3.0096	0
	0.4344	3.135	0
	0.4344	3.2604	0
	0.4344	3.3858	0
	0.4344	3.5112	0
	0.4344	3.6366	0
	0.4344	3.762	0
	0.4344	3.8874	0
	0.4344	4.0128	0.000333
	0.4344	4.1382	0.00916
	0.4344	4.2636	0.03382
	0.4344	4.389	0.04232
	0.4344	4.5144	0.04715
	0.4344	4.6398	0.03049
	0.4344	4.7652	0.02849
	0.4344	4.8906	0.02033
	0.4344	5.016	0.01566
	0.4344	5.1414	0.01583
	0.4344	5.2668	0.00733
	0.4344	5.3922	0.008
	0.4344	5.5176	0.009
	0.4344	5.643	0.0065
	0.4344	5.7684	0.00716
	0.4344	5.8938	0.01066
	0.4344	6.0192	0.0155
	0.4344	6.1446	0.015
	0.4344	6.27	0
	0.5792	0	0.02399
	0.5792	0.1254	0.03799
	0.5792	0.2508	0.04415
	0.5792	0.3762	0.02932
	0.5792	0.5016	0.01883
	0.5792	0.627	0.0165
	0.5792	0.7524	0.00333
	0.5792	0.8778	0
	0.5792	1.0032	0
	0.5792	1.1286	0
	0.5792	1.254	0
	0.5792	1.3794	0
	0.5792	1.5048	0
	0.5792	1.6302	0
	0.5792	1.7556	0
	0.5792	1.881	0
	0.5792	2.0064	0
	0.5792	2.1318	0
	0.5792	2.2572	0
	0.5792	2.3826	0
	0.5792	2.508	0
	0.5792	2.6334	0
	0.5792	2.7588	0
	0.5792	2.8842	0
	0.5792	3.0096	0
	0.5792	3.135	0
	0.5792	3.2604	0
	0.5792	3.3858	0
	0.5792	3.5112	0
	0.5792	3.6366	0
	0.5792	3.762	0
	0.5792	3.8874	0
	0.5792	4.0128	0.000666
	0.5792	4.1382	0.007
	0.5792	4.2636	0.02016
	0.5792	4.389	0.01749
	0.5792	4.5144	0.03932
	0.5792	4.6398	0.04099
	0.5792	4.7652	0.02466
	0.5792	4.8906	0.02249
	0.5792	5.016	0.013
	0.5792	5.1414	0.0105
	0.5792	5.2668	0.01166
	0.5792	5.3922	0.00766
	0.5792	5.5176	0.00716
	0.5792	5.643	0.00916
	0.5792	5.7684	0.00766
	0.5792	5.8938	0.01283
	0.5792	6.0192	0.01583
	0.5792	6.1446	0.02199
	0.5792	6.27	0
	0.724	0	0.03649
	0.724	0.1254	0.03349
	0.724	0.2508	0.04482
	0.724	0.3762	0.04199
	0.724	0.5016	0.04649
	0.724	0.627	0.01949
	0.724	0.7524	0.00467
	0.724	0.8778	0
	0.724	1.0032	0
	0.724	1.1286	0
	0.724	1.254	0
	0.724	1.3794	0
	0.724	1.5048	0
	0.724	1.6302	0
	0.724	1.7556	0
	0.724	1.881	0
	0.724	2.0064	0
	0.724	2.1318	0
	0.724	2.2572	0
	0.724	2.3826	0
	0.724	2.508	0
	0.724	2.6334	0
	0.724	2.7588	0
	0.724	2.8842	0
	0.724	3.0096	0
	0.724	3.135	0
	0.724	3.2604	0
	0.724	3.3858	0
	0.724	3.5112	0
	0.724	3.6366	0
	0.724	3.762	0
	0.724	3.8874	0
	0.724	4.0128	0
	0.724	4.1382	0.00183
	0.724	4.2636	0.007
	0.724	4.389	0.00567
	0.724	4.5144	0.00766
	0.724	4.6398	0.016
	0.724	4.7652	0.02732
	0.724	4.8906	0.01749
	0.724	5.016	0.01833
	0.724	5.1414	0.00833
	0.724	5.2668	0.00816
	0.724	5.3922	0.00933
	0.724	5.5176	0.00916
	0.724	5.643	0.00816
	0.724	5.7684	0.00833
	0.724	5.8938	0.0115
	0.724	6.0192	0.0145
	0.724	6.1446	0.02133
	0.724	6.27	0
	0.8688	0	0.02416
	0.8688	0.1254	0.02633
	0.8688	0.2508	0.03932
	0.8688	0.3762	0.03466
	0.8688	0.5016	0.02399
	0.8688	0.627	0.01066
	0.8688	0.7524	0.00217
	0.8688	0.8778	0
	0.8688	1.0032	0
	0.8688	1.1286	0
	0.8688	1.254	0
	0.8688	1.3794	0
	0.8688	1.5048	0
	0.8688	1.6302	0
	0.8688	1.7556	0
	0.8688	1.881	0
	0.8688	2.0064	0
	0.8688	2.1318	0
	0.8688	2.2572	0
	0.8688	2.3826	0
	0.8688	2.508	0
	0.8688	2.6334	0
	0.8688	2.7588	0
	0.8688	2.8842	0
	0.8688	3.0096	0
	0.8688	3.135	0
	0.8688	3.2604	0
	0.8688	3.3858	0
	0.8688	3.5112	0
	0.8688	3.6366	0
	0.8688	3.762	0
	0.8688	3.8874	0
	0.8688	4.0128	0
	0.8688	4.1382	0
	0.8688	4.2636	0.000167
	0.8688	4.389	0.000167
	0.8688	4.5144	0.0005
	0.8688	4.6398	0.00317
	0.8688	4.7652	0.01333
	0.8688	4.8906	0.01949
	0.8688	5.016	0.014
	0.8688	5.1414	0.01216
	0.8688	5.2668	0.01166
	0.8688	5.3922	0.00966
	0.8688	5.5176	0.0085
	0.8688	5.643	0.014
	0.8688	5.7684	0.011
	0.8688	5.8938	0.01666
	0.8688	6.0192	0.02299
	0.8688	6.1446	0.02599
	0.8688	6.27	0
	1.0136	0	0.01683
	1.0136	0.1254	0.00933
	1.0136	0.2508	0.007
	1.0136	0.3762	0.02199
	1.0136	0.5016	0.01749
	1.0136	0.627	0.00233
	1.0136	0.7524	0
	1.0136	0.8778	0
	1.0136	1.0032	0
	1.0136	1.1286	0
	1.0136	1.254	0
	1.0136	1.3794	0
	1.0136	1.5048	0
	1.0136	1.6302	0
	1.0136	1.7556	0.0015
	1.0136	1.881	0.003
	1.0136	2.0064	0.00317
	1.0136	2.1318	0.002
	1.0136	2.2572	0.000833
	1.0136	2.3826	0
	1.0136	2.508	0
	1.0136	2.6334	0
	1.0136	2.7588	0
	1.0136	2.8842	0.000167
	1.0136	3.0096	0.00217
	1.0136	3.135	0
	1.0136	3.2604	0
	1.0136	3.3858	0
	1.0136	3.5112	0
	1.0136	3.6366	0
	1.0136	3.762	0
	1.0136	3.8874	0
	1.0136	4.0128	0
	1.0136	4.1382	0
	1.0136	4.2636	0
	1.0136	4.389	0
	1.0136	4.5144	0.000833
	1.0136	4.6398	0.0045
	1.0136	4.7652	0.01183
	1.0136	4.8906	0.01849
	1.0136	5.016	0.014
	1.0136	5.1414	0.01883
	1.0136	5.2668	0.01266
	1.0136	5.3922	0.01216
	1.0136	5.5176	0.0105
	1.0136	5.643	0.01216
	1.0136	5.7684	0.0135
	1.0136	5.8938	0.02016
	1.0136	6.0192	0.02116
	1.0136	6.1446	0.02383
	1.0136	6.27	0
	1.1584	0	0.00883
	1.1584	0.1254	0.00433
	1.1584	0.2508	0.00367
	1.1584	0.3762	0.00283
	1.1584	0.5016	0.000333
	1.1584	0.627	0
	1.1584	0.7524	0
	1.1584	0.8778	0
	1.1584	1.0032	0
	1.1584	1.1286	0
	1.1584	1.254	0
	1.1584	1.3794	0
	1.1584	1.5048	0.000333
	1.1584	1.6302	0.00267
	1.1584	1.7556	0.01166
	1.1584	1.881	0.02049
	1.1584	2.0064	0.02116
	1.1584	2.1318	0.03665
	1.1584	2.2572	0.04465
	1.1584	2.3826	0.0015
	1.1584	2.508	0.000167
	1.1584	2.6334	0
	1.1584	2.7588	0.000333
	1.1584	2.8842	0.00383
	1.1584	3.0096	0.01033
	1.1584	3.135	0.01116
	1.1584	3.2604	0.00367
	1.1584	3.3858	0.000333
	1.1584	3.5112	0
	1.1584	3.6366	0
	1.1584	3.762	0
	1.1584	3.8874	0
	1.1584	4.0128	0
	1.1584	4.1382	0
	1.1584	4.2636	0
	1.1584	4.389	0
	1.1584	4.5144	0.005
	1.1584	4.6398	0.00766
	1.1584	4.7652	0.014
	1.1584	4.8906	0.01966
	1.1584	5.016	0.01999
	1.1584	5.1414	0.02599
	1.1584	5.2668	0.01683
	1.1584	5.3922	0.01566
	1.1584	5.5176	0.01699
	1.1584	5.643	0.01883
	1.1584	5.7684	0.02549
	1.1584	5.8938	0.02483
	1.1584	6.0192	0.02932
	1.1584	6.1446	0.01983
	1.1584	6.27	0.000167
	1.3032	0	0.00816
	1.3032	0.1254	0.00567
	1.3032	0.2508	0.000333
	1.3032	0.3762	0.000167
	1.3032	0.5016	0
	1.3032	0.627	0
	1.3032	0.7524	0
	1.3032	0.8778	0
	1.3032	1.0032	0
	1.3032	1.1286	0
	1.3032	1.254	0
	1.3032	1.3794	0
	1.3032	1.5048	0.00183
	1.3032	1.6302	0.01
	1.3032	1.7556	0.03099
	1.3032	1.881	0.04365
	1.3032	2.0064	0.03865
	1.3032	2.1318	0.04698
	1.3032	2.2572	0.0145
	1.3032	2.3826	0.00417
	1.3032	2.508	0.001
	1.3032	2.6334	0.000333
	1.3032	2.7588	0.0005
	1.3032	2.8842	0.01066
	1.3032	3.0096	0.02616
	1.3032	3.135	0.03182
	1.3032	3.2604	0.0165
	1.3032	3.3858	0.00233
	1.3032	3.5112	0.000167
	1.3032	3.6366	0
	1.3032	3.762	0
	1.3032	3.8874	0
	1.3032	4.0128	0
	1.3032	4.1382	0
	1.3032	4.2636	0
	1.3032	4.389	0
	1.3032	4.5144	0.0085
	1.3032	4.6398	0.01733
	1.3032	4.7652	0.03049
	1.3032	4.8906	0.02483
	1.3032	5.016	0.02333
	1.3032	5.1414	0.02133
	1.3032	5.2668	0.02333
	1.3032	5.3922	0.01783
	1.3032	5.5176	0.02066
	1.3032	5.643	0.01733
	1.3032	5.7684	0.02932
	1.3032	5.8938	0.03782
	1.3032	6.0192	0.03332
	1.3032	6.1446	0.014
	1.3032	6.27	0
	1.448	0	0.0075
	1.448	0.1254	0.00833
	1.448	0.2508	0
	1.448	0.3762	0
	1.448	0.5016	0
	1.448	0.627	0
	1.448	0.7524	0
	1.448	0.8778	0
	1.448	1.0032	0
	1.448	1.1286	0
	1.448	1.254	0
	1.448	1.3794	0
	1.448	1.5048	0
	1.448	1.6302	0.00533
	1.448	1.7556	0.01416
	1.448	1.881	0.04382
	1.448	2.0064	0.06148
	1.448	2.1318	0.04798
	1.448	2.2572	0.0155
	1.448	2.3826	0.00567
	1.448	2.508	0.00383
	1.448	2.6334	0.00217
	1.448	2.7588	0.01133
	1.448	2.8842	0.02949
	1.448	3.0096	0.04199
	1.448	3.135	0.06148
	1.448	3.2604	0.02716
	1.448	3.3858	0.00716
	1.448	3.5112	0
	1.448	3.6366	0
	1.448	3.762	0
	1.448	3.8874	0
	1.448	4.0128	0
	1.448	4.1382	0
	1.448	4.2636	0
	1.448	4.389	0
	1.448	4.5144	0.008
	1.448	4.6398	0.02516
	1.448	4.7652	0.03665
	1.448	4.8906	0.02999
	1.448	5.016	0.03149
	1.448	5.1414	0.01733
	1.448	5.2668	0.01033
	1.448	5.3922	0.008
	1.448	5.5176	0.01083
	1.448	5.643	0.01466
	1.448	5.7684	0.02649
	1.448	5.8938	0.03999
	1.448	6.0192	0.04315
	1.448	6.1446	0.01849
	1.448	6.27	0.000167
	1.5928	0	0.0095
	1.5928	0.1254	0.00467
	1.5928	0.2508	0
	1.5928	0.3762	0
	1.5928	0.5016	0
	1.5928	0.627	0
	1.5928	0.7524	0
	1.5928	0.8778	0
	1.5928	1.0032	0
	1.5928	1.1286	0
	1.5928	1.254	0
	1.5928	1.3794	0
	1.5928	1.5048	0.00233
	1.5928	1.6302	0.004
	1.5928	1.7556	0.007
	1.5928	1.881	0.03366
	1.5928	2.0064	0.04632
	1.5928	2.1318	0.04132
	1.5928	2.2572	0.02066
	1.5928	2.3826	0.01799
	1.5928	2.508	0.01566
	1.5928	2.6334	0.02183
	1.5928	2.7588	0.03516
	1.5928	2.8842	0.04465
	1.5928	3.0096	0.06515
	1.5928	3.135	0.05332
	1.5928	3.2604	0.03349
	1.5928	3.3858	0.01799
	1.5928	3.5112	0.000833
	1.5928	3.6366	0
	1.5928	3.762	0
	1.5928	3.8874	0
	1.5928	4.0128	0
	1.5928	4.1382	0
	1.5928	4.2636	0
	1.5928	4.389	0
	1.5928	4.5144	0.000833
	1.5928	4.6398	0.00966
	1.5928	4.7652	0.03282
	1.5928	4.8906	0.02916
	1.5928	5.016	0.01533
	1.5928	5.1414	0.00517
	1.5928	5.2668	0.00217
	1.5928	5.3922	0.00233
	1.5928	5.5176	0.00267
	1.5928	5.643	0.00783
	1.5928	5.7684	0.02816
	1.5928	5.8938	0.04149
	1.5928	6.0192	0.03715
	1.5928	6.1446	0.02049
	1.5928	6.27	0
	1.7376	0	0.01283
	1.7376	0.1254	0.004
	1.7376	0.2508	0
	1.7376	0.3762	0
	1.7376	0.5016	0
	1.7376	0.627	0
	1.7376	0.7524	0
	1.7376	0.8778	0
	1.7376	1.0032	0
	1.7376	1.1286	0
	1.7376	1.254	0
	1.7376	1.3794	0
	1.7376	1.5048	0.00433
	1.7376	1.6302	0.00417
	1.7376	1.7556	0.00567
	1.7376	1.881	0.03782
	1.7376	2.0064	0.02916
	1.7376	2.1318	0.04732
	1.7376	2.2572	0.02549
	1.7376	2.3826	0.02366
	1.7376	2.508	0.02166
	1.7376	2.6334	0.02832
	1.7376	2.7588	0.03082
	1.7376	2.8842	0.04948
	1.7376	3.0096	0.04315
	1.7376	3.135	0.03715
	1.7376	3.2604	0.013
	1.7376	3.3858	0.00267
	1.7376	3.5112	0.00233
	1.7376	3.6366	0
	1.7376	3.762	0
	1.7376	3.8874	0
	1.7376	4.0128	0
	1.7376	4.1382	0
	1.7376	4.2636	0
	1.7376	4.389	0
	1.7376	4.5144	0.0005
	1.7376	4.6398	0.00633
	1.7376	4.7652	0.01483
	1.7376	4.8906	0.01783
	1.7376	5.016	0.013
	1.7376	5.1414	0.00333
	1.7376	5.2668	0.0015
	1.7376	5.3922	0.002
	1.7376	5.5176	0.004
	1.7376	5.643	0.007
	1.7376	5.7684	0.03782
	1.7376	5.8938	0.03199
	1.7376	6.0192	0.04282
	1.7376	6.1446	0.02149
	1.7376	6.27	0
	1.8824	0	0.00367
	1.8824	0.1254	0.000333
	1.8824	0.2508	0
	1.8824	0.3762	0
	1.8824	0.5016	0
	1.8824	0.627	0
	1.8824	0.7524	0
	1.8824	0.8778	0
	1.8824	1.0032	0
	1.8824	1.1286	0.00217
	1.8824	1.254	0.01
	1.8824	1.3794	0.00417
	1.8824	1.5048	0.0015
	1.8824	1.6302	0.00567
	1.8824	1.7556	0.00733
	1.8824	1.881	0.03582
	1.8824	2.0064	0.01949
	1.8824	2.1318	0.02682
	1.8824	2.2572	0.01799
	1.8824	2.3826	0.02499
	1.8824	2.508	0.02033
	1.8824	2.6334	0.02166
	1.8824	2.7588	0.03099
	1.8824	2.8842	0.03566
	1.8824	3.0096	0.02782
	1.8824	3.135	0.01816
	1.8824	3.2604	0.00433
	1.8824	3.3858	0.00117
	1.8824	3.5112	0.0005
	1.8824	3.6366	0
	1.8824	3.762	0
	1.8824	3.8874	0
	1.8824	4.0128	0
	1.8824	4.1382	0
	1.8824	4.2636	0
	1.8824	4.389	0
	1.8824	4.5144	0
	1.8824	4.6398	0.000833
	1.8824	4.7652	0.003
	1.8824	4.8906	0.00533
	1.8824	5.016	0.00117
	1.8824	5.1414	0.001
	1.8824	5.2668	0
	1.8824	5.3922	0
	1.8824	5.5176	0.000167
	1.8824	5.643	0.00483
	1.8824	5.7684	0.02799
	1.8824	5.8938	0.01366
	1.8824	6.0192	0.01166
	1.8824	6.1446	0.00733
	1.8824	6.27	0
	2.0272	0	0.000167
	2.0272	0.1254	0
	2.0272	0.2508	0
	2.0272	0.3762	0
	2.0272	0.5016	0
	2.0272	0.627	0
	2.0272	0.7524	0
	2.0272	0.8778	0
	2.0272	1.0032	0.00133
	2.0272	1.1286	0.01116
	2.0272	1.254	0.04365
	2.0272	1.3794	0.02333
	2.0272	1.5048	0.01466
	2.0272	1.6302	0.01566
	2.0272	1.7556	0.02133
	2.0272	1.881	0.02083
	2.0272	2.0064	0.02349
	2.0272	2.1318	0.01466
	2.0272	2.2572	0.01166
	2.0272	2.3826	0.0135
	2.0272	2.508	0.01183
	2.0272	2.6334	0.013
	2.0272	2.7588	0.014
	2.0272	2.8842	0.02699
	2.0272	3.0096	0.02666
	2.0272	3.135	0.01666
	2.0272	3.2604	0.00483
	2.0272	3.3858	0.00167
	2.0272	3.5112	0.00117
	2.0272	3.6366	0
	2.0272	3.762	0.000333
	2.0272	3.8874	0.000167
	2.0272	4.0128	0
	2.0272	4.1382	0
	2.0272	4.2636	0
	2.0272	4.389	0
	2.0272	4.5144	0
	2.0272	4.6398	0
	2.0272	4.7652	0
	2.0272	4.8906	0
	2.0272	5.016	0.000167
	2.0272	5.1414	0
	2.0272	5.2668	0
	2.0272	5.3922	0
	2.0272	5.5176	0
	2.0272	5.643	0
	2.0272	5.7684	0.000333
	2.0272	5.8938	0.0005
	2.0272	6.0192	0.000666
	2.0272	6.1446	0.00117
	2.0272	6.27	0
	2.172	0	0
	2.172	0.1254	0
	2.172	0.2508	0
	2.172	0.3762	0
	2.172	0.5016	0
	2.172	0.627	0
	2.172	0.7524	0
	2.172	0.8778	0.0005
	2.172	1.0032	0.008
	2.172	1.1286	0.02533
	2.172	1.254	0.03132
	2.172	1.3794	0.05015
	2.172	1.5048	0.03982
	2.172	1.6302	0.02399
	2.172	1.7556	0.02266
	2.172	1.881	0.02266
	2.172	2.0064	0.01366
	2.172	2.1318	0.01033
	2.172	2.2572	0.01083
	2.172	2.3826	0.01016
	2.172	2.508	0.00916
	2.172	2.6334	0.01133
	2.172	2.7588	0.014
	2.172	2.8842	0.02716
	2.172	3.0096	0.01633
	2.172	3.135	0.02483
	2.172	3.2604	0.00567
	2.172	3.3858	0.00233
	2.172	3.5112	0.001
	2.172	3.6366	0.0035
	2.172	3.762	0.01999
	2.172	3.8874	0.0055
	2.172	4.0128	0
	2.172	4.1382	0
	2.172	4.2636	0
	2.172	4.389	0
	2.172	4.5144	0
	2.172	4.6398	0
	2.172	4.7652	0
	2.172	4.8906	0
	2.172	5.016	0
	2.172	5.1414	0
	2.172	5.2668	0
	2.172	5.3922	0
	2.172	5.5176	0
	2.172	5.643	0
	2.172	5.7684	0
	2.172	5.8938	0
	2.172	6.0192	0
	2.172	6.1446	0
	2.172	6.27	0
	2.3168	0	0
	2.3168	0.1254	0
	2.3168	0.2508	0
	2.3168	0.3762	0
	2.3168	0.5016	0
	2.3168	0.627	0
	2.3168	0.7524	0
	2.3168	0.8778	0.001
	2.3168	1.0032	0.00783
	2.3168	1.1286	0.03049
	2.3168	1.254	0.03932
	2.3168	1.3794	0.05698
	2.3168	1.5048	0.04449
	2.3168	1.6302	0.04165
	2.3168	1.7556	0.03049
	2.3168	1.881	0.0145
	2.3168	2.0064	0.0105
	2.3168	2.1318	0.01083
	2.3168	2.2572	0.01083
	2.3168	2.3826	0.008
	2.3168	2.508	0.00983
	2.3168	2.6334	0.0115
	2.3168	2.7588	0.0115
	2.3168	2.8842	0.02049
	2.3168	3.0096	0.02049
	2.3168	3.135	0.02233
	2.3168	3.2604	0.02649
	2.3168	3.3858	0.01716
	2.3168	3.5112	0.01883
	2.3168	3.6366	0.04549
	2.3168	3.762	0.02366
	2.3168	3.8874	0.00533
	2.3168	4.0128	0
	2.3168	4.1382	0
	2.3168	4.2636	0
	2.3168	4.389	0
	2.3168	4.5144	0
	2.3168	4.6398	0
	2.3168	4.7652	0
	2.3168	4.8906	0
	2.3168	5.016	0
	2.3168	5.1414	0
	2.3168	5.2668	0
	2.3168	5.3922	0
	2.3168	5.5176	0
	2.3168	5.643	0
	2.3168	5.7684	0
	2.3168	5.8938	0
	2.3168	6.0192	0
	2.3168	6.1446	0
	2.3168	6.27	0
	2.4616	0	0
	2.4616	0.1254	0
	2.4616	0.2508	0
	2.4616	0.3762	0
	2.4616	0.5016	0
	2.4616	0.627	0
	2.4616	0.7524	0
	2.4616	0.8778	0.000333
	2.4616	1.0032	0.01
	2.4616	1.1286	0.01633
	2.4616	1.254	0.01999
	2.4616	1.3794	0.02966
	2.4616	1.5048	0.03915
	2.4616	1.6302	0.03166
	2.4616	1.7556	0.01833
	2.4616	1.881	0.01816
	2.4616	2.0064	0.01266
	2.4616	2.1318	0.01033
	2.4616	2.2572	0.00916
	2.4616	2.3826	0.00883
	2.4616	2.508	0.00933
	2.4616	2.6334	0.00883
	2.4616	2.7588	0.0125
	2.4616	2.8842	0.01233
	2.4616	3.0096	0.02699
	2.4616	3.135	0.03532
	2.4616	3.2604	0.03499
	2.4616	3.3858	0.05182
	2.4616	3.5112	0.04232
	2.4616	3.6366	0.03899
	2.4616	3.762	0.02616
	2.4616	3.8874	0.00866
	2.4616	4.0128	0.000167
	2.4616	4.1382	0
	2.4616	4.2636	0
	2.4616	4.389	0
	2.4616	4.5144	0
	2.4616	4.6398	0
	2.4616	4.7652	0
	2.4616	4.8906	0
	2.4616	5.016	0
	2.4616	5.1414	0
	2.4616	5.2668	0
	2.4616	5.3922	0
	2.4616	5.5176	0
	2.4616	5.643	0
	2.4616	5.7684	0
	2.4616	5.8938	0
	2.4616	6.0192	0
	2.4616	6.1446	0
	2.4616	6.27	0
	2.6064	0	0
	2.6064	0.1254	0
	2.6064	0.2508	0
	2.6064	0.3762	0
	2.6064	0.5016	0
	2.6064	0.627	0
	2.6064	0.7524	0
	2.6064	0.8778	0.000333
	2.6064	1.0032	0.0015
	2.6064	1.1286	0.00417
	2.6064	1.254	0.00866
	2.6064	1.3794	0.0065
	2.6064	1.5048	0.0105
	2.6064	1.6302	0.02233
	2.6064	1.7556	0.02199
[truncated: 1,668 more rows]

## Sheet: Fig. 4h
figure 4h	10	2.08589	10	3.2375
[truncated: 199 more rows]

[truncated: 1 more sheets: Fig.5]
